# Supplementary material for: Efficient, narrow-band, and stable electroluminescence from organoboron-nitrogen-carbonyl emitter
Source: Nat Commun. 2024 Jan 25;15:731. doi: 10.1038/s41467-024-44981-1 (PMC10810797; doi:10.1038/s41467-024-44981-1)
Supplement: Supplementary file 4 — Supplementary Data 1 [file 41467_2024_44981_MOESM4_ESM.cif]

####################################################################### 
# 
# This file contains crystal structure data downloaded from the 
# Cambridge Structural Database (CSD) hosted by the Cambridge 
# Crystallographic Data Centre (CCDC).
# 
# Full information about CCDC data access policies and citation 
# guidelines are available at http://www.ccdc.cam.ac.uk/access/V1 
# 
# Audit and citation data items may have been added by the CCDC. 
# Please retain this information to preserve the provenance of 
# this file and to allow appropriate attribution of the data. 
# 
#######################################################################

data_cdo
_database_code_depnum_ccdc_archive 'CCDC 2224022'
loop_
_audit_author_name
_audit_author_address
'Ying-Chun Cheng'
;Soochow University, FUNSOM
China
;
_audit_update_record             
;
2022-12-02 deposited with the CCDC.	2023-11-28 downloaded from the CCDC.
;
_audit_creation_date             2022-11-20
_audit_creation_method           
;
Olex2 1.2
(compiled 2018.05.29 svn.r3508 for OlexSys, GUI svn.r5506)
;
_shelx_SHELXL_version_number     2018/3
_audit_contact_author_address    ?
_audit_contact_author_email      ?
_audit_contact_author_phone      ?
_publ_contact_author_id_orcid    ?
_publ_section_references         
;
Dolomanov, O.V., Bourhis, L.J., Gildea, R.J, Howard, J.A.K. & Puschmann, H.
 (2009), J. Appl. Cryst. 42, 339-341.

Sheldrick, G.M. (2015). Acta Cryst. A71, 3-8.

Sheldrick, G.M. (2015). Acta Cryst. C71, 3-8.
;
_chemical_name_common            ?
_chemical_name_systematic        ?
_chemical_formula_moiety         'C32 H17 B N2 O2'
_chemical_formula_sum            'C32 H17 B N2 O2'
_chemical_formula_weight         472.28
_chemical_melting_point          ?
loop_
_atom_type_symbol
_atom_type_description
_atom_type_scat_dispersion_real
_atom_type_scat_dispersion_imag
_atom_type_scat_source
C C 0.0033 0.0016 'International Tables Vol C Tables 4.2.6.8 and 6.1.1.4'
H H 0.0000 0.0000 'International Tables Vol C Tables 4.2.6.8 and 6.1.1.4'
B B 0.0013 0.0007 'International Tables Vol C Tables 4.2.6.8 and 6.1.1.4'
N N 0.0061 0.0033 'International Tables Vol C Tables 4.2.6.8 and 6.1.1.4'
O O 0.0106 0.0060 'International Tables Vol C Tables 4.2.6.8 and 6.1.1.4'

_shelx_space_group_comment       
;
The symmetry employed for this shelxl refinement is uniquely defined
by the following loop, which should always be used as a source of
symmetry information in preference to the above space-group names.
They are only intended as comments.
;
_space_group_crystal_system      monoclinic
_space_group_IT_number           14
_space_group_name_H-M_alt        'P 1 21/c 1'
_space_group_name_Hall           '-P 2ybc'
loop_
_space_group_symop_operation_xyz
'x, y, z'
'-x, y+1/2, -z+1/2'
'-x, -y, -z'
'x, -y-1/2, z-1/2'

_cell_length_a                   13.2532(5)
_cell_length_b                   20.3310(9)
_cell_length_c                   8.0845(3)
_cell_angle_alpha                90
_cell_angle_beta                 100.5290(10)
_cell_angle_gamma                90
_cell_volume                     2141.70(15)
_cell_formula_units_Z            4
_cell_measurement_reflns_used    3661
_cell_measurement_temperature    170
_cell_measurement_theta_max      26.991
_cell_measurement_theta_min      2.752
_shelx_estimated_absorpt_T_max   0.995
_shelx_estimated_absorpt_T_min   0.986
_exptl_absorpt_coefficient_mu    0.091
_exptl_absorpt_correction_T_max  0.7455
_exptl_absorpt_correction_T_min  0.6215
_exptl_absorpt_correction_type   multi-scan
_exptl_absorpt_process_details   
'SADABS-2016/2 (Bruker,2016/2) was used for absorption correction. wR2(int) was 0.1171 before and 0.0696 after correction. The Ratio of minimum to maximum transmission is 0.8337. The \l/2 correction factor is Not present.'
_exptl_absorpt_special_details   ?
_exptl_crystal_colour            red
_exptl_crystal_colour_primary    red
_exptl_crystal_density_diffrn    1.465
_exptl_crystal_density_meas      ?
_exptl_crystal_density_method    ?
_exptl_crystal_description       block
_exptl_crystal_F_000             976
_exptl_crystal_size_max          0.15
_exptl_crystal_size_mid          0.08
_exptl_crystal_size_min          0.05
_exptl_transmission_factor_max   ?
_exptl_transmission_factor_min   ?
_diffrn_reflns_av_R_equivalents  0.0731
_diffrn_reflns_av_unetI/netI     0.0746
_diffrn_reflns_Laue_measured_fraction_full 0.995
_diffrn_reflns_Laue_measured_fraction_max 0.992
_diffrn_reflns_limit_h_max       16
_diffrn_reflns_limit_h_min       -16
_diffrn_reflns_limit_k_max       26
_diffrn_reflns_limit_k_min       -22
_diffrn_reflns_limit_l_max       10
_diffrn_reflns_limit_l_min       -9
_diffrn_reflns_number            16872
_diffrn_reflns_point_group_measured_fraction_full 0.995
_diffrn_reflns_point_group_measured_fraction_max 0.992
_diffrn_reflns_theta_full        25.242
_diffrn_reflns_theta_max         27.093
_diffrn_reflns_theta_min         2.003
_diffrn_ambient_temperature      170.0
_diffrn_detector_area_resol_mean ?
_diffrn_measured_fraction_theta_full 0.995
_diffrn_measured_fraction_theta_max 0.992
_diffrn_measurement_device_type  'Bruker D8 VENTURE'
_diffrn_measurement_method       '\f and \w scans'
_diffrn_radiation_type           MoK\a
_diffrn_radiation_wavelength     0.71073
_diffrn_source                   ?
_diffrn_standards_number         0
_reflns_Friedel_coverage         0.000
_reflns_Friedel_fraction_full    .
_reflns_Friedel_fraction_max     .
_reflns_number_gt                3207
_reflns_number_total             4684
_reflns_special_details          
;
 Reflections were merged by SHELXL according to the crystal
 class for the calculation of statistics and refinement.
 
 _reflns_Friedel_fraction is defined as the number of unique
 Friedel pairs measured divided by the number that would be
 possible theoretically, ignoring centric projections and
 systematic absences.
;
_reflns_threshold_expression     'I > 2\s(I)'
_computing_cell_refinement       'SAINT V8.40A (?, 2016)'
_computing_data_collection       ?
_computing_data_reduction        'SAINT V8.40A (?, 2016)'
_computing_molecular_graphics    'Olex2 (Dolomanov et al., 2009)'
_computing_publication_material  'Olex2 (Dolomanov et al., 2009)'
_computing_structure_refinement  'ShelXL (Sheldrick, 2015)'
_computing_structure_solution    'ShelXT (Sheldrick, 2015)'
_refine_diff_density_max         0.294
_refine_diff_density_min         -0.238
_refine_diff_density_rms         0.061
_refine_ls_extinction_coef       .
_refine_ls_extinction_method     none
_refine_ls_goodness_of_fit_ref   1.009
_refine_ls_hydrogen_treatment    constr
_refine_ls_matrix_type           full
_refine_ls_number_parameters     334
_refine_ls_number_reflns         4684
_refine_ls_number_restraints     0
_refine_ls_R_factor_all          0.0934
_refine_ls_R_factor_gt           0.0557
_refine_ls_restrained_S_all      1.009
_refine_ls_shift/su_max          0.001
_refine_ls_shift/su_mean         0.000
_refine_ls_structure_factor_coef Fsqd
_refine_ls_weighting_details     
'w=1/[\s^2^(Fo^2^)+(0.1000P)^2^] where P=(Fo^2^+2Fc^2^)/3'
_refine_ls_weighting_scheme      calc
_refine_ls_wR_factor_gt          0.1383
_refine_ls_wR_factor_ref         0.1751
_refine_special_details          ?
_olex2_refinement_description    
;
1. Fixed Uiso
 At 1.2 times of:
  All C(H) groups
2.a Aromatic/amide H refined with riding coordinates:
 C15(H15), C13(H13), C17(H17), C10(H10), C16(H16), C3(H3), C5(H5), C29(H29),
 C4(H4), C11(H11), C9(H9), C30(H30), C24(H24), C22(H22), C23(H23), C32(H32),
 C31(H31)
;
_atom_sites_solution_hydrogens   geom
_atom_sites_solution_primary     dual
_atom_sites_solution_secondary   ?
loop_
_atom_site_label
_atom_site_type_symbol
_atom_site_fract_x
_atom_site_fract_y
_atom_site_fract_z
_atom_site_U_iso_or_equiv
_atom_site_adp_type
_atom_site_occupancy
_atom_site_site_symmetry_order
_atom_site_calc_flag
_atom_site_refinement_flags_posn
_atom_site_refinement_flags_adp
_atom_site_refinement_flags_occupancy
_atom_site_disorder_assembly
_atom_site_disorder_group
O2 O 1.08553(12) 0.52141(9) 0.9079(2) 0.0443(5) Uani 1 1 d . . . . .
O1 O 0.40519(13) 0.93796(8) 0.5787(3) 0.0455(5) Uani 1 1 d . . . . .
N1 N 0.52967(12) 0.75722(9) 0.7026(2) 0.0225(4) Uani 1 1 d . . . . .
N2 N 0.80080(13) 0.59433(9) 0.7080(2) 0.0251(4) Uani 1 1 d . . . . .
C12 C 0.43277(15) 0.77290(10) 0.7437(3) 0.0221(5) Uani 1 1 d . . . . .
C8 C 0.39061(15) 0.83516(11) 0.7092(3) 0.0249(5) Uani 1 1 d . . . . .
C19 C 0.66410(15) 0.67512(11) 0.7019(3) 0.0225(5) Uani 1 1 d . . . . .
C15 C 0.48539(15) 0.64146(11) 0.6318(3) 0.0253(5) Uani 1 1 d . . . . .
H15 H 0.414734 0.652264 0.600585 0.030 Uiso 1 1 calc R . . . .
C20 C 0.87485(15) 0.63719(11) 0.7962(3) 0.0259(5) Uani 1 1 d . . . . .
C14 C 0.55860(15) 0.69053(10) 0.6794(3) 0.0222(5) Uani 1 1 d . . . . .
C13 C 0.37894(15) 0.72731(11) 0.8241(3) 0.0263(5) Uani 1 1 d . . . . .
H13 H 0.408152 0.685428 0.855242 0.032 Uiso 1 1 calc R . . . .
C18 C 0.69369(14) 0.60904(11) 0.6888(3) 0.0232(5) Uani 1 1 d . . . . .
C17 C 0.62041(16) 0.55944(11) 0.6640(3) 0.0266(5) Uani 1 1 d . . . . .
H17 H 0.640400 0.514499 0.669563 0.032 Uiso 1 1 calc R . . . .
C6 C 0.55575(16) 0.87258(11) 0.6411(3) 0.0255(5) Uani 1 1 d . . . . .
C2 C 0.70360(15) 0.79836(11) 0.6988(3) 0.0243(5) Uani 1 1 d . . . . .
C10 C 0.29391(15) 0.85020(12) 0.7460(3) 0.0285(5) Uani 1 1 d . . . . .
H10 H 0.265634 0.892789 0.721397 0.034 Uiso 1 1 calc R . . . .
C21 C 0.85146(15) 0.70449(11) 0.8156(3) 0.0256(5) Uani 1 1 d . . . . .
C16 C 0.51771(16) 0.57677(11) 0.6310(3) 0.0275(5) Uani 1 1 d . . . . .
H16 H 0.467590 0.543028 0.606938 0.033 Uiso 1 1 calc R . . . .
C28 C 0.83463(16) 0.53547(11) 0.6406(3) 0.0279(5) Uani 1 1 d . . . . .
C1 C 0.59612(15) 0.80945(11) 0.6813(3) 0.0230(5) Uani 1 1 d . . . . .
C7 C 0.44672(16) 0.88624(11) 0.6356(3) 0.0290(5) Uani 1 1 d . . . . .
C3 C 0.76450(16) 0.85131(11) 0.6657(3) 0.0264(5) Uani 1 1 d . . . . .
H3 H 0.836444 0.844888 0.677119 0.032 Uiso 1 1 calc R . . . .
C5 C 0.62049(17) 0.92318(11) 0.6067(3) 0.0288(5) Uani 1 1 d . . . . .
H5 H 0.592543 0.965394 0.575779 0.035 Uiso 1 1 calc R . . . .
C25 C 0.97288(16) 0.61225(12) 0.8658(3) 0.0312(6) Uani 1 1 d . . . . .
C26 C 1.00253(16) 0.54429(12) 0.8385(3) 0.0330(6) Uani 1 1 d . . . . .
C29 C 0.77808(18) 0.50643(12) 0.4961(3) 0.0332(6) Uani 1 1 d . . . . .
H29 H 0.715454 0.525913 0.442356 0.040 Uiso 1 1 calc R . . . .
C4 C 0.72424(17) 0.91265(11) 0.6170(3) 0.0305(5) Uani 1 1 d . . . . .
H4 H 0.767458 0.946962 0.591155 0.037 Uiso 1 1 calc R . . . .
C11 C 0.28361(15) 0.74304(12) 0.8583(3) 0.0303(5) Uani 1 1 d . . . . .
H11 H 0.247403 0.711358 0.911119 0.036 Uiso 1 1 calc R . . . .
C27 C 0.93037(17) 0.50832(12) 0.7118(3) 0.0325(6) Uani 1 1 d . . . . .
C9 C 0.23962(16) 0.80390(12) 0.8173(3) 0.0317(5) Uani 1 1 d . . . . .
H9 H 0.172931 0.813568 0.838110 0.038 Uiso 1 1 calc R . . . .
C30 C 0.81239(19) 0.44991(12) 0.4310(3) 0.0382(6) Uani 1 1 d . . . . .
H30 H 0.773605 0.430889 0.332176 0.046 Uiso 1 1 calc R . . . .
C24 C 1.04380(16) 0.65407(14) 0.9619(3) 0.0389(6) Uani 1 1 d . . . . .
H24 H 1.109272 0.637248 1.011258 0.047 Uiso 1 1 calc R . . . .
C22 C 0.92678(16) 0.74376(13) 0.9122(3) 0.0327(6) Uani 1 1 d . . . . .
H22 H 0.912357 0.788936 0.926875 0.039 Uiso 1 1 calc R . . . .
C23 C 1.02168(17) 0.71912(13) 0.9873(3) 0.0384(6) Uani 1 1 d . . . . .
H23 H 1.070584 0.746585 1.055131 0.046 Uiso 1 1 calc R . . . .
C32 C 0.96199(19) 0.44988(12) 0.6455(3) 0.0391(6) Uani 1 1 d . . . . .
H32 H 1.025255 0.430434 0.696375 0.047 Uiso 1 1 calc R . . . .
C31 C 0.9038(2) 0.42026(13) 0.5092(4) 0.0441(7) Uani 1 1 d . . . . .
H31 H 0.925228 0.379845 0.467800 0.053 Uiso 1 1 calc R . . . .
B3 B 0.74362(17) 0.72881(13) 0.7406(3) 0.0249(5) Uani 1 1 d . . . . .

loop_
_atom_site_aniso_label
_atom_site_aniso_U_11
_atom_site_aniso_U_22
_atom_site_aniso_U_33
_atom_site_aniso_U_23
_atom_site_aniso_U_13
_atom_site_aniso_U_12
O2 0.0273(8) 0.0577(13) 0.0499(11) 0.0222(9) 0.0124(8) 0.0180(8)
O1 0.0409(10) 0.0264(10) 0.0701(13) 0.0104(9) 0.0123(9) 0.0107(8)
N1 0.0189(8) 0.0219(10) 0.0267(10) 0.0016(8) 0.0041(7) 0.0015(7)
N2 0.0209(8) 0.0249(10) 0.0295(10) 0.0019(8) 0.0043(7) 0.0040(7)
C12 0.0196(10) 0.0262(12) 0.0194(10) -0.0013(9) 0.0005(8) 0.0017(9)
C8 0.0228(10) 0.0255(13) 0.0247(11) -0.0032(9) -0.0002(8) 0.0025(9)
C19 0.0214(10) 0.0249(12) 0.0204(10) 0.0029(9) 0.0014(8) 0.0013(8)
C15 0.0191(10) 0.0277(13) 0.0279(11) 0.0000(10) 0.0011(8) 0.0000(9)
C20 0.0201(10) 0.0336(13) 0.0246(11) 0.0050(10) 0.0060(8) -0.0007(9)
C14 0.0213(10) 0.0235(12) 0.0215(10) 0.0009(9) 0.0032(8) 0.0018(9)
C13 0.0246(10) 0.0299(13) 0.0232(11) 0.0064(9) 0.0013(8) 0.0034(9)
C18 0.0198(10) 0.0269(12) 0.0226(10) 0.0022(9) 0.0031(8) 0.0015(9)
C17 0.0285(11) 0.0214(12) 0.0305(12) 0.0012(10) 0.0068(9) 0.0025(9)
C6 0.0291(11) 0.0233(12) 0.0235(11) -0.0015(9) 0.0032(9) 0.0001(9)
C2 0.0245(10) 0.0264(12) 0.0216(11) 0.0003(9) 0.0034(8) -0.0011(9)
C10 0.0248(10) 0.0308(13) 0.0280(11) -0.0089(10) -0.0002(9) 0.0058(9)
C21 0.0216(10) 0.0290(13) 0.0264(11) 0.0006(9) 0.0045(9) -0.0029(9)
C16 0.0277(11) 0.0245(13) 0.0300(12) -0.0010(10) 0.0039(9) -0.0025(9)
C28 0.0324(11) 0.0248(13) 0.0293(12) 0.0078(10) 0.0134(10) 0.0045(9)
C1 0.0243(10) 0.0232(12) 0.0213(10) -0.0019(9) 0.0040(8) -0.0023(9)
C7 0.0328(12) 0.0232(13) 0.0297(12) -0.0048(10) 0.0022(9) 0.0037(10)
C3 0.0259(10) 0.0283(13) 0.0254(11) -0.0022(10) 0.0058(9) -0.0031(9)
C5 0.0376(12) 0.0200(12) 0.0285(12) -0.0013(9) 0.0047(10) -0.0020(10)
C25 0.0226(11) 0.0410(15) 0.0309(12) 0.0097(11) 0.0074(9) 0.0044(10)
C26 0.0247(11) 0.0424(15) 0.0347(13) 0.0183(11) 0.0129(10) 0.0089(10)
C29 0.0403(13) 0.0288(14) 0.0339(13) 0.0045(10) 0.0156(10) 0.0036(11)
C4 0.0356(12) 0.0282(13) 0.0290(12) -0.0038(10) 0.0094(10) -0.0089(10)
C11 0.0243(11) 0.0398(15) 0.0273(12) 0.0039(10) 0.0056(9) 0.0017(10)
C27 0.0321(12) 0.0337(14) 0.0362(13) 0.0132(11) 0.0181(10) 0.0089(10)
C9 0.0215(10) 0.0443(15) 0.0295(12) -0.0026(11) 0.0054(9) 0.0041(10)
C30 0.0505(15) 0.0289(14) 0.0410(14) -0.0006(11) 0.0235(12) -0.0021(12)
C24 0.0193(11) 0.0572(18) 0.0383(14) 0.0157(13) 0.0006(10) -0.0004(11)
C22 0.0260(11) 0.0398(15) 0.0321(13) 0.0037(11) 0.0044(10) -0.0045(10)
C23 0.0259(12) 0.0448(17) 0.0419(15) 0.0069(12) -0.0003(10) -0.0056(11)
C32 0.0404(13) 0.0307(14) 0.0525(16) 0.0163(12) 0.0248(12) 0.0121(11)
C31 0.0549(16) 0.0261(14) 0.0611(18) 0.0084(13) 0.0363(15) 0.0074(12)
B3 0.0216(11) 0.0306(15) 0.0235(12) -0.0019(11) 0.0067(9) -0.0019(10)

_geom_special_details            
;
 All esds (except the esd in the dihedral angle between two l.s. planes)
 are estimated using the full covariance matrix.  The cell esds are taken
 into account individually in the estimation of esds in distances, angles
 and torsion angles; correlations between esds in cell parameters are only
 used when they are defined by crystal symmetry.  An approximate (isotropic)
 treatment of cell esds is used for estimating esds involving l.s. planes.
;
loop_
_geom_bond_atom_site_label_1
_geom_bond_atom_site_label_2
_geom_bond_distance
_geom_bond_site_symmetry_2
_geom_bond_publ_flag
O2 C26 1.231(3) . ?
O1 C7 1.236(3) . ?
N1 C12 1.420(2) . ?
N1 C14 1.431(3) . ?
N1 C1 1.410(3) . ?
N2 C20 1.406(3) . ?
N2 C18 1.431(2) . ?
N2 C28 1.421(3) . ?
C12 C8 1.391(3) . ?
C12 C13 1.400(3) . ?
C8 C10 1.401(3) . ?
C8 C7 1.465(3) . ?
C19 C14 1.412(3) . ?
C19 C18 1.409(3) . ?
C19 B3 1.510(3) . ?
C15 C14 1.396(3) . ?
C15 C16 1.384(3) . ?
C20 C21 1.418(3) . ?
C20 C25 1.412(3) . ?
C13 C11 1.379(3) . ?
C18 C17 1.389(3) . ?
C17 C16 1.384(3) . ?
C6 C1 1.406(3) . ?
C6 C7 1.464(3) . ?
C6 C5 1.400(3) . ?
C2 C1 1.424(3) . ?
C2 C3 1.400(3) . ?
C2 B3 1.526(3) . ?
C10 C9 1.374(3) . ?
C21 C22 1.400(3) . ?
C21 B3 1.529(3) . ?
C28 C29 1.398(3) . ?
C28 C27 1.407(3) . ?
C3 C4 1.385(3) . ?
C5 C4 1.379(3) . ?
C25 C26 1.464(4) . ?
C25 C24 1.394(3) . ?
C26 C27 1.463(4) . ?
C29 C30 1.375(3) . ?
C11 C9 1.382(3) . ?
C27 C32 1.399(3) . ?
C30 C31 1.396(4) . ?
C24 C23 1.378(4) . ?
C22 C23 1.387(3) . ?
C32 C31 1.364(4) . ?

loop_
_geom_angle_atom_site_label_1
_geom_angle_atom_site_label_2
_geom_angle_atom_site_label_3
_geom_angle
_geom_angle_site_symmetry_1
_geom_angle_site_symmetry_3
_geom_angle_publ_flag
C12 N1 C14 121.25(16) . . ?
C1 N1 C12 118.10(17) . . ?
C1 N1 C14 120.63(16) . . ?
C20 N2 C18 120.81(17) . . ?
C20 N2 C28 118.47(17) . . ?
C28 N2 C18 120.70(18) . . ?
C8 C12 N1 120.31(18) . . ?
C8 C12 C13 118.38(18) . . ?
C13 C12 N1 121.29(19) . . ?
C12 C8 C10 120.4(2) . . ?
C12 C8 C7 120.75(18) . . ?
C10 C8 C7 118.9(2) . . ?
C14 C19 B3 120.24(19) . . ?
C18 C19 C14 118.99(19) . . ?
C18 C19 B3 120.77(18) . . ?
C16 C15 C14 118.72(19) . . ?
N2 C20 C21 120.52(18) . . ?
N2 C20 C25 119.1(2) . . ?
C25 C20 C21 120.4(2) . . ?
C19 C14 N1 118.43(18) . . ?
C15 C14 N1 121.61(17) . . ?
C15 C14 C19 119.94(19) . . ?
C11 C13 C12 120.2(2) . . ?
C19 C18 N2 118.38(18) . . ?
C17 C18 N2 121.16(19) . . ?
C17 C18 C19 120.42(18) . . ?
C16 C17 C18 118.7(2) . . ?
C1 C6 C7 120.80(19) . . ?
C5 C6 C1 119.7(2) . . ?
C5 C6 C7 119.5(2) . . ?
C1 C2 B3 118.00(19) . . ?
C3 C2 C1 117.4(2) . . ?
C3 C2 B3 124.43(19) . . ?
C9 C10 C8 120.6(2) . . ?
C20 C21 B3 118.4(2) . . ?
C22 C21 C20 117.6(2) . . ?
C22 C21 B3 123.8(2) . . ?
C15 C16 C17 122.4(2) . . ?
C29 C28 N2 121.2(2) . . ?
C29 C28 C27 118.8(2) . . ?
C27 C28 N2 119.8(2) . . ?
N1 C1 C2 120.31(19) . . ?
C6 C1 N1 119.74(18) . . ?
C6 C1 C2 119.94(19) . . ?
O1 C7 C8 122.0(2) . . ?
O1 C7 C6 122.9(2) . . ?
C6 C7 C8 115.11(19) . . ?
C4 C3 C2 122.7(2) . . ?
C4 C5 C6 121.0(2) . . ?
C20 C25 C26 122.1(2) . . ?
C24 C25 C20 118.7(2) . . ?
C24 C25 C26 119.2(2) . . ?
O2 C26 C25 122.0(2) . . ?
O2 C26 C27 123.1(2) . . ?
C27 C26 C25 114.71(19) . . ?
C30 C29 C28 120.5(2) . . ?
C5 C4 C3 119.0(2) . . ?
C13 C11 C9 121.4(2) . . ?
C28 C27 C26 121.0(2) . . ?
C32 C27 C28 119.2(2) . . ?
C32 C27 C26 119.3(2) . . ?
C10 C9 C11 118.9(2) . . ?
C29 C30 C31 120.5(3) . . ?
C23 C24 C25 121.9(2) . . ?
C23 C22 C21 122.4(2) . . ?
C24 C23 C22 118.8(2) . . ?
C31 C32 C27 121.3(2) . . ?
C32 C31 C30 119.4(2) . . ?
C19 B3 C2 115.01(19) . . ?
C19 B3 C21 114.5(2) . . ?
C2 B3 C21 130.5(2) . . ?

loop_
_refln_index_h
_refln_index_k
_refln_index_l
_refln_F_squared_meas
_refln_F_squared_sigma
0 0 3 3 2.2
0 0 4 1606.64 77.39
0 0 5 7.7 3.5
0 0 6 1293.57 87.99
0 0 6 1285.57 65.19
0 0 7 0.7 3.7
0 0 7 2.4 12.6
0 0 7 6.4 4.4
0 0 8 25.4 17.2
0 0 8 17.4 4.7
0 0 9 -20.8 8.7
0 0 10 54.99 23.5
0 1 1 76.69 7.6
0 -1 -1 80.79 7.5
0 1 2 2379.36 120.89
0 -1 2 2648.03 112.39
0 1 3 47.8 11.8
0 1 3 47.2 7.4
0 -1 3 39.7 4.7
0 1 4 2059.49 108.69
0 1 4 1900.51 94.09
0 -1 4 1910.51 90.19
0 1 5 1042.8 55.99
0 1 5 1016.5 70.89
0 -1 5 1066.29 51.99
0 1 6 77.89 22.6
0 1 6 104.59 12.7
0 -1 6 100.19 9.2
0 1 7 12.9 5.7
0 1 7 8 9.1
0 -1 7 16.7 3.5
0 -1 7 12.9 3.4
0 -1 7 -2.4 7.5
0 1 8 148.59 14.6
0 1 8 171.38 34.9
0 1 8 139.09 13.5
0 -1 8 114.79 29.4
0 1 9 7.7 3
0 1 9 4.5 2.9
0 1 9 -0.1 10.9
0 -1 9 10.3 14.2
0 1 10 20.6 16.9
0 -1 10 3.2 16.6
0 2 0 564.74 28.7
0 2 1 291.77 17.7
0 2 -1 289.97 14.8
0 -2 -1 282.37 17.7
0 2 -2 7413.36 312.67
0 2 2 6978.2 321.77
0 -2 2 7380.26 312.47
0 -2 -2 6750.12 321.47
0 2 3 5.7 5
0 -2 3 9 2
0 2 4 1591.54 80.09
0 2 4 1611.84 90.79
0 -2 4 1531.05 71.79
0 2 5 2.9 4.7
0 2 5 11.8 9.4
0 -2 5 12.7 2.9
0 2 6 92.29 23.5
0 2 6 95.59 12.5
0 -2 6 77.89 5.9
0 -2 6 85.69 6.2
0 2 7 221.68 32.3
0 2 7 217.88 20.5
0 2 8 195.38 19.1
0 2 8 179.78 37
0 2 8 179.28 17.5
0 -2 8 156.48 35.9
0 2 9 26 6.8
0 2 9 14.9 6.7
0 2 9 37.9 15.8
0 -2 9 18.3 14
0 2 10 -13.3 15.2
0 -2 10 23.4 19.8
0 3 0 0.6 2
0 -3 0 -1.5 1.6
0 3 -1 3860.61 174.98
0 3 1 4211.68 177.28
0 -3 1 3602.24 178.78
0 -3 -1 4029 177.38
0 -3 -2 9793.02 437.76
0 3 3 543.75 39.2
0 3 -3 615.24 28.4
0 -3 3 584.84 28
0 3 4 42.8 12.9
0 -3 4 39.2 3.3
0 3 5 1133.69 63.89
0 3 5 1127.19 74.49
0 3 6 391.66 41.8
0 3 6 473.65 33.8
0 3 7 79.99 22.9
0 3 7 44.7 11.8
0 3 8 29.6 9.2
0 3 8 22.9 15.8
0 3 8 7.2 6.7
0 -3 8 39 18.6
0 3 9 -7.2 5.4
0 3 9 -0.5 11.6
0 -3 9 -6.1 7.9
0 3 10 -3.6 13.4
0 3 10 4.8 5.7
0 4 0 187.18 14.1
0 -4 0 184.68 13.8
0 4 1 2077.69 91.99
0 4 -1 1790.22 94.29
0 -4 1 1926.21 94.69
0 -4 -1 1987.4 92.09
0 4 2 189.58 16.4
0 4 -2 178.48 11.9
0 -4 -2 187.68 16.9
0 4 -3 1419.76 63.89
0 4 3 1495.85 77.09
0 -4 -3 1241.78 74.99
0 4 4 400.76 34.4
0 4 5 83.69 19.6
0 4 5 101.69 16.6
0 4 6 68.49 19.9
0 4 6 62.29 13.5
0 4 7 47.8 19
0 4 8 25.4 9.6
0 4 8 6.6 12.4
0 4 8 20.3 9.9
0 4 9 -2.7 5.8
0 4 9 -14 7
0 4 9 -16.1 11.4
0 -4 9 29 14.1
0 4 10 -3.4 14
0 4 10 -9.4 10.5
0 -4 10 -14.5 13.3
0 5 0 -0.6 3.9
0 -5 0 1.6 3.7
0 5 -1 1.3 4.8
0 5 1 4.8 3.5
0 -5 -1 3.4 3.4
0 -5 1 6.8 4.6
0 5 2 383.16 25.9
0 5 -2 375.96 22
0 -5 -2 356.56 26.1
0 -5 2 384.86 28.6
0 5 -3 -1.2 1.4
0 5 3 1.8 4.9
0 -5 -3 5.9 4.3
0 5 4 640.74 47.2
0 5 -4 701.43 33
0 5 5 559.04 45.5
0 5 6 149.09 19.6
0 5 6 115.49 24.4
0 5 7 123.99 20.1
0 5 7 112.99 27.9
0 5 8 111.99 19.9
0 5 8 86.59 25.5
0 5 9 30.6 11.9
0 5 9 39.6 18.3
0 5 9 31.9 9.5
0 6 0 1694.03 84.49
0 -6 0 1717.13 83.89
0 6 -1 385.46 27.6
0 6 1 367.66 23.9
0 -6 -1 358.76 23.9
0 -6 1 351.56 26.1
0 6 -2 300.37 19.6
0 6 2 317.67 22.7
0 -6 2 272.57 24.3
0 -6 -2 271.07 22.3
0 6 -3 225.48 15.4
0 6 3 262.67 22.8
0 -6 -3 214.98 22
0 6 4 764.32 56.99
0 6 -4 731.23 36.2
0 -6 -4 684.93 49.99
0 6 5 257.87 28.5
0 6 6 154.98 28.4
0 6 6 152.68 21
0 6 7 -3.2 5
0 6 7 1.5 7.3
0 6 8 181.98 23.5
0 6 8 191.88 36.1
0 6 9 60.69 20.8
0 6 9 95.89 19.6
0 6 9 65.79 15.1
0 7 0 -5.6 2.5
0 -7 0 -2.7 2.1
0 7 1 47.5 8.8
0 7 -1 41.4 10.7
0 -7 -1 49.99 9.1
0 -7 1 51.19 10.7
0 7 2 17.9 6.3
0 7 -2 16.2 5.2
0 -7 -2 24.8 7.7
0 7 -3 132.39 11.4
0 7 3 134.89 15.9
0 -7 3 114.19 16.7
0 -7 -3 100.29 14.9
0 7 -4 3.1 2.4
0 7 4 3.9 4.9
0 -7 -4 -1.8 4.7
0 7 5 10.4 7.8
0 7 6 17.1 9.9
0 7 7 -0.3 7.2
0 7 7 4.1 8.8
0 7 8 -0.6 11.1
0 7 8 -3.4 8.1
0 7 9 25.8 13.7
0 7 9 68.39 21.9
0 7 9 22.5 12.8
0 8 0 84.49 13.8
0 -8 0 76.29 12.6
0 8 1 4.8 4.3
0 8 -1 -1.7 4.7
0 -8 1 2.9 4.6
0 -8 -1 -0.9 3.1
0 8 -2 11.1 5.1
0 8 2 4.4 4.4
0 -8 2 7 5.4
0 -8 -2 15.6 6.9
0 8 3 1139.89 60.59
0 8 -3 1036.5 52.89
0 -8 3 921.51 62.69
0 -8 -3 883.01 58.79
0 8 -4 113.29 10.4
0 8 4 126.09 17.4
0 -8 4 93.89 19.5
0 -8 -4 95.59 18.7
0 8 5 9.2 7.1
0 8 -5 16.4 3.6
0 -8 -5 1 8.1
0 -8 5 26.2 11.7
0 8 6 79.09 20.4
0 8 7 95.39 20.8
0 8 7 119.69 25.6
0 8 8 326.07 35.7
0 8 8 395.56 44.4
0 8 9 18.7 12.1
0 8 9 5.8 13.3
0 9 0 -1.1 4.4
0 -9 0 0.2 2.3
0 9 1 584.64 37.1
0 9 -1 531.05 39.6
0 -9 1 577.14 39.2
0 -9 -1 541.65 35.8
0 9 2 1030.8 58.49
0 9 -2 1008.8 57.49
0 -9 2 1067.99 64.29
0 9 -3 965.5 54.29
0 9 3 1194.18 62.99
0 -9 3 1003 65.49
0 -9 -3 899.11 60.19
0 9 4 9.2 7.1
0 9 -4 22.9 5.6
0 -9 4 18.7 10.5
0 -9 -4 15.7 8.9
0 9 5 144.29 25
0 9 -5 137.69 11.1
0 -9 5 107.09 22.9
0 -9 -5 94.89 20.6
0 9 6 21.4 12
0 9 7 282.67 34.6
0 9 7 249.08 31.4
0 9 8 90.29 19.8
0 9 8 85.09 23.1
0 9 9 -18.5 13.9
0 9 9 34.1 13.7
0 9 9 -3.7 15.2
0 10 0 420.16 33.6
0 -10 0 511.65 34.3
0 10 1 869.81 51.69
0 -10 1 889.21 54.19
0 -10 -1 801.02 50.09
0 10 2 108.29 14.2
0 10 -2 101.09 13.1
0 -10 -2 81.29 15.1
0 -10 2 120.39 20.3
0 10 -3 482.75 31.7
0 10 3 479.65 35.2
0 -10 -3 446.96 36
0 -10 3 438.06 39
0 10 -4 233.18 18.3
0 10 4 243.08 24.2
0 -10 -4 166.88 22.7
0 -10 4 192.38 26.2
0 10 -5 4.6 3.9
0 10 5 21.1 11.3
0 -10 5 5.3 8.3
0 -10 -5 5 8.8
0 10 6 255.27 30.5
0 10 7 15.5 7.5
0 10 7 -2.3 7.2
0 10 8 55.49 18.8
0 10 8 31.2 14.4
0 10 9 55.79 18.1
0 11 0 -0.3 3.1
0 -11 0 0.1 2.6
0 11 -1 656.23 48.5
0 -11 -1 735.53 45.2
0 -11 1 651.13 46
0 11 2 440.56 33.6
0 11 -2 457.85 34
0 -11 2 462.05 38.1
0 -11 -2 475.75 35.1
0 11 3 140.89 17.6
0 11 -3 124.99 14.8
0 -11 3 132.29 23.7
0 -11 -3 118.39 20.6
0 11 4 2.7 5.1
0 11 -4 23.1 6.9
0 -11 4 5.2 8.1
0 11 5 1462.65 84.09
0 11 -5 1349.77 68.19
0 -11 5 1343.37 89.79
0 -11 -5 1176.98 83.29
0 11 6 6.8 7.4
0 11 7 59.79 19.5
0 11 7 48.7 16
0 11 8 31.5 17.8
0 11 9 12.3 13
0 12 0 18 8.1
0 -12 0 11.6 6.6
0 12 -1 308.17 30.9
0 12 1 305.07 27.9
0 -12 1 379.96 31.3
0 -12 -1 342.87 28.1
0 12 -2 25.1 10.7
0 12 2 26.4 9.6
0 12 -2 32.2 10.1
0 -12 -2 38.2 10.6
0 -12 2 32.9 10.7
0 12 -3 95.09 16.2
0 12 3 111.29 18.8
0 -12 -3 98.39 18.7
0 -12 3 107.59 21.6
0 12 -4 301.27 24.4
0 12 4 318.67 30.6
0 -12 4 325.47 35
0 -12 -4 295.67 31.5
0 12 -5 122.69 13.7
0 12 5 141.49 24.5
0 -12 -5 120.69 24.1
0 -12 5 140.19 31.8
0 12 6 188.88 25.3
0 12 -6 128.79 11.5
0 -12 -6 134.89 27.2
0 12 7 52.69 21.6
0 12 8 37.4 14.9
0 12 8 90.59 23.3
0 12 9 -14.2 12.4
0 12 9 56.09 23.7
0 13 0 -3.2 4.3
0 -13 0 0.2 4.6
0 13 1 58.29 13.9
0 13 -1 69.39 17
0 -13 -1 70.89 14.4
0 -13 1 83.89 17.1
0 13 2 32.7 11
0 13 -2 17.1 10.4
0 13 -2 9.2 8.4
0 -13 -2 19.4 8.1
0 -13 2 17.8 9.6
0 13 3 72.39 15.9
0 13 -3 80.79 14.6
0 -13 3 57.19 16.3
0 -13 -3 90.59 18.9
0 13 -4 975.4 56.69
0 13 4 1079.49 64.99
0 -13 4 887.71 68.19
0 -13 -4 848.22 63.69
0 13 5 1.1 6.7
0 13 -5 7.5 5.2
0 -13 -5 9.9 11.8
0 13 6 513.55 44.4
0 13 -6 465.25 28.7
0 -13 -6 398.56 43.6
0 13 7 133.09 27.2
0 13 8 55.39 16.9
0 13 8 38.6 14.7
0 14 0 114.19 21.6
0 -14 0 133.59 18.3
0 14 -1 80.09 17.7
0 14 -1 80.89 18.6
0 14 1 62.09 15
0 -14 -1 78.79 16.4
0 -14 1 103.49 18.8
0 14 2 187.48 22.3
0 14 -2 184.88 26.9
0 14 -2 271.37 26.7
0 -14 -2 203.48 23.4
0 -14 2 221.58 25.9
0 14 -3 86.19 16.3
0 14 3 69.19 16
0 -14 -3 90.19 18.7
0 -14 3 86.19 19.6
0 14 4 157.58 22.1
0 14 -4 176.68 19.3
0 -14 4 154.58 29.8
0 -14 -4 157.38 27.5
0 14 -5 5.9 6.2
0 14 5 15.7 9.9
0 -14 -5 0.9 8.8
0 14 -6 -8.3 4.4
0 14 6 -5.5 6.1
0 -14 -6 12.3 11.6
0 14 7 6.2 9.9
0 14 8 109.69 25.1
0 14 8 144.89 31.6
0 15 0 8.3 7.9
0 -15 0 5 5.6
0 15 1 89.09 19.3
0 15 -1 87.79 18.8
0 15 -1 58.89 16.8
0 -15 1 89.69 19.8
0 -15 -1 92.29 17.6
0 15 -2 4.4 6.9
0 15 2 -4.3 6.8
0 15 -2 -7.9 4.5
0 -15 2 -7.9 6.2
0 -15 -2 -3.4 4.1
0 15 3 1.4 6.3
0 15 -3 16.2 7.8
0 -15 3 12 8.4
0 -15 -3 -1.1 7.5
0 15 4 1.1 5.7
0 15 -4 -4.4 4.5
0 15 -5 0.5 4.3
0 15 5 -7.9 6.5
0 -15 -5 6.5 10.2
0 15 7 135.99 27.3
0 15 8 5.8 12.7
0 15 8 -3.2 10.9
0 16 0 169.38 24.1
0 -16 0 159.38 21.7
0 16 -1 58.19 18.4
0 16 -1 70.79 17.2
0 16 1 62.39 16.7
0 -16 -1 62.69 15.1
0 -16 1 71.29 19.7
0 16 2 -5.6 6.6
0 16 -2 3.3 8
0 16 -2 3.3 6.4
0 -16 2 4.5 6.3
0 -16 -2 2.2 5.2
0 16 -3 14.8 8.8
0 16 3 22.7 10.7
0 -16 3 31.9 15
0 16 -4 263.37 26.2
0 16 4 299.07 31
0 -16 -4 237.68 30.1
0 16 5 15.1 10.5
0 16 -5 15.2 6.5
0 -16 -5 12.9 10.3
0 16 6 91.19 22.6
0 16 7 59.39 18
0 16 8 40.6 17.9
0 16 8 -0.2 18.6
0 17 0 3.4 6.8
0 17 0 0.4 5.9
0 -17 0 -9.8 5.2
0 17 1 -3.2 5.4
0 17 -1 -7.2 7
0 17 -1 2.4 7.6
0 -17 1 -3.4 5.4
0 -17 -1 0.2 5.3
0 17 -2 87.19 23.1
0 17 -2 89.99 19.4
0 17 2 108.69 22
0 -17 -2 90.99 20
0 -17 2 117.19 22.8
0 17 -3 -9 5.6
0 17 3 4.8 6.9
0 -17 -3 0.1 7.6
0 17 -4 59.89 13.9
0 17 4 40.3 13.7
0 -17 -4 50.99 17.4
0 17 -5 158.28 20.1
0 17 5 209.38 27.3
0 17 6 48.9 16
0 17 -7 9 5.1
0 17 7 62.19 18.8
0 18 0 20.9 13
0 18 0 28.4 11.6
0 -18 0 20.7 9.5
0 18 -1 5.1 10.5
0 18 1 7.2 8.3
0 18 -1 5.9 6.8
0 -18 -1 14.5 9.8
0 -18 1 11.3 7.9
0 18 2 0.2 4.6
0 18 -2 6.6 7.1
0 18 -2 2.7 7.1
0 -18 -2 7.2 8
0 18 -3 124.29 27.4
0 18 3 92.09 19.6
0 -18 -3 132.39 24.8
0 18 -4 117.49 21.3
0 18 4 132.69 25
0 18 -5 2.4 8.3
0 18 5 8.8 8.8
0 18 -6 -13.1 6.2
0 18 6 0.3 8.8
0 18 7 -0.1 11
0 18 -7 -9.7 5.9
0 19 0 1.2 4.1
0 19 1 10.2 10.5
0 -19 -1 16.7 14.4
0 19 -2 -10.2 7.9
0 19 2 4.4 7.7
0 19 3 37.6 13.3
0 19 -3 57.49 16.5
0 19 -4 8.7 11
0 19 4 0.9 7.4
0 19 5 -0.9 9
0 19 -5 7.5 10.5
0 19 -6 9.8 9.4
0 19 6 -0.7 8.7
0 20 0 150.88 30.4
0 20 -1 0.1 10.7
0 20 2 50.89 18.1
0 20 -3 21.5 13.7
0 20 3 6.6 9.9
0 20 -4 7.5 9.1
0 20 4 -2.3 9.2
0 20 5 6.1 9.2
0 20 6 99.89 22.4
0 21 1 89.19 20.9
0 21 -1 71.39 21.3
0 21 2 14.9 11.5
0 21 4 50.69 16.9
0 21 -5 4.6 12.9
0 21 5 -0.3 9.2
0 21 6 244.88 33.7
0 22 0 13.6 11.4
0 22 -1 -1.6 9.5
0 22 1 -15.7 6.6
0 22 2 34.9 16.1
0 22 3 39.7 15.4
0 22 4 37.1 15.5
0 22 5 13.1 12.3
0 23 0 0.3 11.7
0 23 -1 86.69 24.4
0 23 1 67.79 22.7
0 23 2 5.4 10.6
0 23 3 -5.5 10.9
0 23 4 -9.2 11
0 24 0 10.5 8.2
0 24 -1 126.79 32.3
0 24 1 138.89 33.1
0 24 2 79.79 21.7
0 24 3 100.09 27.2
0 25 0 7.2 12.2
0 25 1 27.6 18.3
0 25 -1 26.9 15.1
0 25 2 29.8 16.3
0 26 0 153.18 40.7
-1 0 10 4.1 13.9
-1 0 9 2.7 11.1
-1 0 9 -2.7 3.1
-1 0 9 2.4 3.3
-1 0 8 67.59 22.4
-1 0 8 40.5 8.7
-1 0 7 10.8 10.2
-1 0 7 0 3.8
-1 0 6 3.9 4
-1 0 6 12.1 7.8
-1 0 5 -5.5 2.9
-1 0 4 7931.81 354.66
-1 0 3 -1 2.1
1 0 -2 325.47 20
-1 0 2 328.77 19.8
-1 0 1 0.6 1.4
1 0 -1 -0.1 1.4
1 0 1 0.3 1.1
1 0 1 1.1 3.3
-1 0 -1 0.1 1.2
1 0 3 2.1 1.9
1 0 4 1259.37 88.29
1 0 4 1317.27 62.79
1 0 4 1320.67 63.39
1 0 5 4.9 6.6
1 0 5 0.3 2.1
1 0 5 -0.7 1.9
1 0 6 2.9 2.4
1 0 6 7.5 2.9
1 0 6 -4.7 4.6
1 0 7 -1 10
1 0 7 4 2.6
1 0 7 -1.3 2
1 0 8 39.6 15
1 0 10 0.1 16.9
-1 1 10 17.7 18.2
-1 -1 10 71.59 24.4
-1 1 9 31.6 8.2
-1 1 9 37.2 8.6
-1 1 9 35.8 16.6
-1 -1 9 32.3 18.7
-1 1 8 107.29 26.6
-1 1 8 70.39 11.9
-1 -1 8 70.39 24.6
-1 -1 8 69.29 8.5
-1 1 7 150.38 30.8
-1 1 7 173.78 17.7
-1 -1 7 177.18 34.5
-1 -1 7 168.58 14.5
-1 1 6 -6.5 6.7
-1 1 6 5.1 4.9
-1 -1 6 13 4.6
-1 1 5 34.3 12
-1 1 5 31.2 7.9
-1 -1 5 30.5 6.6
-1 1 4 732.13 40.9
-1 -1 4 670.03 37.6
1 1 -3 3996.3 176.38
-1 1 3 3854.11 178.38
-1 -1 3 3802.32 175.48
-1 1 1 1777.72 82.49
-1 1 1 1836.32 84.69
1 1 -1 1843.12 83.19
-1 -1 1 1820.92 83.09
1 -1 -1 1904.21 84.99
-1 -1 1 1749.43 83.99
-1 1 -1 3190.18 133.69
1 1 1 3277.17 136.59
1 1 1 2864.41 139.79
-1 -1 -1 3178.98 136.49
1 -1 1 3028.4 133.79
-1 -1 -1 2639.04 139.09
1 1 2 4800.42 211.78
1 1 2 4646.33 220.28
1 -1 2 4762.82 207.48
1 1 3 1432.86 81.99
1 -1 3 1426.86 65.99
1 -1 3 1496.85 65.79
1 -1 4 934.01 45.6
1 -1 4 996.4 45.4
1 1 5 -0.7 2.2
1 1 5 -3.8 3.7
1 -1 5 2.3 1.6
1 1 6 312.37 20.8
1 1 6 265.47 20.6
1 1 6 296.17 36.4
1 -1 6 272.37 14.5
1 -1 6 283.37 14.7
1 -1 6 289.37 36.1
1 1 7 4.6 3.7
1 1 7 -14.7 6.6
1 1 7 5.1 4.3
1 -1 7 24.3 11.6
1 1 8 172.68 13.1
1 1 8 173.78 13.1
1 1 8 159.88 36.8
1 -1 8 193.88 40.8
1 1 9 5 13.9
1 -1 9 41 17.6
1 -1 10 170.18 38
-1 2 10 4.8 14.5
-1 2 10 2.7 5.8
-1 -2 10 31.9 18.8
-1 2 9 -12.2 10.4
-1 2 9 16.4 6.9
-1 -2 9 22.4 12.7
-1 2 8 -7.1 4.8
-1 2 8 -2.2 10.4
-1 2 7 113.59 15.4
-1 2 7 127.89 27.3
-1 -2 7 120.49 10.5
-1 2 6 489.25 34.4
-1 2 6 534.05 46.9
-1 -2 6 453.65 27.7
-1 2 5 524.65 34.7
-1 2 5 526.25 43.3
-1 -2 5 488.05 28.8
-1 2 4 19.6 6.4
1 2 -4 24.5 5.3
-1 2 4 26.1 10
-1 -2 4 24.6 5
1 2 -3 281.47 17.7
-1 2 3 268.47 20.6
-1 2 3 256.77 22.7
-1 -2 3 275.37 17
-1 2 2 4877.41 227.28
1 2 -2 5142.99 223.78
-1 2 2 5098.59 227.88
-1 -2 2 4974.9 223.38
1 2 -1 1124.79 54.59
1 2 -1 1064.09 56.29
-1 2 1 1216.48 57.39
-1 2 1 1198.18 53.39
-1 -2 1 1160.98 56.59
1 -2 -1 1112.49 53.49
-1 -2 1 1196.88 54.69
-1 2 -1 4213.78 180.38
1 2 1 4202.88 183.98
1 2 1 4071.79 185.78
-1 -2 -1 3835.62 185.48
1 2 2 6681.03 293.27
-1 -2 -2 6128.89 291.97
1 2 3 62.29 14.1
1 2 5 0.5 9.2
1 2 5 -1.5 3.4
1 2 6 6.9 5.1
1 2 6 9.1 9.5
1 2 6 -0.6 3.7
1 2 7 36.5 17.7
1 2 7 30.4 8.6
1 2 7 43.1 8.6
1 -2 7 18.6 15.6
1 2 8 88.29 25.8
1 2 8 115.49 13.1
1 2 8 106.99 13.4
1 -2 8 110.39 28.8
1 2 9 -7.1 3
1 2 9 3.9 3.3
1 2 9 2 12.2
1 -2 9 -20.2 9.1
1 -2 10 -24.3 14
-1 3 10 19.5 7.3
-1 3 10 26.5 19.2
-1 -3 10 -4.1 17
-1 3 9 33.3 16.7
-1 -3 9 -23.5 10.9
-1 3 8 102.29 26.9
-1 3 7 9.2 7.3
-1 3 7 25.9 12.7
-1 -3 7 18.5 3.2
-1 3 6 2202.08 128.89
-1 3 6 2188.08 115.69
-1 -3 6 2367.46 104.79
-1 3 5 984.3 58.19
-1 3 5 980.8 65.89
-1 -3 5 997.2 49.4
1 3 -4 892.81 45.6
-1 3 4 824.52 55.59
-1 3 4 928.51 52.69
-1 -3 4 896.11 44.7
-1 3 3 153.78 16.6
-1 3 3 163.88 15.8
1 3 -3 162.68 12.1
-1 -3 3 154.48 11.4
1 -3 -2 9999 444.26
1 3 -1 3900.11 172.28
1 3 -1 3568.34 174.28
-1 3 1 3964.4 170.28
-1 -3 1 3849.01 172.28
-1 -3 1 3921.21 174.78
1 -3 -1 3737.93 170.38
1 3 0 1457.45 70.99
1 3 0 1639.74 70.79
-1 3 0 1364.66 69.59
-1 -3 0 1510.15 70.29
-1 -3 0 1515.75 71.39
1 -3 0 1423.06 69.59
1 3 1 41 7.7
-1 -3 -1 40.4 8.1
1 3 2 1585.84 82.59
-1 3 -2 1688.63 71.39
-1 -3 -2 1493.15 82.09
1 3 3 1156.38 64.79
-1 -3 -3 955.7 61.69
1 3 4 526.45 43.4
1 3 5 152.98 27.4
1 3 6 129.79 15
1 3 6 134.49 27.2
1 3 6 146.59 16.7
1 3 7 3.1 12
1 3 7 15.7 7.6
1 3 7 14.1 6.7
1 3 8 328.87 41.8
1 3 8 227.98 22.4
1 3 8 211.18 22.9
1 -3 8 193.58 40.2
1 3 9 69.99 11.5
1 3 9 133.29 32.6
1 3 9 45.1 9.3
1 -3 9 32.4 23
-1 4 10 9.8 7.9
-1 4 10 -3.3 14.5
-1 -4 10 26.8 17.3
-1 4 9 145.99 22.3
-1 4 9 161.78 34.6
-1 4 8 74.09 15.4
-1 4 8 76.49 23.4
-1 4 7 34 15.5
-1 4 7 41.5 11.3
-1 4 6 0 5
-1 4 6 16 10.4
-1 -4 6 2.3 1.9
-1 4 5 216.98 25.5
-1 4 5 198.28 20.7
-1 -4 5 202.68 13.9
1 4 -4 615.04 33.4
-1 4 4 575.94 40.4
-1 4 4 645.14 44
-1 -4 4 624.34 32.7
1 4 -3 46.9 6.2
-1 4 3 48.9 10.5
1 -4 -3 37.2 9.4
-1 -4 3 55.19 6.5
1 4 -2 90.69 8.7
-1 4 2 101.39 10
1 -4 -2 81.09 9.8
-1 -4 2 96.89 8.9
-1 -4 2 74.19 10.6
-1 4 1 9.9 3.5
1 4 -1 6.7 4
1 4 -1 6.4 5.5
-1 -4 1 14.6 6.2
1 -4 -1 11.5 3.8
-1 -4 1 4.1 3.7
1 4 0 2281.97 112.39
-1 4 0 2174.08 110.99
1 4 0 2499.05 111.99
-1 -4 0 2435.86 111.69
1 -4 0 2600.84 111.69
1 4 1 10.9 4.6
-1 -4 -1 5.9 4.5
1 4 2 559.54 35.6
-1 -4 -2 532.55 35.6
1 4 3 4135.79 189.28
-1 -4 -3 3635.04 187.48
1 4 4 1790.12 101.49
1 4 5 522.35 45.8
1 4 6 16.5 6.1
1 4 6 36.4 15.5
1 4 6 19.4 7.5
1 4 7 34 15.9
1 4 7 26.6 11.1
1 4 7 41.2 10.1
1 4 8 65.89 22.8
1 4 8 34.7 18.1
1 4 8 32.3 9.9
1 4 9 25.6 16.8
1 4 9 20.3 8.8
1 4 9 24.7 9
1 -4 9 14.7 19.4
-1 5 10 4.5 10.1
-1 5 10 -23.5 14.2
-1 5 9 33.9 13.5
-1 5 9 28.9 16.6
-1 5 8 220.98 26.3
-1 5 8 260.77 35.3
-1 5 7 38.1 15.2
-1 5 7 16.9 8.9
-1 5 6 60.39 17.7
-1 5 6 53.79 13.5
-1 5 5 172.98 20.6
1 5 -5 172.28 12.9
-1 5 5 142.89 20.9
-1 -5 5 172.38 12.2
1 5 -4 0 2.6
-1 5 4 16.7 7.6
-1 -5 4 1.8 2.4
-1 5 3 474.25 31.2
1 5 -3 441.46 25.8
1 -5 -3 393.36 30.5
-1 -5 3 443.86 26
-1 5 2 794.92 40.8
1 5 -2 756.62 39.7
-1 -5 2 726.73 39.9
-1 -5 2 700.73 44.7
1 -5 -2 709.13 41.1
1 5 -1 842.32 49
-1 5 1 975.2 45.2
1 5 -1 888.41 46.8
-1 -5 1 807.52 47.8
1 -5 -1 887.71 44.6
-1 -5 1 859.41 46.9
1 5 0 116.49 12.9
1 5 0 125.29 12.4
-1 5 0 111.49 12
-1 -5 0 152.38 12.8
1 -5 0 161.88 13
1 5 1 837.32 43.6
1 -5 1 677.03 43.6
-1 -5 -1 810.92 43.7
1 5 2 36.1 9.3
-1 -5 -2 30.9 8.8
-1 5 -3 502.55 24.1
1 5 3 465.45 35.8
1 5 4 605.14 45.2
-1 -5 -4 553.24 44.1
1 5 5 36.3 13.1
1 5 6 236.38 31.2
1 5 7 181.28 34.5
1 5 7 130.49 20.1
1 5 7 172.18 20.1
1 5 8 34.5 16.7
1 5 8 31 9.6
1 5 8 66.59 13.7
1 5 9 1 9.5
1 5 9 22.8 9.3
1 5 9 -11.3 11.7
1 -5 9 12.7 14.1
-1 6 10 11 12.6
-1 6 10 3.8 14.5
-1 -6 10 43.6 18.1
-1 6 9 28.9 13
-1 6 9 24.7 15.7
-1 6 8 4 8.3
-1 6 8 0.4 8.5
-1 6 7 65.59 16.7
-1 6 7 87.19 22.6
-1 6 6 115.29 21.1
-1 6 6 105.09 21.9
1 6 -5 48.9 6.4
-1 6 5 43.9 13.6
-1 6 5 40.8 12.8
1 6 -4 263.77 18
-1 6 4 234.48 23.8
-1 -6 4 235.98 26
-1 -6 4 278.47 18.2
-1 6 3 28.9 8.6
1 6 -3 22.4 5.7
-1 -6 3 19.5 5.4
1 -6 -3 16.7 7
-1 -6 3 20.7 8.5
-1 6 2 4.9 3.6
1 6 -2 5.6 3.1
-1 -6 2 8.1 5
1 -6 -2 6 3.9
1 6 -1 61.49 9.9
-1 6 1 57.09 7.5
1 6 -1 48.7 10.4
1 -6 -1 57.99 7.4
-1 -6 1 55.09 10.5
1 6 0 825.72 47.8
1 6 0 819.12 46.6
-1 6 0 769.72 46.2
1 -6 0 938.31 46.9
-1 -6 0 886.41 46.9
1 6 1 141.69 13
1 -6 1 96.29 12.3
-1 -6 -1 103.59 12
1 6 2 222.18 19.6
1 -6 2 189.28 19.7
-1 -6 -2 183.28 18.7
1 6 3 2.4 4.1
-1 6 -3 1.7 2
-1 -6 -3 9.5 6
1 6 4 -0.8 6.2
1 6 5 900.81 64.39
1 6 6 5.5 9.4
1 6 7 203.68 23.1
1 6 7 226.68 25.9
1 6 7 179.08 33.4
1 6 8 26.9 10.7
1 6 8 7.4 7.7
1 6 8 -11.7 8.4
1 6 9 46.7 11.4
1 6 9 42.3 14.3
1 6 9 52.79 25.4
-1 7 9 -5 9.4
-1 7 9 -0.1 7.3
-1 7 8 3.8 7.7
-1 7 8 11 9.2
-1 7 7 228.08 30.8
-1 7 7 239.38 27.8
-1 7 6 29.6 13.2
-1 7 6 18 9.4
-1 7 5 19.2 9.7
1 7 -5 14.5 4.7
-1 -7 5 -5.2 7.1
-1 7 4 54.89 12.5
1 7 -4 41 7.5
-1 -7 4 33.3 12.2
1 -7 -4 38.1 10.9
1 7 -3 11.4 4.5
-1 7 3 20.2 7.3
1 -7 -3 20 7.4
-1 -7 3 17 7.5
1 7 -2 62.89 14.2
1 7 -2 64.79 8.8
-1 7 2 75.59 9.6
1 -7 -2 64.49 10.9
1 7 -1 1103.99 59.09
-1 7 1 938.81 55.49
1 7 -1 1025.2 60.89
-1 -7 1 1243.98 61.99
1 -7 -1 1135.09 56.59
1 7 0 104.49 13
-1 7 0 99.89 12.5
1 7 0 109.39 12.9
1 -7 0 122.09 12.7
-1 -7 0 134.39 13.4
1 7 1 688.73 41.7
1 -7 1 694.93 43.9
-1 -7 -1 752.62 42.8
1 7 2 27.2 8.2
-1 -7 -2 49.9 11.4
1 -7 2 36.3 10.1
1 7 3 22.7 8.9
-1 7 -3 20.2 4.8
-1 -7 -3 31.4 10.2
-1 7 -4 215.58 12.7
-1 7 -4 205.48 12.2
1 7 4 224.38 25.1
-1 -7 -4 174.78 22.9
1 7 5 165.28 24.3
-1 -7 -5 186.38 24.6
1 7 6 1050.49 75.39
1 7 7 0.3 7
1 7 7 8.1 9.8
1 7 7 10.4 7.4
1 7 8 21.4 10.6
1 7 8 31.7 12
1 7 8 40.2 18.3
1 7 9 101.29 25.9
1 7 9 66.69 15.9
-1 8 9 -2.5 11.5
-1 8 9 -0.1 9.4
-1 8 8 91.99 21.2
-1 8 8 87.79 22.9
-1 8 7 116.49 23.3
-1 8 7 90.19 22.4
1 8 -6 31.4 5.1
-1 8 6 19 12.8
-1 -8 6 43.1 16.2
1 8 -5 0.7 2.9
-1 8 5 2.3 6.7
1 -8 -5 2.5 6.4
-1 -8 5 3.5 6.5
-1 8 4 268.67 24.1
1 8 -4 227.48 17.9
-1 -8 4 237.98 26.8
1 -8 -4 200.98 23.3
1 8 -3 107.99 12
-1 8 3 123.99 14
1 -8 -3 91.79 15.8
-1 -8 3 118.19 16.8
-1 8 2 225.18 17.9
1 8 -2 199.98 17.4
1 8 -2 143.79 19.6
1 -8 -2 172.18 16.6
-1 -8 2 180.78 20.3
-1 8 1 189.28 16.7
1 8 -1 163.48 18.6
1 8 -1 201.58 18.4
1 -8 -1 188.38 16.3
-1 -8 1 188.38 18.7
1 8 0 686.83 45.1
-1 8 0 723.03 44.4
1 8 0 681.33 43.8
1 -8 0 751.92 43.4
-1 -8 0 784.82 44.5
-1 8 -1 249.18 24
1 8 1 316.97 23.9
1 -8 1 284.57 24.6
-1 -8 -1 296.77 23.2
1 8 2 14.4 6.8
-1 -8 -2 10.9 6.5
1 -8 2 2.3 4.9
1 8 3 7.2 6.6
-1 8 -3 6.3 3.2
1 -8 3 -1.1 5
-1 -8 -3 -2.4 3.3
-1 8 -4 72.19 7.3
1 8 4 84.89 17.9
-1 -8 -4 75.49 17.4
1 8 5 142.39 25.6
-1 -8 -5 105.79 23.3
1 8 6 119.39 25
1 8 7 14.7 15.2
1 8 7 42.1 11.8
1 8 8 74.79 18.3
1 8 8 56.79 16
1 8 8 36.4 18.7
1 8 9 133.49 32.9
1 8 9 88.39 17.7
1 8 9 92.69 19.7
-1 9 9 15.9 10.6
-1 9 9 -7.8 9.1
-1 9 8 36.2 11.3
-1 9 7 41.9 13.3
-1 9 7 7.1 7.1
-1 9 6 47.3 14.8
-1 9 6 51.09 15.3
1 9 -6 43.7 7
-1 -9 6 36.5 14.4
-1 9 5 20 10.3
1 9 -5 19.9 5.7
-1 -9 5 46 17
1 -9 -5 15.8 10.8
-1 9 4 5.1 6.8
1 9 -4 4.8 3
-1 -9 4 3.3 5.2
1 -9 -4 1.5 4.6
1 9 -3 155.18 15.6
-1 9 3 141.79 16.1
-1 -9 3 183.08 22.1
1 9 -2 171.38 22.2
-1 9 2 224.68 19.1
1 9 -2 219.98 19.5
1 -9 -2 204.78 19
-1 -9 2 224.18 23.1
1 9 -1 110.39 18.6
1 9 -1 107.79 14.4
-1 9 1 116.99 13.9
-1 -9 1 120.99 15.6
1 -9 -1 124.79 13.4
1 9 0 690.03 44.5
-1 9 0 662.83 44.2
1 9 0 683.93 47.1
-1 -9 0 699.53 44.1
1 -9 0 768.52 44.1
1 9 1 35.3 9.3
-1 9 -1 26.8 10.2
1 -9 1 26 8.7
-1 -9 -1 24.2 8
1 9 2 485.55 33.9
-1 -9 -2 467.55 34.4
1 -9 2 413.56 35.2
-1 9 -3 582.84 34.5
1 9 3 636.24 42.3
1 -9 3 525.15 43.7
-1 -9 -3 507.35 40.9
-1 9 -4 173.08 13.4
1 9 4 199.08 22.9
1 -9 4 116.49 23.3
-1 -9 -4 163.98 21.9
1 9 5 374.26 36.1
-1 -9 -5 336.77 35.9
1 -9 5 324.07 36.3
1 9 6 40.4 13
1 9 7 3.1 8
1 9 7 19.5 10.2
1 9 8 21.3 10
1 9 8 25.8 15.6
1 9 8 9.5 10.2
1 9 9 13.3 14.6
1 9 9 8.9 13
1 9 9 47.9 15.3
-1 10 9 98.59 24
-1 10 9 108.19 25.5
-1 10 8 558.14 59.09
-1 10 8 551.54 50.79
-1 10 7 12.4 10.6
-1 10 7 29.9 13.8
1 10 -6 480.55 28.5
-1 10 6 509.45 43.1
-1 10 6 422.36 42.8
1 10 -5 173.58 15.6
-1 10 5 168.88 21.5
-1 -10 5 178.68 25.3
1 -10 -5 149.69 25.6
-1 10 4 205.88 21.7
1 10 -4 191.68 17.9
-1 -10 4 215.38 26.9
1 -10 -4 198.38 23.4
1 10 -3 -3.3 3.9
-1 10 3 9.8 5.7
-1 -10 3 11.9 7.2
1 -10 -3 4.3 4.8
-1 10 2 646.64 39.9
1 10 -2 583.14 41.2
1 10 -2 584.94 46
-1 -10 2 628.54 44.7
1 10 -1 3181.78 169.98
-1 10 1 3199.48 164.88
1 10 -1 3463.65 168.78
-1 -10 1 4033.9 172.08
1 -10 -1 3439.16 164.48
-1 10 0 32.5 10.1
1 10 0 58.69 13.6
1 10 0 40.6 11.8
1 -10 0 47.6 10.7
-1 -10 0 43.9 10.7
-1 10 -1 248.28 31.2
1 10 1 327.77 27.7
-1 -10 -1 345.17 27.4
1 -10 1 364.16 29.2
1 10 2 44.9 10.9
1 -10 2 50.19 13.1
-1 -10 -2 37.4 10.3
1 10 3 1.7 5.5
-1 10 -3 -0.7 3.2
-1 -10 -3 0.4 3.6
1 -10 3 -0.6 5
-1 10 -4 11.4 4.5
1 10 4 20.7 9.2
-1 -10 -4 17 8.8
1 -10 4 1.3 7.8
1 10 5 14.8 9.7
-1 10 -5 1.6 2.1
-1 10 -5 3 2.4
-1 -10 -5 6.6 9.3
1 -10 5 7.7 7.6
1 10 6 192.88 31
-1 -10 -6 91.99 23.8
1 10 7 149.39 24.9
1 10 8 132.49 29.2
1 10 8 127.89 25.7
1 10 8 77.59 19.8
1 10 9 -9.4 11.7
1 10 9 -4.5 14.7
-1 11 9 222.38 37.4
-1 11 9 225.28 38.3
-1 11 8 96.29 24.2
-1 11 8 88.49 25.5
-1 11 7 357.16 37.9
-1 11 7 321.57 35.7
1 11 -6 126.59 12.6
-1 11 6 137.09 25.3
1 -11 -6 118.09 23.9
1 11 -5 106.09 13.1
-1 11 5 133.99 19.1
1 -11 -5 108.29 22.7
-1 -11 5 132.79 25.9
1 11 -4 372.86 28.5
-1 11 4 413.46 32.9
-1 -11 4 464.85 41.3
1 -11 -4 365.86 34.2
1 11 -3 185.38 19.6
-1 11 3 198.58 20.3
-1 -11 3 157.78 21.7
1 -11 -3 154.48 19.4
1 11 -2 27.6 8.9
-1 11 2 39.3 10
1 11 -2 35 12
-1 -11 2 35.7 11.8
1 -11 -2 25.3 8.1
1 11 -1 4.9 5.7
1 11 -1 2.1 4.2
-1 11 1 1.7 3.5
1 -11 -1 2.2 3.1
-1 -11 1 2.6 5
1 11 0 862.01 56.69
1 11 0 876.41 55.69
-1 11 0 766.42 54.59
-1 -11 0 883.01 54.09
1 -11 0 946.41 54.19
1 11 1 251.97 24.2
-1 11 -1 235.08 25.4
-1 -11 -1 235.08 22.7
1 -11 1 278.17 25.6
1 11 2 187.88 20.5
1 -11 2 182.28 22.2
-1 -11 -2 169.38 20
-1 11 -3 75.89 12.7
1 11 3 56.99 14.1
1 -11 3 89.79 19.1
-1 -11 -3 69.49 15.8
-1 11 -4 21.6 6.5
1 11 4 30.7 10.9
-1 -11 -4 8.3 9.3
-1 11 -5 6.3 3
1 11 5 -9.1 6.1
-1 -11 -5 -3.4 7.8
1 -11 5 5.3 7.1
1 11 6 6 9
-1 -11 -6 9.7 10.4
1 11 7 257.37 34.4
1 11 7 212.18 27.5
1 11 8 28.9 16.4
1 11 8 70.79 18.7
1 11 9 6.6 14.8
1 11 9 -8.6 10.8
-1 12 9 32.8 16
-1 12 9 48.2 20.2
-1 12 8 37.8 15.6
-1 12 8 34.5 15.1
-1 12 7 26.8 13.6
-1 12 6 2.5 8.7
1 12 -6 4.3 4.5
1 -12 -6 -3.4 8.4
1 12 -5 474.45 32.6
-1 12 5 507.85 40.1
1 -12 -5 403.76 40.4
-1 -12 5 499.55 47.7
1 12 -4 22.2 7.7
-1 12 4 17 8.3
1 -12 -4 47 13.6
-1 -12 4 26.7 11
-1 12 3 59.59 13.2
1 12 -3 64.59 12.7
-1 -12 3 56.99 15.5
1 -12 -3 58.89 14.3
-1 12 2 -2 4
1 12 -2 -1.2 3.8
1 12 -2 1.1 5.5
-1 -12 2 4.2 7.4
1 -12 -2 -1 3.2
1 12 -1 273.37 28.8
-1 12 1 257.97 25.2
1 12 -1 287.87 27.1
1 -12 -1 311.77 25.5
-1 -12 1 244.88 25.6
1 12 0 298.27 28.8
-1 12 0 315.17 29.5
1 12 0 364.36 32.1
1 -12 0 285.87 26.2
-1 -12 0 334.97 28.7
1 12 1 2.8 5.1
-1 12 -1 13 7.8
-1 -12 -1 6.4 3.5
1 -12 1 5.1 5.4
1 12 2 575.04 42.3
1 -12 2 636.74 46.8
-1 -12 -2 574.94 43.1
1 12 3 150.58 20
-1 12 -3 192.58 22.4
1 -12 3 147.29 26.3
-1 -12 -3 150.28 21
1 12 4 40 13.8
-1 12 -4 39 8.8
1 -12 4 29.9 12.5
-1 -12 -4 35.4 14.7
1 12 5 528.25 44.6
-1 12 -5 497.45 30.8
-1 -12 -5 482.65 46.3
1 12 6 17.3 10.4
-1 -12 -6 6.4 10.1
1 12 7 18.1 10.2
1 12 8 22.4 12.9
1 12 8 11.1 10.8
-1 13 8 72.49 20.5
-1 13 8 59.29 20.2
1 13 -7 -4.4 2.4
-1 13 7 -3.7 7.6
-1 13 7 -17.9 8.3
-1 13 6 201.28 25.2
1 13 -6 158.38 16.3
1 -13 -6 132.89 27.2
-1 13 5 168.48 22.1
1 13 -5 142.19 16.4
1 -13 -5 134.29 25.9
-1 13 4 -8.6 4.8
1 13 -4 -7.2 3.7
-1 -13 4 19.8 10.9
1 -13 -4 -7.2 7.5
-1 13 3 110.79 19
1 13 -3 97.59 16.8
-1 -13 3 102.59 21.3
1 -13 -3 71.69 16.2
-1 13 2 332.27 29.4
1 13 -2 331.87 30.1
1 13 -2 357.56 35.9
-1 -13 2 334.87 32.9
1 -13 -2 365.26 29.8
1 13 -1 33.9 12.9
-1 13 1 34.5 10.9
1 13 -1 32.3 10.7
1 -13 -1 28.9 9.2
-1 -13 1 21.3 8.5
-1 13 0 188.58 23.2
1 13 0 211.18 24.7
1 13 0 213.98 24.5
1 -13 0 199.68 21.6
-1 -13 0 191.38 21.6
1 13 1 131.89 18.3
-1 13 -1 118.69 22.6
1 -13 1 129.49 17.9
-1 -13 -1 112.09 16.4
1 13 2 67.69 15.5
1 -13 2 41 14.2
-1 -13 -2 54.59 14
1 13 3 313.97 30.6
-1 13 -3 315.17 27.5
-1 -13 -3 271.97 30
1 -13 3 326.67 33.7
1 13 4 89.89 19.6
-1 -13 -4 85.49 20.7
1 -13 4 114.99 25.2
-1 13 -5 1363.96 72.19
1 13 5 1572.74 90.99
-1 -13 -5 1295.17 90.79
-1 13 -6 1.8 2
1 13 6 6.7 9.2
-1 13 -6 -0.8 2.3
1 13 7 429.16 45.3
1 13 8 72.29 21.5
1 13 8 39.4 18.5
-1 14 8 97.29 25.6
-1 14 8 96.79 23.2
-1 14 7 217.98 39
-1 14 7 226.18 39
-1 14 6 327.97 33.1
1 14 -6 313.27 25.3
1 -14 -6 270.07 34.7
-1 14 5 1047.5 66.49
1 14 -5 965.8 58.69
1 -14 -5 942.71 69.29
1 14 -4 127.39 17
-1 14 4 141.39 22.9
1 -14 -4 123.69 22.8
-1 -14 4 120.39 25.4
-1 14 3 562.84 42.7
1 14 -3 560.54 42.3
-1 -14 3 655.73 50.89
1 -14 -3 577.34 44.2
1 14 -2 -0.1 5.6
-1 14 2 10.3 6.9
1 14 -2 -5 4.7
-1 -14 2 16.5 7.8
1 -14 -2 5.2 6
1 14 -1 322.37 31.8
1 14 -1 301.87 32.3
-1 14 1 328.07 30.3
1 -14 -1 300.87 27.9
-1 -14 1 325.77 31.1
1 14 0 -11.5 6.2
1 14 0 13.7 8.6
-1 14 0 17.6 10.5
-1 -14 0 10.3 6.3
1 -14 0 8.8 5.4
1 14 1 13.6 8.7
1 14 1 26.4 11.6
-1 14 -1 4 8.1
-1 -14 -1 20.7 9.5
1 -14 1 22.7 9.9
1 14 2 141.79 20.2
-1 14 -2 168.88 21.2
-1 -14 -2 133.89 19.4
1 -14 2 154.18 21.6
-1 14 -3 32 10
1 14 3 14.4 8.7
-1 -14 -3 22.6 10.5
1 -14 3 21.6 10.9
1 14 4 1131.89 70.79
-1 14 -4 1042.3 60.89
-1 -14 -4 953 73.29
1 -14 4 1013.9 76.29
1 14 5 32.3 13.2
-1 14 -5 34.7 8.5
-1 -14 -5 26.3 14.5
-1 14 -6 10 4.1
-1 14 -6 -1.9 2.7
1 14 6 -8 9.4
1 14 7 32.9 14.2
1 14 8 67.89 20.3
1 14 8 68.09 22.5
-1 15 8 34.6 13.5
-1 15 8 19.4 13.4
-1 15 7 59.79 18.9
-1 15 7 58.89 15.6
1 15 -6 0.8 5
-1 15 6 -9.2 7.1
1 -15 -6 14 13.6
-1 15 5 -1.4 6.6
1 15 -5 8 5.7
1 -15 -5 2.9 10
-1 15 4 1124.49 68.59
1 15 -4 1053.29 64.29
1 -15 -4 922.51 68.19
1 15 -3 24.1 8.4
-1 15 3 10.1 7.9
-1 -15 3 21.4 10.7
1 -15 -3 -0.1 6.8
1 15 -2 359.46 33.9
-1 15 2 352.16 33.1
1 15 -2 324.27 37.5
1 -15 -2 379.56 32.9
-1 -15 2 402.66 37.2
-1 15 1 281.47 29.1
1 15 -1 267.17 31.2
1 15 -1 247.68 28.7
1 -15 -1 272.27 26.7
-1 -15 1 298.67 30
-1 15 0 56.49 15.7
1 15 0 90.59 19.5
1 15 0 44.8 13.9
-1 -15 0 74.99 16.6
1 -15 0 67.19 15.3
1 15 1 4.2 7.5
-1 15 -1 3.9 6.5
1 15 1 -4.1 7.9
1 -15 1 6.8 6.9
-1 -15 -1 1.5 5.1
1 15 2 73.39 17.6
-1 15 -2 103.49 19.7
-1 -15 -2 89.79 18.6
1 15 3 664.13 49
-1 15 -3 613.24 44.8
1 -15 3 540.75 49.3
-1 15 -4 142.89 18.1
1 15 4 151.18 26.1
-1 -15 -4 143.69 27.4
-1 15 -5 112.29 15
1 15 5 178.28 24.6
-1 15 -6 -6.6 3.3
-1 15 -6 2.3 4.8
1 15 6 7.5 7.8
1 15 7 16.3 13.4
1 15 8 -1.5 10.4
1 15 8 7.9 10.1
-1 16 8 -13.6 9.7
-1 16 8 -4.3 15.2
-1 16 7 39.7 17.2
-1 16 7 43.4 16
-1 16 5 151.18 21.8
1 16 -5 157.28 18.7
1 -16 -5 151.28 28.5
-1 16 4 242.48 28.6
1 16 -4 285.47 28.2
1 -16 -4 244.48 35.8
-1 16 3 531.85 42.3
1 16 -3 470.45 40.2
1 -16 -3 495.75 41.7
-1 16 2 18 8.4
1 16 -2 14.3 10.9
1 16 -2 14.6 9.3
-1 -16 2 16.2 9.1
1 -16 -2 0.8 6.4
1 16 -1 183.78 24.9
1 16 -1 170.78 30.2
-1 16 1 175.48 23.1
1 -16 -1 167.08 21.6
-1 -16 1 178.78 23.5
1 16 0 545.25 49.99
1 16 0 611.24 49.2
-1 16 0 480.55 45.1
1 -16 0 623.34 45.9
-1 16 -1 62.19 18.4
1 16 1 27.4 13.8
1 16 1 48.4 14.4
1 -16 1 90.69 20.7
1 16 2 42.1 12.7
1 16 2 60.09 18.2
-1 16 -2 36.8 11.6
1 -16 2 70.79 17.5
-1 -16 -2 75.99 18.8
-1 16 -3 1208.08 74.39
1 16 3 1264.17 78.39
-1 -16 -3 1107.89 77.79
1 16 4 17.7 10
-1 16 -4 5.6 6.2
-1 -16 -4 13.5 10
-1 16 -5 378.86 29.8
-1 16 -6 125.89 15.6
1 16 6 128.29 27.4
1 16 7 20.1 14.4
-1 17 7 16.7 13.7
-1 17 7 5.6 8.2
-1 17 5 7.1 6.7
1 17 -5 8.3 7.5
1 -17 -5 -19.8 10.8
-1 17 4 9.4 8.1
1 17 -4 20.3 8.7
1 -17 -4 33 13
-1 17 3 128.09 24.4
1 17 -3 155.28 20.6
1 17 -2 307.07 39.3
1 17 -2 327.77 38
-1 17 2 314.77 32.5
-1 -17 2 346.97 41.1
1 -17 -2 313.87 31.7
-1 17 1 -7.9 7.2
1 17 -1 10.1 9.9
1 17 -1 10.5 10.6
1 -17 -1 8.7 8
-1 -17 1 4.1 7.9
1 17 0 73.19 19.2
-1 17 0 82.89 20.5
1 17 0 67.39 18.6
1 -17 0 85.99 21.6
-1 -17 0 89.99 19.4
1 17 1 362.86 37.3
-1 17 -1 307.87 36.8
1 17 1 359.56 39.1
1 -17 1 453.95 38.8
-1 -17 -1 372.46 35.9
-1 17 -2 327.07 33.6
1 17 2 311.97 33.4
1 -17 2 323.27 34.6
-1 -17 -2 289.87 33
1 17 3 13 10.1
-1 17 -3 18.8 11.1
-1 -17 -3 7.2 10
-1 17 -4 5.9 7.4
1 17 4 -5.9 7.9
-1 17 -5 4.3 6.7
1 17 5 -1.9 6.7
-1 17 -6 -10.8 6
1 17 6 10 9.2
1 17 7 23 15.3
-1 18 7 73.69 25.6
-1 18 7 82.09 19.7
-1 18 6 -8.5 6.6
1 18 -6 13.7 7.8
-1 18 5 46.3 15.2
1 18 -5 34.7 12.8
-1 18 4 4.5 6.1
1 18 -4 25.2 9.8
1 -18 -4 6.2 9.4
-1 18 3 21.8 10.6
1 18 -3 0 7.2
1 -18 -3 -8 6.7
1 18 -2 207.28 28.2
-1 18 2 206.38 26.7
1 -18 -2 265.97 28.6
-1 18 1 123.39 24.8
1 18 -1 116.29 24.9
1 18 -1 134.79 28.8
1 -18 -1 143.49 20.7
1 18 0 4.8 9.4
-1 18 0 0.4 6
1 18 0 10.9 9
1 -18 0 10.4 9.5
-1 -18 0 24.2 11
-1 18 -1 34.4 14.9
1 18 1 18.1 11.9
-1 -18 -1 16.9 11.2
1 -18 1 0.5 8.1
-1 18 -2 180.08 28.6
1 18 2 145.89 26.7
-1 -18 -2 187.08 26.2
1 18 3 89.79 20.2
-1 18 -3 100.29 20.9
-1 18 -4 148.49 23.9
1 18 4 182.28 25.5
-1 18 -5 4 6.6
1 18 5 1.7 8
1 18 7 94.29 23.6
-1 19 7 36.4 19.6
-1 19 7 56.19 19.4
1 19 -6 4.2 8.7
-1 19 6 25.1 13
1 19 -5 1 8.5
-1 19 5 5.3 7.7
1 19 -4 0.6 8.6
-1 19 4 10.1 8.4
-1 19 3 8.6 7.9
1 19 -3 4.9 9.1
1 -19 -3 22.8 11
1 19 -2 19.5 10.3
-1 19 2 5.7 8.1
1 19 -2 13.1 11.3
1 -19 -2 2.1 6.9
-1 19 1 84.59 20.9
1 19 -1 85.29 23.2
1 -19 -1 134.89 23.9
1 19 0 53.69 20.8
-1 19 0 60.89 17.9
1 -19 0 80.39 18.5
-1 19 -1 22 14.9
1 19 1 31.1 14
-1 19 -1 30.9 15.1
-1 19 -2 39.1 15.2
1 19 2 39.6 15.2
1 19 3 1.9 5.9
-1 19 -3 -12.8 5.8
-1 19 -4 266.37 29.9
1 19 4 269.87 33.5
1 19 6 134.09 27.2
1 20 -6 9.5 11.7
-1 20 6 6 10.5
-1 20 5 10.9 12.2
1 20 -5 9.2 10.6
1 20 -4 18.2 12.9
-1 20 4 32.7 13.8
-1 20 3 19 12.2
-1 20 2 27.6 12.5
1 20 -2 33.2 14
-1 20 1 144.19 27.4
1 20 -1 137.39 29.3
1 20 0 141.89 29
-1 20 -1 63.09 19.8
1 20 1 77.39 20.5
1 20 2 32.7 14.5
-1 20 -3 68.29 17.9
1 20 3 56.79 18.7
-1 20 -4 310.17 34.9
1 20 4 354.86 38.4
-1 20 -5 4 10.7
1 20 5 25.3 14.5
-1 20 -6 0.5 10.2
1 20 6 -2.9 11
-1 20 -6 5.5 13.8
-1 21 6 81.99 21.6
-1 21 5 1.4 9.6
1 21 -5 6.2 10.8
-1 21 4 71.09 17.5
-1 21 3 40.5 15.1
1 21 -2 37.1 19
-1 21 2 78.99 20.5
1 21 -1 -4 9
-1 21 1 4.8 8.4
-1 21 0 17.5 6.9
1 21 0 4.6 6.9
1 21 1 1.8 10.2
-1 21 -1 -0.1 6.9
1 21 2 56.89 18.6
1 21 3 42.3 16.1
-1 21 -4 11.9 14.2
1 21 4 1.4 10.8
1 21 5 80.99 22.4
-1 21 -5 -9.9 12.5
-1 22 5 25.7 15.7
-1 22 4 10.9 10.6
-1 22 3 4.6 9.1
-1 22 2 3.5 9.2
1 22 -2 11.5 11.4
-1 22 1 0.2 11.9
1 22 -1 1 10.6
1 22 0 34.4 14.3
-1 22 0 26.6 13.2
1 22 1 17.9 14.6
-1 22 -1 10.6 10.7
1 22 2 21.4 12
1 22 3 124.19 27.3
1 22 4 15.5 11.5
1 22 5 142.79 29.4
-1 23 4 114.39 25.8
-1 23 3 2.2 10.3
-1 23 2 3.2 9
1 23 -2 -9.6 10.4
-1 23 1 4 10
1 23 -1 5.8 14
1 23 0 34.3 15.9
-1 23 0 -17.2 7.6
1 23 1 7.1 12.1
1 23 2 74.79 21.7
1 23 3 3.5 13
1 23 4 114.19 27.4
-1 24 4 57.89 18.7
-1 24 3 72.69 20.8
-1 24 2 6.4 10.7
-1 24 1 27.7 15.6
1 24 -1 41.4 19.1
-1 24 0 108.89 29
1 24 0 127.59 29.8
1 24 1 46.4 18.7
1 24 2 28.7 17.1
1 24 3 -8.6 11.6
-1 25 2 8.4 14.9
-1 25 1 136.09 31.8
1 25 0 8.7 13.1
-1 25 0 4.1 12.6
1 25 1 -3.7 12.5
-2 0 10 334.67 19.4
-2 0 10 264.17 48.6
-2 0 9 5.9 6
-2 0 9 10.4 11.6
-2 0 8 111.89 28.5
-2 0 8 129.89 15.6
-2 0 7 0.1 4.1
-2 0 7 0.8 7.7
-2 0 6 136.99 15.3
-2 0 5 3.7 3.8
2 0 -4 6387.36 287.67
-2 0 4 6235.18 286.27
2 0 -3 1.9 3
-2 0 3 -0.6 2.4
-2 0 2 7738.03 350.36
2 0 -2 7977.1 351.06
2 0 -1 -3.8 2.2
2 0 -1 -0.9 1.6
-2 0 1 -1.9 2.2
-2 0 1 -1.4 1.3
-2 0 0 2073.59 97.59
-2 0 0 2030.4 96.89
2 0 0 2103.19 96.79
2 0 0 2256.27 97.99
2 0 1 3 4
2 0 1 2.4 2.7
-2 0 -1 3 2.8
-2 0 -2 54.29 5.9
2 0 2 36.6 10.4
2 0 2 50.29 5.7
2 0 3 -3.8 3.5
2 0 3 -2.3 1.7
2 0 4 124.89 10
2 0 4 126.59 24.5
2 0 5 1.1 2.3
2 0 5 -6.6 5.4
2 0 6 5.5 2.9
2 0 6 8.4 2.8
2 0 6 9.6 10.9
2 0 7 15.8 12.1
2 0 8 8.4 11.3
2 0 9 9.1 15.2
-2 1 10 9.6 6.8
-2 1 10 17.7 9
-2 1 10 17.2 13
-2 -1 10 -13.6 14.8
-2 1 9 -6.3 5.4
-2 1 9 -4.6 8.4
-2 -1 9 -13.2 10.7
-2 -1 9 -4.2 3.7
-2 1 8 80.69 14.8
-2 1 8 91.79 23
-2 -1 8 81.19 22.3
-2 -1 8 73.79 12.2
-2 1 7 29.8 9
-2 1 7 16.7 13.1
-2 -1 7 15.8 6.3
-2 1 6 586.64 38.3
-2 1 6 480.65 45.5
-2 -1 6 597.74 36
-2 1 5 36.1 9.2
-2 -1 5 36.8 8.1
-2 1 4 283.67 22.7
2 1 -4 299.97 22
-2 -1 4 285.17 21
2 1 -3 165.48 14.3
-2 1 3 149.69 14.7
-2 -1 3 170.18 14.1
2 -1 -3 150.08 14.7
2 1 -2 366.76 23.6
-2 1 2 403.26 25.2
-2 -1 2 380.76 23.6
2 -1 -2 374.66 25
2 1 -1 1808.42 86.69
-2 1 1 1896.21 87.99
2 1 -1 1777.32 84.69
-2 -1 1 1890.51 84.59
2 -1 -1 1784.22 87.69
-2 -1 1 1886.31 86.89
2 1 0 216.48 13.3
-2 1 0 210.58 13.6
2 1 0 180.48 13.1
-2 -1 0 167.18 13
-2 -1 0 183.78 12.9
2 -1 0 176.68 12.5
2 -1 0 204.18 13.7
-2 1 -1 1280.27 60.69
2 1 1 1348.57 62.39
2 1 1 1331.07 66.69
2 -1 1 1321.17 60.99
-2 -1 -1 1164.98 65.59
-2 -1 -1 1301.47 62.19
2 1 2 1236.58 71.09
-2 1 -2 1324.77 60.09
2 1 2 1292.27 62.59
2 -1 2 1295.47 59.99
2 1 3 434.16 25
2 1 3 418.56 35.2
2 -1 3 409.76 21.6
2 1 4 194.88 14.6
2 1 4 178.58 24.7
2 -1 4 176.48 10.9
2 1 5 410.46 26.5
2 1 5 493.85 45.7
2 -1 5 456.85 21.5
2 -1 5 374.46 41.4
2 -1 5 451.35 21.7
2 1 6 0 3
2 1 6 -1.4 7.9
2 1 6 1.3 2.8
2 -1 6 -2.8 6.4
2 1 7 -4.3 3
2 1 7 -5.4 2.7
2 -1 7 2 10.5
2 1 8 0.4 0.4
2 1 8 0.9 8.9
2 -1 8 -6.5 7.8
2 1 9 10.7 16
2 -1 9 14.3 19.6
-2 2 10 4 12.6
-2 2 10 9.7 11.7
-2 -2 10 3.4 17.7
-2 2 9 89.49 16.5
-2 2 9 101.89 25.9
-2 -2 9 94.39 7.6
-2 -2 9 83.59 25.2
-2 2 8 -2.3 10.2
-2 2 8 13 8.6
-2 -2 8 14.1 5.4
-2 2 7 13.2 11.7
-2 2 7 26 10.2
-2 -2 7 31.1 7.6
-2 2 6 35.3 10.3
-2 2 6 60.09 16.9
-2 -2 6 59.59 10.1
2 2 -5 1165.18 62.69
-2 2 5 1186.48 73.39
-2 2 5 1219.18 66.89
-2 -2 5 1144.69 61.29
2 2 -4 7.7 4.8
-2 2 4 18.5 6.7
-2 2 4 6.6 6.3
-2 -2 4 17 5.3
2 2 -3 2223.68 103.49
-2 2 3 2069.49 105.79
-2 2 3 2153.28 106.39
-2 -2 3 2183.88 102.59
2 2 -1 13.3 4.5
2 2 -1 17.3 4.6
-2 2 1 17.6 5.5
2 -2 -1 15.8 5
-2 -2 1 14.9 4.3
-2 -2 1 13.8 4.7
2 2 0 137.79 11.5
2 2 0 165.38 11.6
-2 2 0 156.68 12.2
-2 -2 0 136.09 11.7
2 -2 0 133.19 11.7
-2 -2 0 144.09 11.2
2 2 1 2208.28 106.39
-2 2 -1 2245.48 100.89
2 2 1 2316.57 103.69
-2 -2 -1 2242.98 103.69
2 -2 1 2120.39 100.89
-2 -2 -1 2092.29 106.09
2 2 2 462.85 33.8
2 2 2 474.65 28.2
-2 2 -2 490.75 23.9
2 -2 2 498.85 24.2
-2 -2 -2 427.06 32.8
2 2 3 100.49 19.3
2 2 3 85.09 9.7
2 2 4 1928.01 109.39
2 2 4 1867.71 92.39
2 2 5 150.98 29.1
2 2 5 168.78 15.2
2 2 6 94.89 11.2
2 2 6 91.79 12
2 2 6 94.09 24
2 -2 6 97.69 25
2 2 7 61.19 22.4
2 2 7 52.69 10.4
2 2 7 55.49 10.2
2 2 8 -8 10.4
2 2 8 13.3 5.2
2 2 8 19.6 5.2
2 -2 8 -24.6 11.6
2 2 9 17 15.4
2 -2 9 -0.1 18.4
-2 3 10 42.5 11.9
-2 3 10 19.5 17
-2 -3 10 44.4 19.8
-2 3 9 11.4 13.1
-2 3 9 15.2 9.8
-2 -3 9 28.7 16.5
-2 3 8 38 12.4
-2 3 8 33 15
-2 -3 8 27.1 6.2
-2 3 7 -1.1 6.5
-2 3 7 8.1 9.5
-2 -3 7 4.5 4
-2 3 6 130.39 17
-2 3 6 129.39 24.6
-2 -3 6 114.29 12.1
-2 3 5 -3.8 5.5
-2 3 5 6.7 5
2 3 -5 2.4 3.6
-2 -3 5 5.7 3.4
-2 3 4 2550.74 127.99
2 3 -4 2689.33 123.09
-2 3 4 2537.95 129.49
-2 -3 4 2521.65 121.09
-2 3 3 675.23 39.4
-2 3 3 690.93 41.6
2 3 -3 693.63 37.3
-2 -3 3 563.44 40.1
-2 -3 3 642.84 36.2
-2 3 2 4846.52 215.78
-2 3 2 4804.32 208.78
2 3 -2 4730.83 211.18
-2 -3 2 4704.23 210.98
-2 -3 2 4661.93 214.08
2 -3 -2 4230.28 208.88
2 3 -1 70.09 8.9
-2 3 1 71.69 5.5
2 3 -1 69.59 9.2
-2 3 1 66.59 10.8
2 -3 -1 73.39 5.3
2 -3 -1 70.99 9.5
-2 -3 1 74.89 9
-2 -3 1 74.19 8.4
-2 3 0 2026.6 99.89
2 3 0 1987.6 98.69
2 3 0 2133.09 100.39
-2 -3 0 2073.09 99.09
-2 -3 0 2236.88 100.79
2 -3 0 2238.18 100.59
-2 3 -1 176.68 12.5
2 3 1 145.29 14.3
2 3 1 175.58 14.5
-2 -3 -1 178.38 14.5
2 -3 1 160.18 12.1
-2 -3 -1 141.79 14.8
-2 3 -2 628.54 30
2 3 2 634.04 40.8
2 3 2 629.64 35.9
-2 -3 -2 527.85 38.8
2 3 3 716.23 49.5
2 3 3 714.33 41.1
-2 -3 -3 680.23 48.3
2 3 4 327.77 33
2 3 4 289.37 22.6
2 3 5 365.06 26.1
2 3 5 325.47 36.4
2 3 6 79.79 22.1
2 3 6 92.89 12
2 3 7 62.39 11.2
2 3 7 56.89 11.6
2 3 7 56.19 19.6
2 -3 7 61.69 20.1
2 3 8 7.4 5.5
2 3 8 7.7 6.3
2 3 8 -5.6 13.9
2 -3 8 -7.2 10
2 3 9 74.69 9.8
2 3 9 58.99 9.3
2 3 9 90.49 27.7
2 -3 9 33.7 22.8
-2 4 10 13 9.2
-2 4 10 29 17.7
-2 -4 10 26.8 17.5
-2 4 9 162.98 33.3
-2 4 9 143.69 23.1
-2 4 8 126.39 21.6
-2 4 8 139.19 30.2
-2 -4 8 133.99 9.3
-2 4 7 598.34 52.59
-2 4 7 576.34 43.9
-2 -4 7 584.84 33.3
-2 4 6 24.7 9
-2 4 6 17.4 9.3
-2 4 5 20.4 9.5
-2 4 5 25.3 8.5
2 4 -5 35.8 7.8
-2 -4 5 32.3 6.8
-2 4 4 520.15 38.6
2 4 -4 592.54 34
-2 4 4 557.74 38.7
-2 -4 4 548.05 32.5
-2 4 3 1447.66 72.09
-2 4 3 1408.96 76.09
2 4 -3 1428.66 70.29
-2 -4 3 1289.47 75.49
-2 -4 3 1417.96 69.79
-2 4 2 1798.02 91.99
-2 4 2 1914.51 84.49
2 4 -2 1715.13 90.99
2 4 -2 1879.11 87.59
-2 -4 2 1827.22 87.49
2 -4 -2 1677.23 85.09
-2 -4 2 1803.52 90.79
2 4 -1 1535.85 75.49
2 4 -1 1451.15 75.79
-2 4 1 1615.04 71.09
-2 4 1 1544.65 78.29
2 -4 -1 1573.94 70.39
-2 -4 1 1514.65 75.49
-2 -4 1 1453.25 75.29
2 4 0 40.1 8.2
-2 4 0 31.9 7.4
2 4 0 58.09 9.2
-2 -4 0 36.7 8.1
-2 -4 0 51.19 8.5
2 -4 0 39.2 7.1
2 4 1 75.59 9.9
2 4 1 78.99 10.4
-2 4 -1 68.09 8.3
-2 -4 -1 68.29 11
-2 -4 -1 70.49 10.2
2 4 2 1446.56 77.59
2 4 2 1613.74 82.39
-2 4 -2 1562.14 71.59
-2 -4 -2 1482.55 81.79
2 4 3 1035.7 65.19
2 4 3 1175.68 59.89
-2 -4 -3 966.9 64.29
2 4 4 645.44 41.1
2 4 4 671.63 50.89
2 4 5 91.99 12.5
2 4 5 96.29 22.8
2 4 6 238.58 22.4
2 4 6 238.78 32
2 4 7 33.1 10.2
2 4 7 45.5 17.8
2 4 7 15.5 8.3
2 4 8 286.47 42.6
2 4 8 365.56 29.6
2 4 8 340.77 27.1
2 -4 8 330.47 45.7
2 4 9 0.5 7.1
2 4 9 12.2 17.2
2 -4 9 38.3 21.7
-2 5 10 16.4 9.5
-2 5 10 5 17.1
-2 -5 10 4.7 14.3
-2 5 9 -19.8 10
-2 5 9 2.2 8.4
-2 5 8 13.1 9.8
-2 5 8 -9.8 6
-2 5 7 554.34 48.3
-2 5 7 479.35 40.7
-2 -5 7 503.55 28.8
-2 5 6 182.28 22.4
2 5 -6 206.68 16.7
-2 5 6 209.98 26.5
-2 -5 6 195.88 15.7
-2 5 5 325.87 30.4
-2 5 5 302.17 28.8
2 5 -5 311.17 23
-2 -5 5 341.77 22.6
-2 5 4 82.59 15.6
-2 5 4 93.09 15.9
2 5 -4 80.89 11.8
-2 -5 4 96.49 17.6
-2 -5 4 84.99 10.1
-2 5 3 570.64 39.7
2 5 -3 540.05 33.3
-2 5 3 592.94 34.8
2 -5 -3 517.45 35.2
-2 -5 3 571.14 40.5
-2 -5 3 625.44 34.5
-2 5 2 179.88 12.8
2 5 -2 195.28 15.6
-2 5 2 161.38 17.7
2 5 -2 182.18 18.3
2 -5 -2 173.78 13.7
-2 -5 2 163.08 14.8
-2 -5 2 162.98 17
2 5 -1 1276.57 66.49
2 5 -1 1244.68 67.19
-2 5 1 1271.47 62.29
2 -5 -1 1349.77 61.79
-2 -5 1 1270.77 66.69
-2 -5 1 1355.46 67.29
2 5 0 163.78 15.4
2 5 0 206.78 16.2
2 -5 0 169.58 14.4
-2 -5 0 174.58 16
-2 -5 0 178.48 15.5
2 5 1 226.18 18.4
-2 5 -1 201.08 16.4
2 5 1 227.98 19
-2 -5 -1 199.88 18.2
-2 5 -2 558.34 29
2 5 2 545.05 34.6
2 5 2 461.15 34.3
-2 -5 -2 450.25 34.7
-2 5 -3 1218.98 54.69
2 5 3 1135.39 70.29
2 5 3 1306.37 67.19
-2 -5 -3 1065.39 70.09
2 5 4 3.4 5.9
2 5 4 9.7 8.7
-2 -5 -4 3.1 6.2
2 5 5 89.89 22.1
2 5 5 87.99 15.4
2 5 6 113.69 15.2
2 5 6 124.49 26.9
2 5 7 76.49 14.4
2 5 7 33.5 11.2
2 5 7 48.3 20.7
2 5 8 -14.8 9.9
2 5 8 0.6 7
2 5 8 0 7.4
2 5 9 83.09 15
2 5 9 99.59 16.9
2 5 9 74.29 24
2 -5 9 82.29 29.4
-2 6 10 -3.2 8.9
-2 6 10 40.7 18.5
-2 6 9 17.9 8.6
-2 6 9 -11.7 9.8
-2 6 8 1.5 7.7
-2 6 8 -2.8 8.2
-2 6 7 196.88 24.1
-2 6 7 164.38 29.2
-2 -6 7 146.89 11.7
-2 -6 7 114.69 25.7
-2 6 6 17.2 8.2
2 6 -6 10.6 4.5
-2 6 6 8.9 8.4
-2 -6 6 8 3.7
-2 -6 6 2.3 4.7
-2 6 5 111.19 19.8
2 6 -5 123.09 12.6
-2 6 5 136.89 18
-2 -6 5 92.29 19.7
-2 -6 5 104.59 11.7
-2 6 4 159.48 17.4
2 6 -4 182.88 15.6
-2 -6 4 154.98 14.8
-2 -6 4 163.88 20.6
-2 6 3 1.7 4.5
2 6 -3 3.2 2.8
-2 6 3 6.5 4.4
-2 -6 3 9 4.9
-2 -6 3 3.3 4.8
2 -6 -3 3.2 3.9
2 6 -2 1607.34 88.89
2 6 -2 1603.14 83.59
-2 6 2 1767.02 80.79
-2 -6 2 1812.72 89.19
2 -6 -2 1631.64 81.49
-2 -6 2 1667.53 84.49
2 6 -1 253.77 21.3
-2 6 1 248.68 17.5
2 6 -1 261.97 20.3
2 -6 -1 274.07 17.2
-2 -6 1 218.18 19.6
-2 -6 1 256.57 20.9
2 6 0 494.85 29.7
-2 6 0 423.16 28
2 6 0 422.76 29.4
-2 -6 0 442.66 28.7
-2 -6 0 412.16 29.8
2 -6 0 403.56 27.1
2 6 1 25.4 7.3
2 6 1 21.2 6.7
-2 -6 -1 23.9 7.6
2 -6 1 23.7 7.6
-2 6 -2 827.72 44.3
2 6 2 865.91 51.19
2 6 2 832.82 50.29
-2 -6 -2 766.42 55.69
2 6 3 69.89 18.3
-2 6 -3 59.39 6.3
-2 -6 -3 50.49 13.8
2 6 4 6.4 5.8
2 6 4 30 12.2
-2 -6 -4 9 6
2 6 5 98.09 16.3
2 6 5 109.79 23.4
2 6 6 225.28 31.2
2 6 6 189.58 21.6
2 6 7 192.08 21.4
2 6 8 35.4 13.2
2 6 8 54.09 20.2
2 6 8 40.1 11.3
2 6 9 341.17 45
2 6 9 226.18 23.7
2 6 9 237.28 27.3
2 -6 9 226.98 49.5
-2 7 9 51.19 15.9
-2 7 9 48.8 17.4
-2 7 8 -8.6 6.8
-2 7 8 -4.2 7.4
-2 7 7 52.19 16.7
-2 7 7 42.5 13.6
-2 7 6 49.8 15.8
-2 7 6 57.39 15.2
2 7 -6 44.3 9
-2 -7 6 27.8 13.4
-2 -7 6 70.69 8.7
-2 7 5 14.4 7.9
2 7 -5 12.9 5.1
-2 -7 5 15.8 7.7
-2 -7 5 5.7 3.7
-2 7 4 60.39 14.3
2 7 -4 72.59 11.3
-2 7 4 64.19 12.6
-2 -7 4 53.99 10
-2 -7 4 61.29 14.5
2 -7 -4 46.3 11.8
-2 7 3 52.69 9.7
2 7 -3 47.8 9.3
-2 -7 3 47.3 12.7
2 -7 -3 57.79 11.6
-2 -7 3 62.79 11.1
2 7 -2 45.7 11.6
2 7 -2 45.4 9.2
-2 7 2 50.09 8.5
2 -7 -2 46.7 8.3
-2 -7 2 43.4 9.6
-2 7 1 0.3 3.3
2 7 -1 2.5 4.1
2 7 -1 2 3.5
2 -7 -1 4.6 3
-2 -7 1 2.1 3.1
-2 -7 1 5.3 4.3
2 7 0 1432.36 71.79
2 7 0 1354.96 72.49
-2 7 0 1157.58 69.19
2 -7 0 1347.97 69.49
-2 -7 0 1435.26 71.59
2 7 1 793.82 50.59
2 7 1 887.01 49.8
-2 -7 -1 872.11 50.29
2 -7 1 810.92 50.09
2 7 2 552.64 38.4
2 7 2 557.24 37.7
-2 -7 -2 490.35 37.2
2 7 3 8.5 7.4
-2 7 -3 15 4.4
2 7 3 -1.9 5.2
-2 -7 -3 6.2 7.1
2 7 4 87.39 19.1
2 7 4 76.49 15.8
-2 -7 -4 68.39 17.6
2 7 5 241.98 24.9
2 7 5 293.47 33
-2 -7 -5 232.68 28.8
2 7 6 61.69 19.2
2 7 6 86.09 17
2 7 7 123.99 32.2
2 7 7 151.58 20.4
2 7 8 153.78 34.9
2 7 8 190.38 25.1
2 7 8 181.48 22.3
2 7 9 13.3 11
2 7 9 19.7 16.6
-2 8 9 -7.3 9.4
-2 8 9 0.1 13.2
-2 8 8 21 12.4
-2 8 8 10.7 9.2
-2 8 7 161.08 28.3
-2 8 7 153.98 26.8
-2 8 6 141.89 24.9
-2 8 6 190.68 24.2
2 8 -6 155.78 14.6
-2 -8 6 94.69 22.4
-2 8 5 19.1 9.6
-2 8 5 48.2 14.2
2 8 -5 22.7 6.6
-2 -8 5 31 11.5
-2 -8 5 25.3 7.5
-2 8 4 81.99 14.2
2 8 -4 63.19 11.1
-2 -8 4 77.19 17.4
-2 -8 4 74.89 12.1
2 -8 -4 66.39 14.1
2 8 -3 328.97 24.8
-2 8 3 339.97 24.2
2 -8 -3 310.37 25.5
-2 -8 3 339.87 25.9
-2 -8 3 346.87 30.7
-2 8 2 470.25 28
2 8 -2 377.06 32.8
2 8 -2 398.66 29.3
2 -8 -2 393.86 27.2
-2 -8 2 430.16 30.9
-2 -8 2 454.05 33.8
2 8 -1 2814.12 140.99
-2 8 1 2754.32 135.29
2 8 -1 2881.61 139.39
-2 -8 1 2640.54 144.89
2 -8 -1 3140.79 135.09
2 8 0 311.57 27.1
-2 8 0 269.37 23.9
2 8 0 296.47 24.8
-2 -8 0 365.76 29.7
2 -8 0 343.47 24.7
2 8 1 237.18 20.6
2 8 1 212.88 21.3
2 -8 1 203.28 20.4
-2 -8 -1 198.58 19.9
2 8 2 17 9.2
2 8 2 20.2 8.3
-2 -8 -2 22.1 8.5
2 -8 2 20.9 9.2
2 8 3 606.14 43.3
2 8 3 602.34 42.7
-2 8 -3 572.94 33.8
-2 -8 -3 503.85 41.9
2 8 4 557.94 41
2 8 4 556.34 43.5
-2 8 -4 502.75 26.7
-2 8 -4 482.05 26
-2 -8 -4 420.16 40.6
2 8 5 373.46 36.6
2 8 5 282.87 29.3
-2 -8 -5 300.27 35
2 8 6 24.6 12.8
2 8 6 42.3 12.9
2 8 7 132.39 28.1
2 8 7 71.79 18.4
2 8 8 35.2 14.1
2 8 8 27.4 10.5
2 8 8 19.2 9.8
2 8 9 81.79 21.6
2 8 9 50.09 17.5
2 8 9 103.99 28.5
-2 9 9 -6.8 10.4
-2 9 9 24.8 11.6
-2 9 8 11.3 8.9
-2 9 8 17.2 9.2
-2 9 7 634.54 53.69
-2 9 7 638.14 50.99
2 9 -7 617.44 34.9
2 9 -6 96.09 11.8
-2 9 6 100.49 21.8
-2 9 6 79.89 18.8
-2 -9 6 84.49 20.9
2 9 -5 39.1 9.3
-2 9 5 71.29 14.6
-2 9 5 53.69 15.6
-2 -9 5 43.2 14.3
2 -9 -5 71.49 16.1
-2 9 4 78.79 13.9
2 9 -4 66.39 11.5
-2 -9 4 46.7 14.3
2 -9 -4 64.19 13.9
-2 9 3 344.17 25.1
2 9 -3 318.27 25.4
2 -9 -3 333.87 26.7
-2 -9 3 352.86 31.5
2 9 -2 650.13 41.7
2 9 -2 590.14 45.7
-2 9 2 668.93 39.2
-2 -9 2 682.73 45.8
2 -9 -2 650.43 39.2
2 9 -1 3690.43 180.18
2 9 -1 3610.54 181.28
-2 9 1 3828.62 175.58
2 -9 -1 3798.32 173.48
-2 -9 1 3632.84 178.58
-2 9 0 1827.82 102.49
2 9 0 2009 105.79
2 9 0 1934.21 103.59
2 -9 0 2069.39 102.09
-2 -9 0 2255.87 105.19
2 9 1 343.57 27.6
2 9 1 309.97 28
-2 -9 -1 299.37 25.8
2 -9 1 292.97 26.4
2 9 2 254.57 26.1
2 9 2 325.97 26.9
-2 -9 -2 265.47 25.9
2 -9 2 279.57 27.2
2 9 3 44.7 12.3
2 9 3 36.8 11.1
-2 -9 -3 39.2 12.3
2 -9 3 34.2 11.4
2 9 4 5.1 5.7
-2 9 -4 -0.2 2.2
2 9 4 6.7 7.4
-2 9 -4 5.3 3
-2 -9 -4 2.7 4.7
2 9 5 37.7 13.1
2 9 5 17.2 9.7
-2 -9 -5 7.8 11
2 9 6 49.3 15
2 9 6 76.19 19.5
2 9 7 0.1 9.2
2 9 7 26.5 12.8
2 9 8 98.19 25.9
2 9 8 60.49 16.6
2 9 8 58.19 17.3
2 9 9 193.98 32.3
2 9 9 171.68 27.3
2 9 9 199.38 38.3
-2 10 9 50.69 18.1
-2 10 9 11.6 15.4
-2 10 8 158.48 28.9
-2 10 8 169.18 29.6
-2 10 7 16.6 13
2 10 -7 29.4 6.7
-2 10 7 48.5 14.3
2 10 -6 23.1 7
-2 10 6 33.7 12
-2 10 6 21.4 10.5
-2 -10 6 27.1 14.4
-2 10 5 115.29 16.4
-2 10 5 93.29 21.5
2 10 -5 107.39 13.4
2 -10 -5 101.79 20.4
-2 -10 5 113.99 23.1
2 10 -4 119.39 14.2
-2 10 4 133.89 16
-2 -10 4 91.99 20
2 -10 -4 96.89 17.6
-2 10 3 205.48 18.4
2 10 -3 203.48 23.2
-2 -10 3 181.18 22.5
2 -10 -3 164.58 18.3
-2 10 2 239.28 20.2
2 10 -2 263.27 23
2 10 -2 225.98 25.5
2 -10 -2 250.57 20.4
-2 -10 2 177.88 22.2
2 10 -1 2.9 5.1
2 10 -1 2.2 6
-2 10 1 8.6 5.4
-2 -10 1 10.9 6.6
2 -10 -1 8.7 4.9
2 10 0 1113.59 69.79
-2 10 0 1108.29 67.99
2 10 0 1172.98 68.99
-2 -10 0 1307.17 69.69
2 -10 0 1289.27 73.09
2 10 1 1428.86 76.09
2 10 1 1298.97 78.09
2 -10 1 1269.27 75.49
-2 -10 -1 1345.87 75.49
2 10 2 52.09 12.8
2 10 2 44.1 12.2
2 -10 2 44.1 13.2
-2 -10 -2 48.9 12.9
2 10 3 0.5 3.7
2 10 3 2.5 5.7
-2 -10 -3 -3.6 5.1
2 -10 3 2.7 4.5
2 10 4 32.6 12.5
-2 10 -4 24.1 6
-2 10 -4 20.9 5.2
2 10 4 22.5 10.2
2 -10 4 2.9 7
-2 -10 -4 0.3 7.4
2 10 5 40.7 12.6
2 10 5 26.4 13.1
2 -10 5 20.2 12.3
-2 -10 -5 17.9 12.7
2 10 6 51.19 15.9
2 10 6 44.8 17.8
-2 -10 -6 6.8 12.5
2 10 7 41.3 16.2
2 10 7 11.6 10.4
2 10 8 16.1 13.2
2 10 8 -17.2 10.5
2 10 9 89.69 22.5
2 10 9 142.89 34.6
-2 11 9 8.7 14.1
-2 11 9 -2.9 11.7
-2 11 8 171.18 30.7
-2 11 8 152.18 28
-2 11 7 1.5 8.4
-2 11 7 11 10.3
-2 11 6 80.89 20.3
2 11 -6 99.29 12.8
-2 11 6 126.29 22.1
-2 11 5 511.35 37.7
2 11 -5 471.85 34.1
2 -11 -5 422.26 38.9
-2 -11 5 436.46 43.3
2 11 -4 11 6.3
-2 11 4 17.4 7
2 -11 -4 14 7.5
-2 -11 4 6.4 5.8
-2 11 3 2.7 3.4
2 11 -3 4.7 4.6
2 -11 -3 2.9 5.6
-2 -11 3 6.5 7.5
2 11 -2 5.5 6.9
2 11 -2 7 5.5
-2 11 2 12.8 6.4
-2 -11 2 8.7 6.4
2 11 -1 211.28 22
-2 11 1 184.88 19.8
2 11 -1 199.38 22.8
-2 -11 1 197.88 21.9
2 -11 -1 204.48 21.9
2 11 0 30.9 9.6
2 11 0 41.3 12.2
-2 11 0 14.3 7.2
-2 -11 0 46.5 12.7
2 -11 0 41.5 10.4
2 11 1 36.5 11.3
2 11 1 27.6 10.1
-2 -11 -1 25.1 8.5
2 -11 1 26.5 9
2 11 2 72.39 15.3
2 11 2 92.99 18.8
2 -11 2 70.59 16.3
-2 -11 -2 80.09 17
2 11 3 22.3 10.6
2 11 3 28.6 10.7
2 -11 3 41.8 14.2
-2 -11 -3 11.5 8.9
2 11 4 32.8 12.6
-2 11 -4 23.1 6.8
-2 11 -4 21.8 6.3
2 11 4 37.4 12.1
-2 -11 -4 10 9.8
2 -11 4 16.3 11.8
-2 11 -5 62.59 7
2 11 5 64.09 19.2
-2 11 -5 58.69 6.6
2 11 5 36.4 14.6
-2 -11 -5 76.09 19.9
2 -11 5 49 20
2 11 6 49.3 14.1
2 11 6 29.6 14.9
2 11 7 71.49 19
2 11 7 85.29 23.6
2 11 8 -12.7 11.9
-2 12 9 2.7 11.3
-2 12 9 -22.2 13
-2 12 8 86.79 23.4
-2 12 7 97.09 27.8
-2 12 7 101.79 21.9
2 12 -6 656.23 43.4
-2 12 6 805.72 53.79
-2 12 6 751.52 61.39
2 -12 -6 663.03 55.59
2 12 -5 60.19 13.1
-2 12 5 77.39 16.3
-2 -12 5 85.89 20.6
2 -12 -5 71.69 17.5
-2 12 4 660.73 43.2
2 12 -4 643.04 42.6
-2 -12 4 605.74 50.09
2 -12 -4 535.75 43.7
-2 12 3 281.67 28.3
2 12 -3 242.98 29.9
2 12 -3 262.47 24.8
2 -12 -3 238.98 24.2
-2 -12 3 304.87 30.5
2 12 -2 -1.1 4.6
-2 12 2 4.8 5.9
2 12 -2 4.4 7.5
-2 -12 2 9 7.2
2 -12 -2 4.6 4.1
2 12 -1 721.33 50.99
-2 12 1 752.52 50.19
2 12 -1 690.83 52.19
2 -12 -1 753.02 47
-2 -12 1 843.32 53.09
-2 12 0 118.19 17.4
2 12 0 179.08 21.3
2 12 0 167.98 20.8
-2 -12 0 140.29 18
2 -12 0 149.99 17.5
2 12 1 227.08 26
2 12 1 199.18 22.8
-2 -12 -1 197.28 22.2
2 -12 1 205.28 22.6
2 12 2 18.4 8.7
2 12 2 29.4 10.4
2 -12 2 27.7 10.1
-2 -12 -2 27.9 10
2 12 3 57.19 14.3
2 12 3 72.09 17
2 -12 3 56.39 15.7
-2 -12 -3 68.49 17
-2 12 -4 25.9 7.3
-2 12 -4 22 6.9
2 12 4 33.3 12.5
2 12 4 22.9 12.5
2 -12 4 13.4 10.5
-2 -12 -4 9 9.7
-2 12 -5 24.4 6.2
2 12 5 46.4 15.1
2 12 5 26 12.6
-2 12 -5 31.6 5.9
-2 -12 -5 24 12.2
2 12 6 108.59 24.6
2 12 7 13.7 10.3
2 12 8 156.28 33.7
-2 13 8 64.59 18.3
-2 13 8 59.19 18.9
-2 13 7 172.58 24.2
-2 13 7 196.08 34
-2 13 6 103.79 19.8
-2 13 6 66.09 23.9
2 13 -6 49.99 12.3
2 -13 -6 93.19 21.4
2 13 -5 100.39 16.5
-2 13 5 115.69 20.1
2 -13 -5 95.99 20.4
-2 13 4 48.2 12.1
2 13 -4 50.99 11.7
2 -13 -4 29.2 11.5
-2 -13 4 33.6 13.3
2 13 -3 1473.25 98.89
2 13 -3 1738.63 91.99
-2 13 3 1757.22 89.79
-2 -13 3 1671.43 99.09
2 -13 -3 1495.05 88.79
2 13 -2 24.1 8.8
-2 13 2 27.2 9.3
2 13 -2 9.7 8.8
2 -13 -2 45 10.7
-2 -13 2 43.2 13.1
-2 13 1 302.47 29.1
2 13 -1 359.46 32.6
2 13 -1 306.07 31.9
2 -13 -1 366.96 29.2
-2 -13 1 386.06 33
2 13 0 44 12.3
2 13 0 29.9 10.5
-2 13 0 26.7 10.7
-2 -13 0 58.59 13.8
2 13 1 74.79 17.6
2 13 1 35.1 11.8
2 -13 1 63.99 14.5
-2 -13 -1 44 12.9
2 13 2 58.29 14.8
2 13 2 57.79 16.1
-2 -13 -2 68.79 15.9
2 -13 2 68.49 16.7
-2 13 -3 349.67 29.5
2 13 3 393.56 35.3
-2 -13 -3 318.17 33.4
2 13 4 5.4 9.8
2 13 4 -0.6 6.5
-2 13 -4 -1.3 3.8
-2 -13 -4 -2.1 8.6
2 -13 4 -12.1 7.6
2 13 5 240.88 29.3
2 13 5 217.78 29.4
-2 13 -5 207.68 18.1
-2 13 -5 189.08 16.1
-2 -13 -5 161.48 29.7
2 13 6 10.3 12.5
2 13 7 122.49 27.6
2 13 8 11.2 13.8
-2 14 8 44.1 15.5
-2 14 8 16.5 12.7
-2 14 7 44.1 16.1
-2 14 7 71.19 18.6
-2 14 6 124.59 21.9
2 14 -6 131.39 15.8
-2 14 6 156.58 30.1
-2 14 5 149.59 19.7
2 14 -5 111.09 18.4
2 -14 -5 82.69 19.2
-2 14 4 42 12.8
2 14 -4 38.7 10.5
2 -14 -4 65.09 16.4
-2 -14 4 76.19 20
2 14 -3 431.76 44.5
-2 14 3 498.65 37.9
2 14 -3 456.05 37.6
2 -14 -3 478.65 37.8
-2 -14 3 538.65 45.6
2 14 -2 99.79 19.1
-2 14 2 80.59 16.1
2 14 -2 95.49 21.8
2 -14 -2 91.39 16.8
-2 -14 2 101.79 20.9
2 14 -1 86.29 18.4
-2 14 1 64.89 15.5
2 14 -1 117.79 23.1
-2 -14 1 76.39 17.1
2 -14 -1 88.59 16.5
-2 14 0 10.2 7
2 14 0 -0.9 5.8
2 14 0 2.9 4.9
2 -14 0 -0.4 3.4
-2 -14 0 3 4.5
2 14 1 401.26 34.9
2 14 1 341.37 35.9
2 -14 1 351.56 32.5
-2 -14 -1 327.47 31.7
2 14 2 42.5 12.7
2 -14 2 30 13
-2 -14 -2 16.1 9.6
-2 14 -3 701.03 48.3
2 14 3 682.43 56.89
2 14 3 747.63 53.89
2 -14 3 664.73 55.49
2 14 4 10.1 9.5
2 14 4 8 9.5
-2 14 -4 2.1 5.6
-2 -14 -4 3.5 9.7
2 14 5 18.8 13
-2 14 -5 28.4 8.6
-2 14 -5 29.4 8.1
2 14 6 29.2 14.3
2 14 8 5.5 12.6
-2 15 8 227.98 31.3
-2 15 8 223.78 39
-2 15 7 98.89 22.6
-2 15 7 108.09 24.6
2 15 -6 16.8 8.5
-2 15 6 23.8 11.1
-2 15 6 20.3 12.7
2 -15 -6 0.2 12.5
-2 15 5 27.3 11.5
2 15 -5 36.6 10.5
2 -15 -5 42 17.2
-2 15 4 222.28 24.3
2 15 -4 190.98 22.9
2 -15 -4 177.48 23.4
2 15 -3 0.9 5.1
2 15 -3 7.8 7.8
-2 15 3 4.3 6.4
2 -15 -3 16.4 9.1
-2 -15 3 18 10.9
2 15 -2 1030.9 68.89
-2 15 2 1053.99 66.79
2 15 -2 971.6 73.49
-2 -15 2 1116.29 72.49
2 -15 -2 1129.59 66.19
-2 15 1 -1.9 5.9
2 15 -1 10.6 7.4
2 15 -1 -7.5 3.3
2 -15 -1 10.9 7.7
2 15 0 139.69 25.3
2 15 0 180.58 23.9
-2 15 0 115.69 23.4
-2 -15 0 152.18 21
2 -15 0 134.29 18.7
2 15 1 428.06 41.4
2 15 1 425.26 38.5
-2 -15 -1 384.06 35.9
2 -15 1 438.26 37.6
2 15 2 621.54 48.7
2 15 2 587.44 52.59
2 15 3 978.3 65.69
2 15 3 880.61 68.99
-2 15 -3 942.71 60.49
-2 -15 -3 885.81 65.39
2 -15 3 855.11 66.19
2 15 4 62.49 18
-2 15 -4 47.1 10.9
-2 -15 -4 56.69 16.4
-2 15 -5 244.08 23.4
-2 15 -5 255.17 24.9
2 15 5 257.27 36.3
2 15 7 45.6 16.2
2 15 8 89.09 24.4
-2 16 8 3.9 9.7
-2 16 8 -3.5 11
-2 16 7 57.19 20.9
-2 16 7 23.8 14.1
-2 16 6 10.9 8
-2 16 6 -2.1 5.9
2 16 -6 7 7.3
2 -16 -6 6 11.6
-2 16 5 87.39 17
2 16 -5 44 13.5
2 16 -4 607.74 46.1
-2 16 4 664.03 47.3
2 -16 -4 552.44 46.9
-2 16 3 372.96 33.9
2 16 -3 348.97 33.6
2 16 -3 347.27 40.8
2 -16 -3 356.26 33.2
-2 16 2 -5.9 5.3
2 16 -2 -2.9 6.4
2 16 -2 0.7 6.4
2 -16 -2 4.3 7.3
-2 -16 2 7.5 8.5
-2 16 1 2571.84 136.99
2 16 -1 2560.84 142.59
2 16 -1 2544.05 176.18
2 -16 -1 2488.25 132.19
-2 -16 1 2481.65 137.39
2 16 0 354.26 36.6
2 16 0 444.46 41.4
-2 16 0 376.96 37.6
2 -16 0 393.66 35
-2 -16 0 413.36 37.5
2 16 1 451.55 45.3
2 16 1 538.25 44.5
-2 -16 -1 426.96 40.2
2 -16 1 477.25 41.1
2 16 2 1295.87 89.79
2 16 2 1388.76 85.19
-2 -16 -2 1206.88 82.49
2 -16 2 1377.46 86.39
2 16 3 130.89 24.3
-2 16 -3 123.29 22.5
-2 -16 -3 132.19 26.8
2 16 4 -8.2 6.1
-2 16 -4 -10.6 4.8
-2 16 -5 3.4 5.3
2 16 5 35.9 13.9
2 16 6 16.1 14.2
-2 16 -6 2.6 4.5
-2 16 -6 -8 3.8
2 16 7 -4.2 9.7
2 17 -7 3.8 7.7
-2 17 7 29.9 13.9
-2 17 7 3.6 9.3
-2 17 6 25.8 15.8
-2 17 6 -1.7 6.9
2 17 -6 -2.7 7
2 -17 -6 -2.8 13.9
2 17 -5 2.5 9.4
-2 17 5 15 8.7
2 -17 -5 8.1 12
2 17 -4 179.58 21.7
-2 17 4 124.29 22.4
2 -17 -4 115.89 22.5
2 17 -3 86.99 23
-2 17 3 124.89 22.4
2 17 -3 78.29 21.9
2 -17 -3 102.09 19.9
2 17 -2 1413.76 88.39
-2 17 2 1401.76 85.59
2 17 -2 1265.87 91.99
2 -17 -2 1454.05 84.19
2 17 -1 4.3 6.6
-2 17 1 -12.7 4.9
2 17 -1 -4.5 7.1
2 -17 -1 15.5 7.7
-2 -17 1 1.5 5.8
2 17 0 445.26 41.5
2 17 0 333.67 38.1
-2 17 0 336.27 35.6
-2 -17 0 366.56 35.8
2 -17 0 318.37 32.5
2 17 1 1098.69 74.09
2 17 1 1077.69 80.09
2 -17 1 985.6 69.69
-2 -17 -1 1055.89 71.99
2 17 2 223.68 28.3
2 -17 2 168.98 28.7
-2 -17 -2 191.48 27.2
-2 17 -3 264.77 28.8
2 17 3 224.58 28.3
2 17 4 604.04 50.99
-2 17 -4 553.54 42.9
-2 17 -5 -4 5.7
-2 17 -5 -0.6 6.9
2 17 5 6.8 8.7
-2 17 -6 -4.9 4.5
-2 17 -6 -5 5.6
2 17 7 58.09 18
-2 18 7 17.7 16.3
-2 18 7 -6.2 9.3
2 18 -7 5.3 10.2
-2 18 6 14.2 9.3
-2 18 6 13.9 11.8
2 18 -5 14.2 8.5
-2 18 5 -1.5 6.3
2 -18 -5 14.2 11.5
2 18 -4 -4.4 7.5
-2 18 4 0.1 8.3
2 -18 -4 6.2 10
2 18 -3 27 12.5
-2 18 3 18 10.8
2 -18 -3 21.9 12.2
2 18 -2 132.89 28.1
2 18 -2 166.18 28.9
-2 18 2 134.79 24.6
2 18 -1 263.37 33.6
-2 18 1 299.17 33.1
2 18 -1 345.37 37
2 -18 -1 275.07 30.2
-2 18 0 26.1 11.9
2 18 0 12.5 10.3
2 -18 0 32.7 12.3
2 18 1 39 14.8
2 -18 1 63.49 17.1
2 18 2 51.19 16.7
-2 18 -3 24.9 10.9
2 18 3 14.2 10.3
-2 18 -4 110.59 20
2 18 4 184.18 25.6
-2 18 -5 7 5.9
2 18 5 11.7 10.6
-2 18 -5 9.4 8.6
2 18 6 28.5 12.4
-2 18 -6 -5.7 6.1
2 18 7 -17.3 10.8
-2 19 7 23.3 18.3
-2 19 7 39.8 15.4
-2 19 6 -17.7 9.1
-2 19 6 17.7 11.7
2 19 -6 12.4 10.3
-2 19 5 0.1 6.9
2 19 -5 -3.1 6.9
-2 19 4 53.89 15.2
2 19 -4 7.3 10.6
2 -19 -4 23.7 11.2
-2 19 3 1.9 6.5
2 19 -3 -2.1 8.7
2 -19 -3 17.6 12.1
-2 19 2 23 12.4
2 19 -2 18.3 11.2
2 -19 -2 57.09 16
-2 19 1 7.2 9.5
2 19 -1 14.8 9.5
2 -19 -1 23.5 10.1
-2 19 0 3.8 7.8
2 19 0 8.3 10.4
2 -19 0 9.5 8.4
2 19 1 457.05 45.3
2 19 2 8.1 9.3
-2 19 -2 9.5 10.1
-2 19 -3 168.88 23.1
2 19 3 190.08 27.1
2 19 4 27.3 12.9
-2 19 -4 25.7 12.5
2 19 5 58.09 18.7
-2 19 -5 33.3 14.7
-2 19 -6 -3.4 7.5
2 19 6 2.2 9.9
2 20 -6 -6.2 11.2
-2 20 6 -12.1 8.9
2 20 -5 57.19 17.7
-2 20 5 44.4 15.6
-2 20 4 14.4 9
-2 20 3 13.5 9.5
2 -20 -3 40.4 16.8
2 20 -2 3 10.5
-2 20 2 -3 7.8
2 -20 -2 -6.5 7.1
-2 20 1 93.69 22.7
2 20 -1 69.99 20.6
2 -20 -1 86.59 22.6
-2 20 0 221.08 30.9
2 20 0 186.98 35.2
2 20 1 31.3 14.8
2 20 2 1.4 6.7
-2 20 -3 531.05 46.5
2 20 3 493.45 49
2 20 4 19.4 15.4
-2 20 -4 17.6 12.6
-2 20 -5 30.2 12.7
2 20 5 21 15.5
-2 20 -5 13.6 9.8
2 20 6 61.69 20.2
2 21 -6 25.1 14.6
-2 21 6 9.8 12.1
-2 21 6 -10.6 17.1
-2 21 4 -5.4 7.7
2 21 -2 50.19 19.7
2 21 -1 33.4 15.2
-2 21 1 82.99 23.5
-2 21 0 41.5 15.3
2 21 0 0.9 12.4
2 21 1 225.38 32.2
2 21 2 63.29 19.1
2 21 3 52.49 17.1
-2 21 -4 16.3 13.3
2 21 4 -7.6 9.4
2 21 5 34.6 16.6
-2 21 -5 27.3 14.2
-2 21 -5 34.2 15.1
-2 22 5 135.29 26.8
-2 22 4 -10.5 11
-2 22 3 10.3 11
-2 22 2 30.1 13.8
2 22 -2 24.4 15.3
2 22 -1 17.1 12.9
-2 22 1 1.7 6.7
-2 22 0 10.8 10
2 22 0 0.7 10
2 22 1 116.39 27.9
2 22 2 75.49 22.2
2 22 3 49.7 20.4
2 22 4 21.4 8.7
2 22 5 199.28 36.8
-2 22 -5 161.18 29.1
-2 23 4 61.09 21.9
-2 23 3 40.9 16
-2 23 2 28.7 14
2 23 -2 10.7 11.4
2 23 -1 20.2 17.4
-2 23 1 28.5 15.2
2 23 0 6.6 11.9
-2 23 0 15.5 13
2 23 1 66.99 22.6
2 23 2 0.8 12.9
2 23 3 12.9 10.7
2 23 4 17.5 15.1
-2 24 3 -17.1 10.4
-2 24 2 15.9 13.6
2 24 -2 20.2 13.7
-2 24 1 25.6 13.9
2 24 -1 35.5 19.4
2 24 0 10 12.5
-2 24 0 -9.8 7.9
2 24 1 -5.3 12.4
2 24 2 38.2 18
2 24 3 -2.8 12.2
-2 25 2 49.9 18.7
2 25 -2 31.7 17.2
-2 25 1 38.1 19.9
2 25 -1 48.5 22.5
-3 0 10 19.6 7.7
-3 0 10 38.8 18.5
-3 0 8 145.69 24.1
-3 0 8 203.68 34.9
-3 0 7 20.1 6.4
-3 0 7 4 7.5
-3 0 6 -3 3.4
3 0 -5 5.5 3.8
-3 0 5 -1 3.4
-3 0 4 -0.3 3.2
3 0 -4 0.2 2.7
3 0 -3 2 3.7
-3 0 3 4.1 4.1
-3 0 2 55.29 9.9
-3 0 2 56.29 6.4
3 0 -2 60.59 10.5
3 0 -1 -3.8 3.1
-3 0 1 -0.1 3.3
-3 0 1 -0.7 1.8
3 0 -1 1.2 1.9
3 0 0 416.96 25.8
3 0 0 410.26 24.9
-3 0 0 416.36 25.5
-3 0 0 436.66 26
3 0 1 4.8 3.1
-3 0 -1 1.7 2.4
3 0 1 2.4 4.6
-3 0 -1 -0.3 2.8
3 0 2 203.28 21.7
3 0 2 205.18 14.7
-3 0 -2 195.58 14.5
3 0 3 -2.4 6.8
3 0 4 148.09 27.3
3 0 4 165.88 12.7
3 0 5 1.1 4.7
3 0 5 1.8 2.2
3 0 6 32 15.3
3 0 7 17.7 12.4
3 0 8 45.6 21.7
3 0 9 -11.6 13.4
-3 1 10 -17.5 8.9
-3 -1 10 4.3 14.1
-3 -1 10 3.5 5.1
-3 1 9 51.59 18
-3 1 9 37.5 10.8
-3 -1 9 40.8 10.2
-3 -1 9 28.4 14.6
-3 1 8 450.75 34.8
-3 1 8 448.56 47.8
-3 -1 8 369.56 45.5
-3 -1 8 474.65 33.5
-3 1 7 142.89 28
-3 -1 7 184.98 18.5
-3 1 6 606.04 50.29
-3 1 6 646.54 43.5
-3 -1 6 684.43 42.2
3 1 -5 490.85 34.7
-3 1 5 516.25 35.6
-3 -1 5 474.95 33.2
-3 1 4 1432.36 76.89
3 1 -4 1497.15 76.99
3 -1 -4 1427.96 77.79
-3 -1 4 1394.76 74.79
3 1 -3 2.5 3.8
-3 1 3 1.8 3.5
-3 -1 3 0.9 3.2
3 -1 -3 7 4.8
-3 -1 3 -0.5 2.8
-3 1 2 2268.87 105.89
3 1 -2 2148.29 104.39
-3 1 2 2073.99 97.89
-3 -1 2 2100.69 103.89
3 -1 -2 2100.89 105.39
-3 -1 2 2212.98 101.09
3 1 -1 6905.31 310.07
-3 1 1 6863.21 310.67
-3 -1 1 6902.01 309.97
3 -1 -1 6945.3 311.17
3 1 0 112.49 10.7
3 1 0 94.19 10.7
-3 1 0 104.29 11
3 -1 0 103.39 11.2
-3 -1 0 100.99 10.4
-3 -1 0 87.79 10.2
3 -1 0 85.29 9.7
-3 1 -1 395.96 24.7
3 1 1 426.16 25.9
3 1 1 411.06 28.9
-3 -1 -1 410.66 29.2
-3 -1 -1 433.86 26.1
3 -1 1 433.16 30.1
3 -1 1 463.25 25.9
-3 1 -2 239.28 16.5
3 1 2 254.27 18.2
3 1 2 252.87 24.5
3 -1 2 300.57 26.6
-3 -1 -2 265.37 18.5
-3 -1 -2 240.08 23.5
3 -1 2 283.57 17.4
3 1 3 20.3 10.7
-3 1 -3 12.9 3.6
3 1 3 19.9 5.1
3 -1 3 16.3 4
3 -1 3 9.3 8.3
3 1 4 216.18 28
3 1 4 206.28 16.2
3 -1 4 186.58 26.6
3 -1 4 219.18 13.8
3 1 5 9.1 9.9
3 1 5 12.2 4.5
3 -1 5 6.2 2.2
3 -1 5 10.8 11
3 1 6 62.19 8.3
3 1 6 50.29 18.1
3 -1 6 54.99 21.2
3 1 7 5.3 3.5
3 1 7 12.5 3.6
3 1 7 -1.5 7.8
3 -1 7 10.7 12
3 1 8 -3.3 13.9
3 -1 8 2 10.8
3 1 9 22.5 16.7
3 -1 9 2.5 9.2
-3 2 10 -6.9 7.2
-3 2 10 -3.4 12.6
-3 -2 10 37.1 17.4
-3 2 9 14.3 8.7
-3 2 9 27.4 12.8
-3 -2 9 19.1 14.5
-3 -2 9 8.5 5.3
-3 2 8 2.5 6.9
-3 2 8 -3.9 6.4
-3 -2 8 0.6 5.2
-3 2 7 61.09 14.8
-3 2 7 98.39 23.5
-3 -2 7 102.39 13.4
-3 2 6 15.3 10
3 2 -6 14.8 6.6
-3 2 6 -0.8 6.8
-3 -2 6 7 4.7
3 2 -5 134.89 15.6
-3 2 5 140.79 17
-3 2 5 134.39 18.9
-3 -2 5 145.59 15.3
-3 2 4 172.68 18.8
-3 2 4 186.68 19.4
3 2 -4 226.08 19.5
-3 -2 4 199.98 17.9
-3 2 3 31.1 8.6
-3 2 3 30.5 7.2
3 2 -3 44 8.5
-3 -2 3 39 8.5
-3 -2 3 42.8 9.3
3 -2 -3 42.8 9.9
-3 2 2 6259.07 269.87
3 2 -2 5958 266.87
-3 2 2 5607.74 259.57
3 2 -2 5493.25 265.27
3 -2 -2 5869.11 269.57
-3 -2 2 5946.9 266.77
-3 -2 2 6077.49 265.27
3 2 -1 68.59 7.7
-3 2 1 57.99 10.1
3 2 -1 65.89 10.1
3 -2 -1 52.89 10.1
-3 -2 1 66.89 7.5
-3 -2 1 64.89 9.9
3 2 0 269.07 18.8
-3 2 0 225.58 18.1
3 2 0 253.97 17.6
-3 -2 0 257.27 18.1
-3 -2 0 245.68 18.6
3 -2 0 232.78 18.4
3 2 1 1928.61 95.79
3 2 1 1842.22 92.19
-3 2 -1 1886.01 90.49
-3 -2 -1 2031.6 92.99
-3 -2 -1 1798.22 95.29
3 -2 1 1968.6 91.19
3 2 2 93.29 10.2
-3 2 -2 110.49 9
3 2 2 91.99 16.2
3 -2 2 82.39 8.4
-3 -2 -2 92.09 16.1
-3 -2 -2 88.49 10.3
-3 2 -3 82.89 7.2
3 2 3 81.89 10
3 2 3 63.89 18.7
3 -2 3 80.59 7.2
3 2 4 60.49 9.9
3 2 4 83.79 19.7
3 -2 4 55.39 4.6
3 2 5 11 11.2
3 2 5 16.9 5.7
3 -2 5 3.6 10.1
3 2 6 -3 3.5
3 2 6 3.4 8.6
3 -2 6 11.3 11.1
3 2 7 129.99 13.9
3 2 7 138.59 13.4
3 2 7 116.39 29.7
3 -2 7 120.99 29.6
3 2 8 150.58 12.5
3 2 8 156.98 13
3 2 8 135.39 34.7
3 -2 8 124.19 33.7
3 2 9 75.99 28.2
3 -2 9 40.5 24.4
-3 3 10 119.79 28.7
-3 3 10 115.39 19.4
-3 -3 10 85.99 29.4
-3 3 9 14.1 9.7
-3 -3 9 9.7 5.7
-3 3 8 -3.5 7.1
-3 3 8 1.5 6.9
-3 -3 8 7.7 4.9
-3 3 7 36.5 14.4
-3 3 7 33.3 10.8
3 3 -6 47.2 10.5
-3 3 6 38.1 12.9
-3 3 6 39.2 12.2
-3 -3 6 39.8 9.2
-3 3 5 73.89 15.8
3 3 -5 72.89 13.5
-3 3 5 61.99 14.1
-3 -3 5 70.79 12
-3 3 4 735.93 44.6
3 3 -4 700.93 42.6
-3 3 4 679.43 45.5
-3 -3 4 697.03 41.6
-3 3 3 125.59 12.3
3 3 -3 118.19 13.4
-3 3 3 136.99 15.9
-3 -3 3 126.19 13.3
3 -3 -3 159.08 17.1
-3 -3 3 120.09 14.4
3 3 -2 4013.3 181.88
-3 3 2 3944.41 173.28
-3 3 2 3922.51 184.68
3 3 -2 3715.93 181.68
-3 -3 2 3971.8 181.58
3 -3 -2 3863.31 184.78
-3 -3 2 4000.2 181.28
-3 3 1 130.99 13.9
3 3 -1 115.89 11.3
3 3 -1 123.69 12.6
3 -3 -1 104.19 12.6
-3 -3 1 104.49 11.9
3 -3 -1 122.39 7
-3 -3 1 134.89 11.6
-3 3 0 3058.89 132.19
3 3 0 2709.73 129.49
3 3 0 2800.02 131.29
3 -3 0 2788.62 131.29
-3 -3 0 2738.13 131.29
-3 -3 0 2581.24 129.49
3 3 1 72.09 9.5
-3 3 -1 77.59 8.6
3 3 1 76.09 10.5
3 -3 1 59.99 8.1
-3 -3 -1 75.29 12.7
-3 -3 -1 65.39 9
3 3 2 19.7 5.8
3 3 2 22.7 8.6
-3 3 -2 26.3 4.8
-3 -3 -2 15.5 5.6
-3 -3 -2 27 9
3 -3 2 11.7 4
3 3 3 21.4 6.6
3 3 3 37.1 14.3
-3 3 -3 34.6 4.2
-3 -3 -3 30.3 11.4
3 -3 3 37.6 4.4
3 3 4 258.67 30.4
3 3 4 239.38 20.2
3 3 5 1.8 8.8
3 3 5 8.5 5.1
3 3 6 304.17 38.2
3 3 6 255.37 21.8
3 -3 6 245.28 42.7
3 3 7 47.9 10.7
3 3 7 40.6 9.5
3 3 7 37.3 19.4
3 -3 7 29.3 17.3
3 3 8 221.28 20.2
3 3 8 199.38 40.1
3 3 8 200.58 18.2
3 -3 8 202.58 43.2
3 3 9 28.2 5.3
3 3 9 46.6 5.7
3 3 9 29.1 20.8
3 -3 9 32.8 23.5
-3 4 10 -9.5 8.8
-3 4 10 27.9 14.4
-3 -4 10 -9.8 13.9
-3 4 9 2.6 8
-3 -4 9 26.3 4.8
-3 4 8 39.3 12.1
-3 4 8 18.1 14.8
-3 -4 8 32.3 7.7
-3 4 7 29.2 13.6
-3 4 7 40.9 12.5
-3 -4 7 34.3 8.2
3 4 -6 -1.6 3.6
-3 4 6 2.3 4.9
-3 4 6 -11.5 5
-3 -4 6 1.5 3.5
-3 4 5 1559.34 84.89
3 4 -5 1567.94 79.79
-3 4 5 1454.75 84.59
-3 -4 5 1361.36 85.59
-3 -4 5 1531.45 78.09
-3 4 4 160.68 18.8
3 4 -4 123.59 14.7
-3 4 4 149.19 15.9
-3 -4 4 137.79 14.4
-3 -4 4 146.99 17.9
3 4 -3 941.81 52.29
-3 4 3 947.41 48.9
-3 4 3 908.21 56.49
-3 -4 3 954.7 52.19
-3 -4 3 943.71 55.29
-3 4 2 1224.68 54.89
3 4 -2 1137.29 62.29
3 4 -2 1198.88 64.49
-3 4 2 1214.28 66.59
3 -4 -2 1244.78 67.09
3 -4 -2 1049 55.79
-3 -4 2 1269.17 63.89
-3 -4 2 1213.38 62.69
3 4 -1 184.28 16.4
3 4 -1 194.18 16.1
-3 4 1 184.08 17.5
3 -4 -1 199.18 11.3
-3 -4 1 177.58 15.1
3 -4 -1 175.08 17.4
-3 -4 1 186.98 16.6
3 4 0 35.3 7.8
-3 4 0 48.6 9.3
3 4 0 44.5 8.8
-3 -4 0 44 8.7
-3 -4 0 31.9 7.6
3 -4 0 28.7 7.2
3 4 1 81.69 10.6
-3 4 -1 79.39 9.5
3 4 1 78.09 10.9
-3 -4 -1 84.69 11.2
3 -4 1 78.19 9.2
-3 -4 -1 89.89 12.1
-3 4 -2 1017.5 49.6
3 4 2 994.7 54.79
3 4 2 931.31 58.29
3 -4 2 983.3 49.7
-3 -4 -2 935.31 64.79
-3 4 -3 777.82 38.7
3 4 3 855.21 48.1
3 4 3 838.12 55.99
-3 -4 -3 737.83 53.89
3 4 4 1400.16 87.79
3 4 4 1411.86 75.39
3 4 5 310.97 30.5
3 4 5 394.96 40.7
3 4 6 232.68 22.1
3 4 6 270.87 36.4
3 4 7 60.89 22.4
3 4 7 44.6 11.1
3 -4 7 47.1 17.9
3 4 8 2.4 6.3
3 4 8 -21.2 9.8
3 -4 8 13.5 9.7
3 4 9 1.7 6.7
3 4 9 -17.2 6.2
3 4 9 30 14.2
3 -4 9 -10.3 16.2
-3 5 10 -7.2 10.7
-3 5 10 7.7 10.4
-3 5 9 93.09 20
-3 5 9 94.19 28.4
-3 5 8 26.1 11.4
-3 5 8 21 12.1
-3 -5 8 15.6 5.7
-3 5 7 62.39 16.3
-3 5 7 96.09 22.3
-3 -5 7 54.59 16.4
-3 -5 7 73.89 12
3 5 -6 8.4 6
-3 5 6 10.5 7.5
-3 5 6 17.1 10.6
-3 -5 6 23.4 7.2
-3 -5 6 20.2 10
-3 5 5 492.35 39.7
3 5 -5 510.55 34.3
-3 5 5 526.85 38.2
-3 -5 5 535.85 33.7
-3 -5 5 458.45 39.8
-3 5 4 64.09 22.7
3 5 -4 85.19 11.3
-3 5 4 68.79 12
-3 -5 4 70.89 11.8
-3 -5 4 82.09 16.2
3 5 -3 713.13 42.8
-3 5 3 759.92 39.1
-3 5 3 713.63 47.7
-3 -5 3 669.73 45.7
-3 -5 3 722.33 42.6
-3 5 2 699.03 44.9
-3 5 2 713.13 34.2
3 5 -2 664.13 40.5
3 5 -2 660.93 42.7
3 -5 -2 632.04 34.8
-3 -5 2 692.73 41.2
-3 -5 2 736.33 42.7
-3 5 1 24.3 7.9
3 5 -1 39.1 8.7
3 5 -1 47.2 9.6
-3 5 1 37.1 5.4
-3 -5 1 45.3 8.9
3 -5 -1 35.6 4.7
-3 -5 1 37.1 8.3
3 5 0 161.78 14.6
-3 5 0 152.08 15.5
3 5 0 128.09 14.5
3 -5 0 142.09 13
-3 -5 0 164.78 15
-3 -5 0 146.09 15.3
3 5 1 23.2 7.8
-3 5 -1 15.3 5.2
3 5 1 15.9 6.1
-3 -5 -1 11.6 5.5
-3 -5 -1 12 6.6
-3 5 -2 965.4 49.7
3 5 2 903.51 54.39
3 5 2 1026.7 59.19
-3 -5 -2 926.11 58.39
3 5 3 1433.96 80.59
-3 5 -3 1306.57 62.09
3 5 3 1321.37 72.09
-3 -5 -3 1205.48 78.09
3 5 4 1413.06 87.89
3 5 4 1483.15 77.49
-3 -5 -4 1288.07 85.89
3 5 5 6.7 6.5
3 5 5 17.2 11.7
3 5 6 574.94 52.79
3 5 6 420.86 34.3
3 5 7 -0.1 9.2
3 5 7 21.7 8.1
3 5 8 97.39 28.4
3 5 8 84.99 16
3 5 8 93.39 17.6
3 -5 8 95.59 29.5
3 5 9 -14.2 9.8
3 5 9 22.3 8.6
-3 6 10 -8.8 9.3
-3 6 9 35.8 15.8
-3 6 9 14.9 8.9
-3 6 8 12.5 8
-3 6 8 -2.8 9.8
-3 -6 8 4.9 4.2
-3 6 7 142.29 24.9
-3 6 7 96.79 21.8
3 6 -7 160.98 16.3
-3 -6 7 124.59 25.2
-3 -6 7 146.29 15
-3 6 6 100.49 19.7
-3 6 6 112.29 21.1
3 6 -6 100.29 13.6
-3 -6 6 99.59 12.6
-3 -6 6 66.59 18.6
3 6 -5 333.97 26.4
-3 6 5 350.16 29.4
-3 6 5 392.86 34.2
-3 -6 5 310.47 32
-3 -6 5 370.96 26.7
3 6 -4 153.98 15.6
-3 6 4 123.69 20.9
-3 6 4 139.99 14.6
-3 -6 4 126.79 18.1
-3 -6 4 138.29 15.1
-3 6 3 2601.04 119.29
-3 6 3 2647.73 132.39
3 6 -3 2587.94 124.79
-3 -6 3 2582.44 124.79
3 -6 -3 2344.67 121.29
-3 -6 3 2591.74 129.69
-3 6 2 2680.03 122.19
-3 6 2 2784.32 135.49
3 6 -2 2751.62 130.19
3 6 -2 2607.74 132.59
-3 -6 2 2548.84 129.29
3 -6 -2 2614.54 122.79
-3 -6 2 2729.63 131.59
-3 6 1 220.48 16.2
3 6 -1 239.38 20.2
3 6 -1 197.98 18.8
-3 6 1 203.98 20.9
-3 -6 1 217.18 20
3 -6 -1 243.68 15.6
-3 -6 1 256.47 20.3
3 6 0 16.2 5.7
-3 6 0 7.2 5.7
3 6 0 15.9 5.5
-3 -6 0 16.2 5.9
-3 -6 0 14.9 6.3
3 -6 0 15.6 5.1
-3 6 -1 1357.96 75.69
3 6 1 1622.44 79.79
3 6 1 1485.55 79.29
-3 -6 -1 1407.06 78.79
-3 -6 -1 1559.94 80.69
3 6 2 2.9 4.1
3 6 2 -0.6 6
-3 6 -2 1.6 3.1
-3 -6 -2 -3.7 3.3
3 6 3 11 6.3
-3 6 -3 14.1 3.9
3 6 3 9 7.8
-3 -6 -3 9.3 5.7
3 6 4 1750.42 91.29
3 6 4 1821.52 101.69
-3 -6 -4 1442.66 97.19
3 6 5 6.1 4.5
3 6 5 -10 7.6
3 6 6 99.69 18
3 6 6 135.89 28.2
3 6 7 26.7 9
3 6 7 4.1 12.3
3 6 8 87.09 18.5
3 6 8 44.3 13.3
3 6 8 71.89 23.7
3 -6 8 72.99 27.2
3 6 9 6.3 14.9
3 6 9 -2 9.2
3 6 9 2.3 9.3
3 -6 9 4.4 14.8
-3 7 9 102.89 19.8
-3 7 9 135.39 32.5
-3 7 8 129.09 25.2
-3 7 8 173.48 27.6
-3 7 7 206.78 26
-3 7 7 173.98 25.6
3 7 -7 205.08 19.1
-3 -7 7 165.08 30.7
-3 -7 7 187.58 17.5
-3 7 6 322.77 30.8
-3 7 6 293.37 32.5
3 7 -6 365.26 26.9
-3 -7 6 329.97 25.3
3 7 -5 70.59 12.2
-3 7 5 52.69 11.9
-3 7 5 46.2 14.1
-3 -7 5 52.09 14.6
-3 -7 5 51.79 11
-3 7 4 8.6 6.3
-3 7 4 18.8 6.5
3 7 -4 17.1 6.4
-3 -7 4 15.8 6.7
3 -7 -4 16.3 7.5
-3 -7 4 18.1 7
-3 7 3 520.65 39.7
3 7 -3 446.66 32.1
-3 7 3 489.45 28.7
3 7 -3 479.35 43.3
-3 -7 3 496.35 33.5
-3 -7 3 483.35 36.8
3 -7 -3 452.15 30.6
3 7 -2 266.27 24.8
3 7 -2 267.57 22.8
-3 7 2 283.67 18.6
-3 7 2 267.47 26
-3 -7 2 278.67 24.4
3 -7 -2 283.97 18.8
-3 -7 2 254.47 22.7
-3 7 1 791.52 44.5
3 7 -1 778.22 48.8
3 7 -1 810.22 49
-3 7 1 862.11 52.69
-3 -7 1 835.62 48.9
3 -7 -1 860.21 43.4
-3 -7 1 775.52 49.4
3 7 0 0.1 2.5
3 7 0 5.6 3.9
-3 7 0 2.4 4
-3 -7 0 2.1 3.4
3 -7 0 4.5 4
-3 -7 0 -1.5 2.7
-3 7 -1 349.87 25.6
3 7 1 323.67 25.9
3 7 1 306.67 26.4
-3 -7 -1 299.47 25.6
3 -7 1 289.17 25.3
3 7 2 1483.35 82.39
3 7 2 1482.25 80.69
-3 7 -2 1517.45 74.89
-3 -7 -2 1299.67 80.69
-3 7 -3 2084.69 93.99
3 7 3 2129.59 109.39
3 7 3 1887.31 103.19
-3 -7 -3 1693.63 106.59
-3 7 -4 1134.69 51.19
3 7 4 1206.08 75.89
3 7 4 1162.18 68.19
-3 7 -4 1144.09 51.19
-3 -7 -4 970.1 72.69
3 7 5 -1 6.7
3 7 5 -3.7 5
3 7 6 2.4 4.9
3 7 6 -8.7 8.1
3 7 7 64.59 15.5
3 7 7 77.09 24.2
3 7 8 24.1 9.9
3 7 8 26.6 11.3
3 7 8 -10.7 15.3
3 7 9 42.9 13.6
3 7 9 42.4 18.2
3 7 9 66.19 15.3
3 -7 9 33.8 21
-3 8 9 65.89 17.9
-3 8 8 72.39 19.5
-3 8 8 4.8 11.5
-3 8 7 28.1 11.1
3 8 -7 26.5 7.4
-3 8 7 22.2 12.3
-3 -8 7 9 6.2
3 8 -6 242.58 22
-3 8 6 271.27 27.4
-3 8 6 235.78 29.1
-3 -8 6 215.88 29
-3 -8 6 281.57 22.6
-3 8 5 26.5 9
3 8 -5 11.8 5.8
-3 8 5 21.7 10.5
-3 -8 5 22 7.4
-3 -8 5 19.2 10.9
-3 8 4 71.69 12.3
3 8 -4 92.59 14.5
-3 8 4 84.29 18.5
-3 -8 4 85.19 18.3
3 -8 -4 83.59 14.5
-3 -8 4 74.39 13.5
3 8 -3 10.1 8.2
3 8 -3 22.5 8.1
-3 8 3 29.6 6.8
-3 8 3 26.4 10.5
-3 -8 3 20.2 8.1
3 -8 -3 28 8
-3 -8 3 13.2 8.4
3 8 -2 1028.7 66.69
-3 8 2 1068.69 55.19
-3 8 2 1044.5 66.29
-3 -8 2 1048.4 61.49
-3 -8 2 1168.68 64.09
3 -8 -2 1005.2 54.39
-3 8 1 85.49 16.3
-3 8 1 93.99 11.6
3 8 -1 96.69 15.8
3 8 -1 99.89 16.7
3 -8 -1 100.69 10.5
-3 -8 1 90.39 15.3
-3 -8 1 71.49 14.3
3 8 0 500.95 34.2
-3 8 0 446.86 34.7
3 8 0 486.65 35
3 -8 0 455.95 31.6
-3 -8 0 462.85 33.5
-3 -8 0 485.05 36.1
3 8 1 601.94 40.4
3 8 1 537.05 38
-3 8 -1 507.25 36.4
-3 -8 -1 561.74 38.6
3 -8 1 496.25 36.9
3 8 2 34 9.6
3 8 2 23.3 8.7
-3 8 -2 13.2 5.4
-3 -8 -2 14.1 8.4
3 8 3 9.1 5
-3 8 -3 7.2 3.8
3 8 3 3.7 7.3
-3 -8 -3 -1.1 3.1
3 8 4 22.7 12.2
-3 8 -4 18 3.7
3 8 4 20.6 8.9
-3 8 -4 22.5 4.2
-3 -8 -4 26.6 11.1
3 8 5 24.6 11.3
3 8 5 3.3 5.8
-3 -8 -5 15.9 10.6
3 8 6 17.4 9.5
3 8 6 34.3 16.3
3 8 7 175.78 35.5
3 8 7 176.98 22
3 8 8 76.19 15.5
3 8 8 33 19.8
3 8 9 12.1 20.1
3 8 9 77.29 17.4
3 -8 9 55.89 20.4
-3 9 9 106.99 27.3
-3 9 9 75.49 19.3
-3 9 8 -1.3 6.9
-3 9 8 11.2 8.4
-3 9 7 -1.7 6.8
-3 9 7 14.6 10
3 9 -7 10.9 6
-3 9 6 26.5 10.3
-3 9 6 65.89 18.5
3 9 -6 39.4 9.8
-3 -9 6 36.7 9.3
-3 -9 6 10.3 10.7
-3 9 5 203.08 25.7
-3 9 5 163.48 18.7
3 9 -5 139.99 22.7
-3 -9 5 183.18 18.9
-3 -9 5 149.88 26.7
-3 9 4 605.84 35.6
3 9 -4 513.65 37.4
-3 9 4 576.24 46
-3 -9 4 486.15 41.8
-3 -9 4 508.75 36.9
3 -9 -4 476.35 36.4
3 9 -3 4.3 7.1
-3 9 3 4.7 6
-3 9 3 6.3 4.3
3 9 -3 5 4.4
3 -9 -3 5.1 4.3
-3 -9 3 8.3 5.4
-3 -9 3 1.4 5.1
3 9 -2 1786.12 99.89
3 9 -2 1806.92 95.39
-3 9 2 1840.62 89.89
3 -9 -2 1806.42 88.99
-3 -9 2 1775.02 96.49
-3 -9 2 1836.42 97.79
3 9 -1 457.25 34.4
-3 9 1 450.65 31.4
3 9 -1 468.05 35.9
3 -9 -1 507.35 30.5
-3 -9 1 482.65 34.9
-3 -9 1 437.96 35
3 9 0 64.19 13.5
3 9 0 46.7 11.9
3 -9 0 48.8 10.6
-3 -9 0 50.89 11.6
3 9 1 197.28 21.8
3 9 1 214.58 21.6
-3 9 -1 187.88 20.1
-3 -9 -1 209.08 21.3
3 -9 1 165.28 19.4
-3 9 -2 1908.31 93.09
3 9 2 1797.12 98.29
3 9 2 2019.4 99.09
3 -9 2 1500.95 95.79
-3 -9 -2 1634.04 96.99
-3 9 -3 92.29 12
3 9 3 97.79 19.6
3 9 3 97.79 18.8
-3 -9 -3 88.89 20.2
-3 9 -4 -2.1 1.9
3 9 4 0 5.1
3 9 4 4.9 6.3
-3 9 -4 -4.3 1.8
-3 -9 -4 -7.7 5.8
3 9 5 5.4 7.9
3 9 5 -9.8 6.1
-3 -9 -5 -8.3 5.6
3 9 6 226.08 31
3 9 6 156.28 26.3
3 9 7 178.58 41.6
3 9 7 217.28 38.3
3 9 8 116.39 22.9
3 9 8 106.39 26.7
3 9 9 22.6 13.3
-3 10 9 27.8 12.2
-3 10 9 9.3 12
-3 10 8 7.7 14.2
-3 10 8 9.3 7.6
3 10 -7 3.3 5.5
-3 10 7 3.3 7.8
-3 10 7 8.7 8.8
-3 10 6 2.9 6.7
-3 10 6 28.1 11.6
-3 -10 6 16.7 11.7
-3 10 5 68.79 18
3 10 -5 58.39 11.9
-3 -10 5 63.39 13.4
3 -10 -5 64.49 14.8
-3 -10 5 72.89 18.7
3 10 -4 129.89 15.3
-3 10 4 109.79 13.5
-3 10 4 119.99 22.9
-3 -10 4 113.69 18.1
3 -10 -4 102.69 17.9
-3 -10 4 124.29 23.2
3 10 -3 579.94 38.7
-3 10 3 523.45 44.6
-3 10 3 572.14 34.5
3 10 -3 466.85 42.1
-3 -10 3 561.34 42.8
3 -10 -3 505.85 35
-3 -10 3 476.65 39.3
-3 10 2 -0.1 4.2
3 10 -2 -4.8 4.4
3 10 -2 -5.3 3.8
-3 -10 2 7.9 6.1
-3 -10 2 -2.2 3.9
3 -10 -2 2.9 3.6
3 10 -1 284.87 26.3
3 10 -1 302.37 28.3
-3 10 1 307.47 25
3 -10 -1 324.27 23.6
-3 -10 1 281.17 26.3
3 10 0 10.2 6
3 10 0 6.3 6.4
3 -10 0 11.9 5.8
-3 -10 0 13.8 7
3 10 1 675.43 50.29
3 10 1 841.12 51.49
3 -10 1 737.23 49.9
-3 -10 -1 782.82 50.99
-3 10 -2 34.8 9.5
3 10 2 9.4 7.5
3 10 2 24.1 9.9
3 -10 2 36.9 11.4
-3 -10 -2 33.3 10.7
-3 10 -3 68.99 11.8
3 10 3 53.59 14.5
3 10 3 54.69 15.5
3 -10 3 65.29 17.4
-3 -10 -3 42 13.4
3 10 4 1.7 5.7
3 10 4 -8.5 6.3
-3 10 -4 1.8 3.3
-3 -10 -4 6 8.4
3 10 5 14.6 11.2
3 10 5 -0.7 8.6
-3 -10 -5 5.2 8.8
3 10 6 20.8 10.6
3 10 6 15.6 11.3
3 10 7 5.5 8.3
3 10 7 28 15.1
3 10 8 22.6 14.5
3 10 8 46.8 14.2
-3 11 9 89.59 21.3
-3 11 9 117.99 25.3
-3 11 8 48.2 15.6
-3 11 8 40.6 13.9
3 11 -7 16 6.7
-3 11 7 32.1 10.8
-3 11 7 8.2 10.7
-3 11 6 389.56 40.7
-3 11 6 430.46 34.4
3 11 -6 355.46 29.6
-3 11 5 93.69 21.7
-3 11 5 102.49 17.4
3 11 -5 82.09 15.2
3 -11 -5 69.59 16.8
-3 -11 5 98.59 21.1
-3 11 4 6.9 5.4
3 11 -4 9.9 6.1
-3 11 4 11.6 9.4
3 -11 -4 5.7 6.2
-3 -11 4 -5.7 5.7
3 11 -3 102.19 21.5
-3 11 3 87.29 12.4
3 11 -3 117.99 15.5
3 -11 -3 94.99 13.2
-3 -11 3 119.09 21.3
3 11 -2 17.7 7.4
-3 11 2 18 7.4
3 11 -2 12.3 8.1
-3 -11 2 26.8 9.2
3 -11 -2 20.8 6.8
3 11 -1 72.69 15.8
3 11 -1 67.69 14.6
-3 11 1 52.09 12.1
-3 -11 1 69.49 14.8
3 -11 -1 81.69 11.3
3 11 0 11.1 6.7
3 11 0 10.6 6.1
-3 -11 0 1.2 5.2
3 -11 0 8.9 5.9
3 11 1 12.7 7.6
3 11 1 11.6 6.7
3 -11 1 3.7 5.7
-3 -11 -1 10.5 7.1
-3 11 -2 45 10.8
3 11 2 37.2 11.4
3 11 2 33.9 11.2
-3 -11 -2 29.4 10.4
3 -11 2 32.1 11.5
3 11 3 15.6 9.2
-3 11 -3 -0.3 4.4
3 11 3 7.1 7
-3 -11 -3 10 7.1
3 -11 3 5.1 5.9
-3 11 -4 219.58 18.3
-3 11 -4 225.28 19.3
3 11 4 228.98 27.9
3 11 4 269.67 30.1
3 -11 4 230.18 29.3
-3 -11 -4 201.68 38.6
3 11 5 3.7 9.7
3 11 5 12.9 10.3
-3 11 -5 -0.4 1.8
-3 -11 -5 3.8 7.1
3 11 6 -5.9 9.4
3 11 6 3.4 10.1
3 11 7 8.8 11.2
3 11 7 4.8 11.1
3 11 8 50.49 20.8
-3 12 9 76.39 21.8
-3 12 9 99.59 23
3 12 -8 -12.1 5.2
-3 12 8 -6.9 7
-3 12 8 21.8 15.5
-3 12 7 155.78 22.4
-3 12 7 156.58 30.2
-3 12 6 287.77 35
-3 12 6 296.67 28
3 12 -6 222.28 23.2
-3 12 5 84.09 21.9
3 12 -5 94.79 16.2
-3 12 5 76.79 14.9
3 -12 -5 60.49 14.8
-3 -12 5 87.69 20.5
3 12 -4 10.8 6.8
-3 12 4 28.6 13.8
-3 -12 4 26.7 12.1
3 -12 -4 8.8 6
-3 12 3 0.6 4.3
3 12 -3 6.2 5.6
3 12 -3 -4 4.6
3 -12 -3 -1.2 4.6
-3 -12 3 -10.5 4.2
-3 12 2 5.6 5.7
3 12 -2 13.3 6.3
3 12 -2 9 8.9
3 -12 -2 24.9 7.4
-3 -12 2 14.6 7.8
3 12 -1 1.3 4.6
3 12 -1 9.9 6.9
-3 12 1 7.7 6.4
-3 -12 1 10.1 6.5
3 -12 -1 5.9 4.7
3 12 0 64.59 16
-3 12 0 75.99 16
3 12 0 88.69 17.7
3 -12 0 82.49 15.4
-3 -12 0 64.99 15.4
3 12 1 42.6 12.6
3 12 1 41 12.3
3 -12 1 56.79 13.8
-3 -12 -1 29.7 10.6
3 12 2 27.8 10.7
3 12 2 29.1 11.1
-3 -12 -2 13.1 6.9
3 -12 2 22.4 10.1
3 12 3 136.29 24.6
-3 12 -3 118.59 15.9
3 12 3 137.39 24.1
3 -12 3 144.09 27
-3 -12 -3 96.79 21.3
3 12 4 147.59 26.2
3 12 4 147.09 25.8
-3 12 -4 147.29 15.5
-3 12 -4 172.58 17.4
-3 -12 -4 153.08 29.7
3 -12 4 148.19 29.4
3 12 5 85.59 19.9
-3 12 -5 54.59 7.2
-3 12 -5 79.09 8.3
3 12 5 86.69 21.7
3 12 6 -9.5 9.2
3 12 6 10.5 10.2
3 12 7 38.9 17.6
3 12 8 -8.3 7.3
-3 13 8 3.3 7.4
-3 13 8 -1 9.5
3 13 -8 -6.3 5.5
-3 13 7 153.38 30.3
-3 13 7 102.69 20.1
3 13 -6 144.09 17.6
-3 13 6 156.88 20
-3 13 6 137.29 30.3
3 -13 -6 82.29 20.2
3 13 -5 14.2 7.9
-3 13 5 12.6 8
-3 13 5 25.8 12.5
3 -13 -5 20.7 10.7
-3 13 4 82.59 15.3
-3 13 4 78.39 20.2
3 13 -4 72.89 15.2
3 -13 -4 79.49 16
-3 -13 4 85.09 20.5
3 13 -3 43.2 11.9
3 13 -3 54.29 15.9
3 -13 -3 47.1 11.7
3 13 -2 29.1 9.9
-3 13 2 17.3 9
3 13 -2 23.7 11
-3 -13 2 20.8 10.2
3 -13 -2 24.4 8
3 13 -1 457.25 38.7
3 13 -1 471.05 40.5
-3 13 1 402.06 34.6
-3 -13 1 471.45 38.3
3 -13 -1 446.36 33
-3 13 0 11.9 7.8
3 13 0 13.5 9.4
3 13 0 15.8 8.1
3 -13 0 6.3 5.1
-3 -13 0 9 7.5
3 13 1 58.69 15.1
3 13 1 44 13.8
3 -13 1 36.7 11.4
-3 -13 -1 42.8 13.4
3 13 2 -9.3 6
3 13 2 8.4 7.2
-3 -13 -2 -3.5 5.2
3 -13 2 -2.7 3.9
3 13 3 11.7 9
-3 13 -3 4.4 5.8
3 13 3 12.3 9.3
-3 -13 -3 12.8 8.9
3 -13 3 18.7 12.6
3 13 4 70.69 19.2
3 13 4 129.89 25.1
-3 13 -4 92.09 12.3
-3 13 -4 99.09 16
-3 -13 -4 68.79 19.7
3 -13 4 110.49 24.9
3 13 5 -1.5 10.7
-3 13 -5 1.8 3.3
-3 13 -5 4.5 4.1
3 13 6 14.1 10.1
3 13 7 7 9.6
3 13 8 -16 13.5
3 14 -8 0.8 6.1
-3 14 8 -2.9 9.5
-3 14 8 10.2 11.8
-3 14 7 94.79 23.9
-3 14 7 96.59 20.5
3 14 -6 23.6 8.8
-3 14 6 16.3 8.5
-3 14 6 2.6 8.6
3 -14 -6 33 12.8
-3 14 5 26.2 16.6
3 14 -5 17 7.4
-3 14 5 28.5 9.5
3 -14 -5 15.6 9.4
-3 14 4 16.3 8.3
3 14 -4 -1.6 6
-3 -14 4 9.4 10.4
3 -14 -4 14.1 7.4
3 14 -3 112.19 24.8
3 14 -3 161.28 20
-3 14 3 130.99 17.1
-3 -14 3 132.99 24.7
3 -14 -3 110.39 19
3 14 -2 13.3 9.5
-3 14 2 -2.4 5
3 -14 -2 0.4 4.9
3 14 -1 5.8 7.8
3 14 -1 12.1 8.8
-3 14 1 7 6.8
3 -14 -1 8.6 7
-3 -14 1 9.9 8.2
3 14 0 11.7 9.3
3 14 0 14.1 9.4
-3 14 0 31.7 11.4
-3 -14 0 23.8 10.2
3 -14 0 24.5 9.2
3 14 1 80.29 20.3
3 14 1 92.19 19.4
3 -14 1 74.39 17
-3 -14 -1 100.69 20.7
3 14 2 136.69 25.4
3 14 2 112.29 21.9
3 -14 2 112.29 22.5
-3 14 -3 2 5.7
3 14 3 3.4 6.2
3 14 3 1.6 7.7
-3 -14 -3 6 8.1
3 -14 3 -1.5 7
3 14 4 91.59 21.9
3 14 4 118.49 23.8
-3 14 -4 55.19 13.2
-3 14 -4 89.99 15.5
-3 -14 -4 60.49 18.2
-3 14 -5 39.4 8.9
3 14 5 74.19 19.6
-3 14 -5 50.29 10.2
3 14 6 241.18 35.1
3 14 7 60.29 22.8
3 14 8 11.3 17
3 15 -8 11.8 8.3
-3 15 8 -2.8 13
-3 15 7 13.3 12.9
3 15 -7 -2.8 6
-3 15 7 41.4 13.7
-3 15 6 292.97 29.6
3 15 -6 285.57 28.3
-3 15 6 281.17 37.5
3 -15 -6 257.17 31.7
-3 15 5 13.1 8.8
-3 15 5 31.4 11.6
3 15 -5 13.5 8.8
3 -15 -5 4.1 9.2
-3 15 4 6.1 5.9
3 15 -4 15.4 8.1
3 -15 -4 1.2 6.6
-3 15 3 3.6 6.1
3 15 -3 5.5 6.9
3 15 -3 17.8 11.5
3 -15 -3 10.5 6.6
-3 -15 3 6.6 8.4
-3 15 2 116.79 20
3 15 -2 92.19 18.6
3 15 -2 83.59 20.9
3 -15 -2 107.69 15.2
-3 -15 2 110.29 21.9
3 15 -1 74.29 17.5
3 15 -1 66.79 19.1
-3 15 1 81.49 17.9
-3 -15 1 72.79 17.4
3 -15 -1 66.29 14.5
-3 15 0 946.31 68.79
3 15 0 1138.99 73.59
3 15 0 922.81 80.39
3 -15 0 1180.68 68.59
-3 -15 0 1132.09 72.39
3 15 1 63.69 19.2
3 15 1 123.59 23.9
3 -15 1 87.89 18.8
-3 -15 -1 110.89 22.4
3 15 2 132.19 24.4
3 15 2 156.68 28.4
3 -15 2 186.28 34.9
-3 -15 -2 156.38 27.8
-3 15 -3 76.79 16.8
3 15 3 83.69 25.4
3 15 3 89.39 20.5
3 -15 3 45.5 17.3
-3 -15 -3 75.49 21
-3 15 -4 2.2 6.8
3 15 4 10.1 7.8
-3 15 -4 0.1 5.7
3 15 5 67.49 20.1
-3 15 -5 92.39 11.9
-3 15 -5 65.19 13
3 15 7 98.39 25.4
-3 16 8 6 14.2
-3 16 8 12.4 11.5
3 16 -7 -17.9 6.9
-3 16 7 38.6 13.5
-3 16 7 0.7 12
-3 16 6 10.5 8.1
-3 16 6 20.1 12.7
3 16 -6 17.9 9.7
3 16 -5 107.89 19.8
-3 16 5 70.19 22.6
-3 16 5 146.19 19.8
3 -16 -5 116.79 23.3
-3 16 4 161.08 20.7
3 16 -4 163.38 22.2
3 -16 -4 145.69 24.3
-3 16 3 33.1 12.2
3 16 -3 32.6 12.3
3 16 -3 54.59 18.8
3 -16 -3 43 13.1
-3 16 2 129.29 22.7
3 16 -2 122.59 26.3
3 -16 -2 176.88 20.6
-3 -16 2 174.78 24.6
3 16 -1 1062.49 72.69
3 16 -1 1079.29 75.49
-3 16 1 902.71 66.89
-3 -16 1 1099.39 72.59
3 -16 -1 1174.08 67.39
3 16 0 10.7 8.4
-3 16 0 4.4 7.5
3 16 0 16.9 10
3 -16 0 20.9 9.5
-3 -16 0 -0.3 6.8
3 16 1 1001.6 73.59
3 16 1 1021.2 70.79
3 -16 1 995.3 68.19
-3 -16 -1 1091.89 71.89
3 16 2 5.5 10.2
3 -16 2 25.3 11.3
-3 -16 -2 16.1 9.4
-3 16 -3 161.28 25.8
3 16 3 166.78 24.1
3 16 4 1038 71.99
-3 16 -4 915.91 61.29
-3 16 -4 895.61 58.79
-3 16 -5 245.18 24.3
3 16 5 261.17 33.7
3 16 6 47.1 16.2
3 16 7 28.7 16.8
-3 17 7 -0.6 10.9
-3 17 7 26.6 12.9
3 17 -7 5.7 9.7
-3 17 6 98.19 20
-3 17 6 91.59 27
3 17 -6 91.59 18
3 -17 -6 71.59 20.5
-3 17 5 -4.2 6.3
-3 17 5 0.6 5.4
3 -17 -5 -6.4 10.5
-3 17 4 0.2 8.3
3 17 -4 5 10.5
3 -17 -4 15.1 9.3
3 17 -3 612.44 49.2
3 17 -3 575.04 55.09
-3 17 3 597.84 46.6
3 -17 -3 615.54 45.9
3 17 -2 443.66 45.6
-3 17 2 402.26 37.4
3 17 -2 452.05 40.5
3 -17 -2 380.06 34.1
3 17 -1 9.3 9
3 17 -1 5.7 5.6
-3 17 1 7.9 7
3 -17 -1 9.9 7.5
3 17 0 1182.78 80.99
-3 17 0 977.1 74.29
3 17 0 1216.78 80.99
3 -17 0 1149.98 72.99
-3 -17 0 1258.67 79.29
3 17 1 238.88 31
3 -17 1 258.97 29.9
-3 -17 -1 257.17 36.2
3 17 2 1278.97 82.49
3 -17 2 1136.49 79.99
3 17 3 3.5 8.5
-3 17 -3 25.2 11.2
-3 17 -4 3.2 6.3
3 17 4 -8.4 6.8
-3 17 -4 4.4 7.8
-3 17 -5 153.88 19.5
3 17 5 111.49 25.2
-3 17 -6 13.7 5.3
-3 17 -6 0.3 4.5
3 17 6 -16 8.8
3 17 7 90.39 24.4
3 18 -7 -5.5 12.7
-3 18 7 12.9 14.5
-3 18 6 230.48 41.3
3 -18 -6 152.68 31
-3 18 5 19.8 9.6
3 18 -5 8.6 11.4
-3 18 5 14.3 11.1
3 -18 -5 5.8 12
-3 18 4 -10.3 5
3 18 -4 8.8 7.2
3 -18 -4 -11.3 8.1
-3 18 3 99.19 21.3
3 18 -3 98.39 21
3 18 -3 108.19 27.6
3 -18 -3 125.29 21.2
3 18 -2 105.09 21.9
3 18 -2 140.19 30.1
-3 18 2 118.59 22.5
3 -18 -2 95.29 18.8
3 18 -1 151.18 35.9
-3 18 1 151.48 26.7
3 -18 -1 177.58 23.1
-3 18 0 433.36 44.5
3 -18 0 592.84 45.8
3 -18 1 709.13 54.99
3 18 2 191.18 27.9
3 18 3 43.2 14.7
-3 18 -3 52.39 14.4
-3 18 -3 33.1 11
3 18 4 48.2 17
-3 18 -4 35 12.7
3 18 5 -14.1 8.5
-3 18 -5 9.4 8.8
-3 18 -5 -8.4 5.3
-3 19 7 54.09 23.7
-3 19 7 17.7 14.1
-3 19 6 32.9 13.1
-3 19 6 37.2 19.9
-3 19 5 6.5 6.9
-3 19 5 10.4 11.1
3 19 -5 -8.4 10
3 -19 -5 -14.6 12.4
-3 19 4 183.58 24.9
3 19 -4 147.59 26.4
3 -19 -4 140.19 26.4
-3 19 3 223.28 28.7
3 19 -3 184.28 36.7
3 -19 -3 220.08 26
-3 19 2 127.29 24.5
3 19 -2 179.38 34.4
3 -19 -2 155.58 26.3
-3 19 1 50.89 16.1
3 19 -1 50.09 17
3 -19 -1 76.89 17.9
3 19 0 319.57 37.6
3 -19 0 270.27 31.1
3 19 1 217.18 30.1
3 19 2 13.1 10.4
3 19 3 49.9 17.6
-3 19 -3 31.9 12.9
-3 19 -3 22.1 11.3
-3 19 -4 2.5 8.8
3 19 4 -2.3 4.4
-3 19 -4 13.6 9.4
-3 19 -5 168.78 23.2
3 19 5 166.18 32.1
-3 19 -6 -14.8 6.8
3 19 6 -19.8 10.8
-3 20 6 58.99 24.6
3 20 -6 4.6 12.2
-3 20 6 19.5 13.9
-3 20 5 -0.6 9.4
-3 20 5 0 12.5
-3 20 4 19.6 13.9
3 -20 -4 53.69 17.2
-3 20 3 8.9 8.9
3 20 -3 2.8 11.3
3 -20 -3 -14.5 9.4
3 20 -2 130.39 29.6
-3 20 2 67.19 18.7
3 -20 -2 134.39 24.5
-3 20 1 301.27 35.6
3 20 -1 303.57 39.1
3 -20 -1 429.46 38.3
3 20 0 9.5 9.1
3 20 1 -9.2 5.3
3 20 2 183.28 33
-3 20 -3 121.29 25.7
3 20 3 160.48 29.9
-3 20 -3 180.68 30.1
-3 20 -4 13.8 10.7
-3 20 -4 17.1 11.3
3 20 4 14.1 15.1
3 20 5 133.29 28.4
-3 20 -5 84.29 20
-3 21 6 3.5 16.1
-3 21 6 13.8 12.6
-3 21 5 9 11.6
-3 21 4 5 10.3
-3 21 3 21 12.1
3 21 -3 10.2 9.9
-3 21 2 -12.1 8.3
3 21 -2 29.6 15.5
3 21 -1 -12.1 7.7
-3 21 1 2.2 8.2
3 21 0 11.3 13.8
3 21 1 12.4 10.2
3 21 2 187.98 35.1
3 21 3 169.58 32.6
-3 21 -3 241.38 32
3 21 4 311.57 40.1
-3 21 -4 263.57 33.6
-3 21 -4 293.77 34.1
-3 21 -5 23.2 12.1
3 21 5 26.3 15.9
-3 22 5 2.8 14.3
-3 22 5 37.8 18.3
-3 22 4 -14.3 11.4
-3 22 3 7.4 8.4
3 22 -3 -6.8 10.5
-3 22 2 58.19 18.4
3 22 -2 70.09 24.5
-3 22 1 64.99 19.4
3 22 -1 36.8 17.7
3 22 0 36.2 16.4
3 22 1 -14.3 9.9
3 22 2 62.89 20.5
-3 22 -3 42.1 15.2
3 22 3 40.5 13.8
-3 22 -4 68.89 20.9
3 22 4 77.29 22.8
-3 23 4 32.2 15.5
-3 23 4 38.2 15
-3 23 3 19.6 13.8
-3 23 2 0.6 8.8
3 23 -2 8.5 13.7
3 23 -1 11.6 12.1
-3 23 1 0.5 7.9
3 23 0 40.6 19.2
3 23 1 12.3 15.1
3 23 2 -3 10.8
3 23 3 14.8 16.2
-3 23 -3 14.3 15
-3 23 -4 22.1 12.1
3 23 4 26.2 18.3
-3 24 3 13 12.2
-3 24 2 38.5 14
3 24 -2 39.7 21.1
-3 24 1 20.5 13.3
3 24 -1 9.1 15.2
3 24 0 18.1 12.4
3 24 1 7.9 12.6
-3 24 -2 -4.9 10.2
3 24 2 24.5 17
-3 24 -3 3 13.6
3 24 3 -1.8 12.7
-3 25 2 7.5 12.8
3 25 -2 6.3 16.1
3 25 -1 27 21.4
3 25 0 6 17.1
3 25 1 28.3 15.7
-4 0 10 233.78 24.7
-4 0 10 228.98 41.8
-4 0 9 4.5 7.7
-4 0 8 767.82 51.19
-4 0 8 760.02 63.39
-4 0 7 -10.5 5
-4 0 5 2.7 4.4
4 0 -4 642.64 42.6
-4 0 4 597.74 40.7
4 0 -3 1.2 3.2
-4 0 3 -1.6 3.3
-4 0 3 3.4 3
-4 0 2 905.71 41.8
4 0 -2 817.72 49.4
-4 0 2 840.22 49
4 0 -2 800.72 42.4
-4 0 1 -1.1 1.6
-4 0 1 -3.7 2.5
4 0 -1 1 1.8
4 0 -1 2.8 3.8
-4 0 0 839.42 46.1
4 0 0 823.02 44.2
4 0 0 791.92 45.5
-4 0 0 793.72 44.7
-4 0 -1 0.3 2.5
-4 0 -1 -2.2 2.9
4 0 1 2.8 2.8
4 0 1 -1.9 2.1
-4 0 -2 262.07 19.3
4 0 2 247.38 19
4 0 2 260.37 26.1
-4 0 -3 -1.2 2.1
4 0 3 -6.5 4.8
4 0 4 87.49 21
4 0 4 84.19 9.6
4 0 5 -2.6 8.2
4 0 5 -2.1 2.4
4 0 6 328.17 20.3
4 0 6 352.06 43.2
4 0 7 0.5 10.1
4 0 8 160.28 38.1
-4 1 10 -0.5 8.1
-4 1 10 26 14.9
-4 -1 10 1.3 17.6
-4 1 9 49.7 21.3
-4 1 9 50.39 13.9
-4 -1 9 58.29 12.8
-4 -1 9 67.29 19.5
-4 1 8 12.6 8.3
-4 1 8 30.5 14.6
-4 -1 8 20.1 8.9
-4 1 7 297.07 28.3
-4 1 7 296.07 33.9
-4 -1 7 333.87 28.2
-4 1 6 316.57 28.6
4 1 -6 307.17 28.2
-4 -1 6 311.57 27
4 1 -5 38.3 10.7
-4 1 5 33.8 10.4
-4 -1 5 51.69 11.5
4 -1 -5 51.39 12.3
4 1 -4 465.25 34.2
-4 1 4 490.35 34.9
-4 -1 4 509.45 34.1
4 -1 -4 465.85 51.19
-4 -1 4 407.46 31.1
4 1 -3 523.45 34.6
-4 1 3 477.25 34
-4 1 3 459.15 27.5
-4 -1 3 446.36 32.4
-4 -1 3 483.85 30
4 -1 -3 481.45 34.5
-4 1 2 9.1 5.1
4 1 -2 9.7 4.8
4 1 -2 4.1 3
-4 1 2 5.4 1.9
-4 -1 2 13 5.9
-4 -1 2 12.6 3.6
4 -1 -2 6.2 4.6
-4 1 1 200.38 13.4
-4 1 1 211.88 18.6
4 1 -1 230.28 14.7
4 1 -1 218.18 18.4
4 -1 -1 192.18 18
-4 -1 1 211.68 18.3
-4 -1 1 220.28 14.9
4 -1 -1 215.08 12.6
-4 1 0 130.49 13.3
4 1 0 168.58 15.3
-4 1 0 169.18 15.4
4 1 0 164.98 14.2
-4 -1 0 138.99 14.5
4 -1 0 159.88 15.1
-4 -1 0 156.38 14.4
4 -1 0 155.98 14
4 1 1 249.08 19.8
4 1 1 268.47 22.8
-4 1 -1 282.37 19.9
4 -1 1 253.27 19.6
-4 -1 -1 269.27 20.2
4 -1 1 257.47 22.6
-4 -1 -1 255.27 22.8
4 1 2 141.59 19
4 1 2 162.78 14.7
-4 1 -2 152.88 13.4
4 -1 2 156.38 13.7
-4 -1 -2 159.38 14.6
4 -1 2 129.19 18.9
4 1 3 229.58 18.2
4 1 3 237.88 27.6
-4 1 -3 255.17 17.5
4 -1 3 224.98 27.4
4 -1 3 210.28 16.6
-4 -1 -3 225.58 18.6
4 1 4 92.19 10.6
4 1 4 72.09 18.9
4 -1 4 79.49 20.9
4 -1 4 90.59 9.3
4 1 5 22.3 6.1
4 1 5 18.1 12.4
4 -1 5 16.8 4.3
4 -1 5 -1.8 8.9
4 1 6 330.87 22.6
4 1 6 338.17 42.5
4 -1 6 342.57 42.4
4 1 7 58.69 21.6
4 1 7 38.9 6.6
4 1 7 43.8 7
4 -1 7 60.29 20.8
4 1 8 -4.2 12.8
4 -1 8 58.89 19.4
-4 2 10 100.99 27.8
-4 2 10 94.29 18.5
-4 -2 10 78.79 26.1
-4 -2 10 126.19 14.8
-4 2 9 3.5 9.9
-4 2 9 7 7.8
-4 -2 9 5.1 13.1
-4 2 8 5.6 8
-4 2 8 -6.7 5.8
-4 -2 8 -1.3 5.7
-4 2 7 203.88 26.9
-4 2 7 218.98 24.2
-4 -2 7 204.18 25.4
-4 2 6 51.39 13.8
4 2 -6 59.39 12.7
-4 2 6 60.39 17.6
-4 -2 6 52.79 12.5
-4 2 5 117.59 16.3
-4 2 5 147.19 26.2
-4 -2 5 135.09 17.4
-4 -2 5 165.78 17.6
4 2 -4 373.26 28.7
-4 2 4 352.86 29.3
-4 -2 4 310.77 26.5
-4 -2 4 356.06 27.7
4 -2 -4 359.56 30
4 2 -3 1028.3 58.49
-4 2 3 1003.3 59.59
-4 -2 3 1045 55.79
-4 -2 3 970.9 57.09
4 -2 -3 1054.09 61.09
4 2 -2 1944.71 96.09
4 2 -2 1943.71 99.49
-4 2 2 1910.31 100.89
-4 -2 2 2037.5 99.99
-4 -2 2 2111.09 95.39
4 -2 -2 1983.3 101.89
4 2 -1 93.79 11.6
4 2 -1 96.29 9.6
-4 2 1 112.69 13
-4 -2 1 94.99 12.1
4 -2 -1 98.29 7
4 -2 -1 94.49 12.6
-4 -2 1 113.39 10.2
-4 2 0 351.66 26.1
4 2 0 386.66 26.8
4 2 0 436.56 26.3
-4 -2 0 389.36 26.7
4 -2 0 374.36 26.6
4 -2 0 373.76 25.1
-4 -2 0 376.06 25.9
4 2 1 64.49 10.7
-4 2 -1 79.69 9.5
4 2 1 75.99 13.1
-4 -2 -1 68.29 11.1
-4 -2 -1 62.39 12.4
4 -2 1 85.69 12.1
4 -2 1 74.19 9.6
-4 2 -2 414.36 25.4
4 2 2 435.66 34.4
4 2 2 409.86 28
4 -2 2 372.66 33.4
4 -2 2 419.36 26
-4 -2 -2 346.37 32
-4 -2 -2 414.06 28.1
4 2 3 266.77 28.9
-4 2 -3 225.38 16.2
4 2 3 253.17 19.9
4 -2 3 211.88 16.3
-4 -2 -3 240.48 20
4 -2 3 225.18 27.1
4 2 4 92.49 21.2
4 2 4 57.09 10
4 -2 4 57.79 17.5
4 -2 4 59.69 6.7
4 2 5 -0.5 7.3
4 2 5 -3.2 3.2
4 -2 5 9.9 9.2
4 2 6 129.69 14.1
4 2 6 115.59 28.7
4 -2 6 89.69 24.5
4 2 7 -1.8 12
4 2 7 16.9 6.6
4 2 7 13.5 5.9
4 -2 7 26.9 15.9
4 2 8 114.89 32.4
4 2 8 76.09 8.6
4 -2 8 88.09 26.9
4 -2 9 103.39 30.8
-4 3 10 54.89 19.3
-4 3 10 69.19 16.2
-4 -3 10 50.29 9.9
-4 -3 10 63.69 23.6
-4 3 9 86.09 21.9
-4 3 9 54.79 15.9
-4 -3 9 64.69 12.3
-4 3 8 53.69 15.5
-4 3 8 59.09 17.2
-4 -3 8 59.69 13.8
-4 -3 8 82.79 19.7
-4 3 7 30.1 11.6
4 3 -7 27 8.9
-4 3 7 43.4 14.6
-4 -3 7 21.3 10.2
-4 -3 7 22.3 8.1
4 3 -6 7 5.2
-4 3 6 0.1 7.8
-4 3 6 1.9 6.3
-4 -3 6 13.5 8.4
-4 -3 6 10.5 5.7
-4 3 5 928.51 56.69
-4 3 5 876.01 58.19
4 3 -5 934.31 63.19
-4 -3 5 867.91 57.79
-4 -3 5 962.6 54.99
-4 3 4 46.5 12.2
-4 3 4 48.9 9.8
4 3 -4 65.09 12.5
-4 -3 4 63.69 13.4
-4 -3 4 77.79 13.3
4 -3 -4 69.19 14.7
4 3 -3 3173.38 149.69
-4 3 3 2939.31 140.09
-4 3 3 3080.99 152.28
-4 -3 3 3050.09 148.39
-4 -3 3 3196.28 148.09
4 3 -2 71.89 12.1
-4 3 2 93.29 12.6
4 3 -2 80.99 10.4
-4 -3 2 72.59 11.9
4 -3 -2 67.49 13
-4 -3 2 77.99 9.6
4 3 -1 301.07 23.4
-4 3 1 302.87 24.2
4 3 -1 307.77 21
4 -3 -1 287.17 24.2
4 -3 -1 283.77 16.5
-4 -3 1 319.77 21.2
-4 -3 1 345.87 24.6
4 3 0 22.2 6.8
4 3 0 32.1 7.3
-4 3 0 16.5 5.8
-4 -3 0 30.3 7.4
-4 -3 0 28.5 7.5
4 -3 0 37.4 8.6
-4 3 -1 112.59 12.2
4 3 1 99.89 13.5
4 3 1 85.99 11.8
-4 -3 -1 95.99 13.1
4 -3 1 118.79 12.1
-4 -3 -1 111.09 12.8
4 3 2 523.65 39.1
4 3 2 519.05 33.9
-4 3 -2 547.15 31
-4 -3 -2 526.05 34.5
-4 -3 -2 493.75 39
4 -3 2 492.35 30.8
4 3 3 620.64 47.6
4 3 3 589.04 37.9
-4 3 -3 602.74 32.9
-4 -3 -3 572.44 46.5
4 -3 3 636.44 33.8
4 3 4 322.57 36.1
4 3 4 361.26 26.3
4 -3 4 329.67 19.1
4 3 5 28.8 17.1
4 3 5 49.4 10.6
4 -3 5 43.9 17.2
4 3 6 216.38 39.3
4 3 6 185.08 18.2
4 -3 6 171.98 35.7
4 3 7 300.17 40.8
4 3 7 203.48 19.8
4 -3 7 151.08 36.2
4 3 8 16.5 7.1
4 3 8 49.2 23.2
4 3 8 28.5 7.7
4 -3 8 1.6 15.4
4 -3 9 -9.9 16
-4 4 10 14.6 10.3
-4 4 10 21.6 13.1
-4 -4 10 11.8 4.7
-4 -4 10 15.9 14
-4 4 9 98.99 23.5
-4 4 9 124.19 22.4
-4 -4 9 113.99 14.9
-4 4 8 16 8.2
-4 -4 8 9.7 6.2
-4 4 7 88.89 18.5
4 4 -7 71.69 14.3
-4 4 7 54.49 16.8
-4 -4 7 65.59 13
-4 4 6 11.7 7.7
-4 4 6 15 8.5
4 4 -6 14.3 6.2
-4 -4 6 11.1 8.6
-4 -4 6 -0.5 5.2
-4 4 5 160.68 17.9
4 4 -5 150.98 24.1
-4 4 5 121.99 21.4
-4 -4 5 142.49 19.5
-4 -4 5 158.38 16.7
4 4 -4 2262.27 111.09
-4 4 4 2035.7 114.59
-4 4 4 2138.19 105.59
-4 -4 4 2189.48 112.99
-4 -4 4 2239.68 110.09
4 4 -3 180.68 17.6
-4 4 3 154.38 19
-4 4 3 157.88 11.3
-4 -4 3 194.78 18.5
-4 -4 3 168.28 17.4
4 -4 -3 177.68 20.2
4 4 -2 19.2 6.5
-4 4 2 22 8.5
4 4 -2 20.5 6.5
4 -4 -2 19.6 7.7
-4 -4 2 16 5.6
-4 -4 2 14.3 5.6
-4 4 1 129.09 15.3
4 4 -1 135.19 13.2
4 4 -1 110.19 13.7
-4 -4 1 118.09 14
4 -4 -1 134.09 15.7
4 -4 -1 124.69 8.9
-4 -4 1 133.79 13
4 4 0 43.4 9
-4 4 0 33.8 8.8
4 4 0 44.9 9.8
4 -4 0 34.3 8.5
-4 -4 0 41.4 9.9
-4 -4 0 48.2 9.7
4 4 1 2697.23 132.79
-4 4 -1 2768.02 130.89
4 4 1 2987.4 135.69
4 -4 1 2734.73 130.99
-4 -4 -1 2753.82 133.59
-4 -4 -1 2470.55 133.99
4 4 2 61.19 11.8
-4 4 -2 63.49 8.8
4 4 2 57.89 14
-4 -4 -2 77.79 13.4
4 -4 2 65.99 9
-4 -4 -2 73.89 15.7
4 4 3 142.39 15.4
4 4 3 141.19 20.3
-4 4 -3 141.79 11.3
4 -4 3 113.89 10.9
-4 -4 -3 129.39 22.6
-4 4 -4 594.74 29.2
4 4 4 596.54 50.59
4 4 5 5.7 4.7
4 4 5 4.3 6.7
4 4 6 2.9 5
4 4 6 -3.6 9
4 -4 6 11.5 13.3
4 4 7 177.08 19.5
4 4 7 207.68 40.3
4 -4 7 221.68 43.1
4 4 8 13.2 13.2
4 4 8 13.9 6.8
4 4 8 3.1 7.6
4 -4 8 11.3 16.4
4 4 9 23.2 8
4 4 9 26.4 11.3
4 -4 9 -18.7 17
-4 5 10 -1.1 10.6
-4 5 10 19.3 14.5
-4 5 9 23.1 12.3
-4 5 9 15.8 8.9
-4 5 8 222.38 30
-4 5 8 230.08 27.6
-4 -5 8 216.18 21.2
-4 5 7 160.28 26.4
-4 5 7 95.19 20.1
4 5 -7 126.59 16.9
-4 -5 7 106.19 22.7
-4 -5 7 140.19 16.4
4 5 -6 28.3 8.5
-4 5 6 32.5 11.4
-4 5 6 35.5 13
-4 -5 6 42.3 10.1
-4 5 5 13.2 7.1
-4 5 5 4 6
4 5 -5 8.2 8.9
-4 -5 5 11.9 6.1
-4 -5 5 9 6.8
-4 5 4 502.95 30.6
-4 5 4 506.35 39.6
4 5 -4 490.15 34.8
-4 -5 4 471.75 36.9
-4 -5 4 490.15 34.3
-4 5 3 31.8 11
4 5 -3 38.1 11.2
4 5 -3 41.6 9.5
-4 5 3 47.2 5.3
-4 -5 3 35.6 10
-4 -5 3 45.9 10.3
-4 5 2 275.37 15.2
-4 5 2 307.97 26.6
4 5 -2 286.97 23.6
4 5 -2 268.97 23.5
-4 -5 2 287.97 23.7
4 -5 -2 282.87 26.9
4 -5 -2 289.47 15.5
-4 -5 2 328.87 23.7
4 5 -1 737.13 43.6
4 5 -1 736.23 45.6
-4 5 1 727.53 46.8
-4 -5 1 820.52 44.3
4 -5 -1 711.73 46.5
4 -5 -1 755.32 37.4
-4 -5 1 684.13 44.8
4 5 0 2.4 3.2
4 5 0 -0.3 3.6
-4 5 0 -0.3 3.2
4 -5 0 0 3.1
-4 -5 0 1.4 3.9
-4 -5 0 1.6 3.6
-4 5 -1 -0.5 2.8
4 5 1 0.1 3.3
4 5 1 5.4 5.5
-4 -5 -1 -3.6 1.5
4 -5 1 -2.1 2.5
4 5 2 856.61 63.89
-4 5 -2 1002.4 50.19
4 -5 2 925.91 49.8
-4 -5 -2 900.81 54.79
-4 -5 -2 825.92 57.49
4 5 3 254.37 23.4
-4 5 -3 269.27 17.8
4 5 3 311.07 30.9
-4 -5 -3 217.58 27.1
4 5 4 110.49 14.8
-4 5 -4 113.49 7.4
4 5 4 114.89 23.8
-4 -5 -4 95.89 21.8
4 5 5 144.49 17.5
4 5 5 150.68 28.9
4 5 6 966.1 59.99
4 5 6 1049.2 79.89
4 5 7 8 6.5
4 5 7 -5.4 8.1
4 -5 7 0.4 13.6
4 5 8 118.19 19.1
4 5 8 108.79 33.3
4 5 8 87.19 15
4 -5 8 96.79 30.1
4 5 9 43.3 18.9
4 5 9 53.89 23.3
4 -5 9 29.7 23.2
-4 6 10 38.5 15.3
-4 6 10 13.1 13.3
-4 6 9 54.99 16.7
-4 -6 9 39.7 8.2
-4 6 8 180.38 29.4
-4 6 8 209.08 32.7
-4 -6 8 177.78 18.5
-4 6 7 209.08 25.8
4 6 -7 200.58 21.8
-4 6 7 196.08 25.8
-4 -6 7 190.98 27.9
-4 -6 7 187.88 19.9
-4 6 6 162.38 20.3
-4 6 6 171.08 23.4
4 6 -6 155.28 18.3
-4 -6 6 147.59 26.2
-4 -6 6 182.68 18.7
4 6 -5 112.29 15.5
-4 6 5 124.29 14.8
-4 6 5 114.69 21.2
-4 -6 5 117.39 15.1
-4 -6 5 131.09 22.6
-4 6 4 57.69 8.5
-4 6 4 77.49 16.9
-4 -6 4 61.69 14.3
-4 -6 4 68.99 13.3
-4 6 3 120.89 9.2
4 6 -3 102.69 18.3
-4 6 3 99.39 18.3
4 6 -3 100.59 16.2
-4 -6 3 110.49 15.3
-4 -6 3 114.69 14.7
4 6 -2 1157.18 65.39
4 6 -2 1171.48 66.59
-4 6 2 1219.68 70.29
-4 6 2 1099.89 55.59
-4 -6 2 1253.17 66.19
4 -6 -2 1141.69 55.29
-4 -6 2 1186.68 66.09
4 6 -1 148.09 15.6
-4 6 1 123.89 16.2
4 6 -1 108.49 14.9
-4 -6 1 130.89 14.8
-4 -6 1 162.78 17.2
4 -6 -1 138.49 11.1
-4 6 0 300.67 25.7
4 6 0 383.66 26.7
4 -6 0 298.67 22.5
-4 -6 0 310.87 26.3
-4 -6 0 296.87 24.8
4 6 1 122.79 15.1
-4 6 -1 121.79 14.2
4 6 1 120.29 15.6
-4 -6 -1 125.49 16
-4 -6 -1 99.19 14.2
4 6 2 1555.94 84.79
-4 6 -2 1574.84 79.59
4 6 2 1820.32 90.69
-4 -6 -2 1332.67 86.49
-4 6 -3 225.48 16.6
4 6 3 223.28 22
4 6 3 217.68 25.4
-4 -6 -3 217.58 26
4 6 4 1.2 7.4
-4 6 -4 1.9 1.5
4 6 4 10.4 6.1
-4 -6 -4 -4.6 5.8
4 6 5 300.57 27.2
4 6 5 286.97 35.6
4 6 6 271.57 37.7
4 6 6 225.78 23.7
4 6 7 -2.9 8.1
4 6 7 -0.6 7
4 6 8 119.29 32.3
4 6 8 84.29 16.8
4 -6 8 67.59 29.7
4 6 9 -25.4 11.5
4 6 9 5.9 8.9
4 -6 9 12.6 16.9
-4 7 9 55.49 17.6
-4 7 9 57.89 16.8
4 7 -8 0 8
-4 7 8 31.7 14.1
-4 7 8 36.7 13
-4 -7 8 25.9 8.7
-4 7 7 15.3 10.5
-4 7 7 53.69 15.6
4 7 -7 30.2 9.1
-4 -7 7 40.4 15.9
-4 -7 7 31 9.6
4 7 -6 328.27 28
-4 7 6 338.57 34.4
-4 7 6 321.97 29.1
-4 -7 6 299.57 33.1
-4 -7 6 328.07 27.3
4 7 -5 187.48 20.2
-4 7 5 216.98 19.5
-4 7 5 188.08 24.8
-4 -7 5 188.08 20.2
-4 -7 5 172.18 23.4
4 7 -4 2559.44 133.99
-4 7 4 2851.21 127.49
-4 7 4 2755.92 143.89
-4 -7 4 2738.53 140.39
-4 -7 4 2599.64 134.09
4 7 -3 2388.66 121.09
-4 7 3 2488.75 111.09
4 7 -3 2225.18 124.49
-4 7 3 2337.07 127.69
-4 -7 3 2673.93 125.39
-4 -7 3 2438.76 121.49
4 -7 -3 2258.37 113.19
4 7 -2 1665.33 88.79
-4 7 2 1724.23 96.49
-4 7 2 1606.94 79.09
4 7 -2 1646.24 89.99
4 -7 -2 1601.74 78.09
-4 -7 2 1777.22 89.89
-4 -7 2 1672.53 88.39
4 7 -1 1973.9 105.69
-4 7 1 2059.89 110.09
4 7 -1 2012.8 106.79
-4 -7 1 2132.99 106.09
4 -7 -1 2070.89 98.59
-4 -7 1 2284.67 109.69
-4 7 0 269.97 25.3
4 7 0 313.87 25.4
4 7 0 322.27 26.7
4 -7 0 288.57 22.7
-4 -7 0 292.67 26.2
-4 -7 0 313.67 25.6
4 7 1 2255.37 114.69
-4 7 -1 2257.17 112.09
-4 -7 -1 2145.49 115.19
-4 -7 -1 2194.18 114.79
-4 7 -2 613.74 39.1
4 7 2 663.63 44.4
4 7 2 665.23 46.2
-4 -7 -2 608.34 45.9
4 7 3 2.7 5.4
4 7 3 -6.7 2.4
-4 7 -3 -1.5 2.5
-4 -7 -3 -4.3 3.7
-4 7 -4 84.79 7.3
4 7 4 119.39 19.6
4 7 4 72.49 19
-4 -7 -4 81.29 20.4
4 7 5 4.8 6.8
4 7 5 6.8 7.4
-4 -7 -5 9 6.6
4 7 6 112.39 18.7
4 7 7 31.7 14.9
4 7 7 16.2 8.8
4 7 8 37.5 20.2
4 7 8 24.4 11.8
4 -7 8 -14.2 13.1
4 7 9 99.29 19.1
4 7 9 86.69 28.9
4 -7 9 51.49 21.7
-4 8 9 -0.9 9.2
-4 8 9 -8.2 7.3
-4 8 8 16.8 8.9
-4 8 8 12 9.2
4 8 -8 -3.9 6.4
-4 -8 8 0.4 5.5
4 8 -7 -11 5.2
-4 8 7 -0.5 6.3
-4 8 7 2 6.8
-4 -8 7 -11.2 4.1
4 8 -6 81.39 15
-4 8 6 90.99 20.9
-4 -8 6 101.39 21.5
-4 -8 6 114.49 15.2
-4 8 5 121.59 23.7
-4 8 5 122.99 14.4
4 8 -5 114.39 15.4
-4 -8 5 91.99 20.3
-4 -8 5 118.69 15.8
-4 8 4 253.37 19.2
-4 8 4 313.27 31.3
4 8 -4 272.67 24.3
4 -8 -4 229.08 21.2
-4 -8 4 284.57 25.6
-4 -8 4 243.28 26.5
4 8 -3 116.89 14.9
-4 8 3 114.39 10.6
-4 8 3 137.09 23.1
4 8 -3 117.19 21.2
4 -8 -3 97.39 11.3
-4 -8 3 96.89 16.8
-4 -8 3 111.99 19.2
-4 8 2 63.19 8.2
-4 8 2 65.39 14.9
4 8 -2 74.09 15.1
4 8 -2 76.29 14
4 -8 -2 59.19 7.5
-4 -8 2 74.69 14.5
-4 -8 2 67.79 14.3
4 8 -1 363.46 29.1
4 -8 -1 319.87 22.2
-4 -8 1 348.57 28
-4 -8 1 338.97 33.8
4 8 0 1568.64 86.59
4 8 0 1647.04 92.19
-4 8 0 1696.83 88.19
-4 -8 0 1408.56 83.29
4 -8 0 1544.25 81.49
-4 -8 0 1569.14 87.99
4 8 1 1063.99 66.09
4 8 1 1255.57 67.69
-4 8 -1 1117.69 64.79
-4 -8 -1 1140.29 68.59
-4 -8 -1 1043.5 65.99
4 8 2 28.6 9.7
-4 8 -2 26.1 8
4 8 2 28 10.2
-4 -8 -2 26.6 10.1
4 8 3 1.2 4.7
4 8 3 -3.9 3.2
-4 8 -3 1.8 3.5
-4 -8 -3 -6.7 5.2
4 8 4 161.98 20.7
-4 8 -4 172.38 12.9
4 8 4 204.48 26.9
-4 -8 -4 186.18 25.5
4 8 5 -3.4 4.4
4 8 5 2.5 7.1
-4 -8 -5 -3.5 8.5
4 8 6 10.1 10.9
4 8 6 14.7 7.7
4 8 7 203.28 38
4 8 7 187.78 24.6
4 8 8 70.69 22.3
-4 9 9 2.6 12.6
-4 9 9 19.3 13.9
-4 9 8 105.39 21.5
-4 9 8 107.69 24.4
-4 9 7 11.2 8.9
4 9 -7 24.5 7.5
-4 9 7 20 10.6
-4 -9 7 21.4 7.7
-4 9 6 94.49 21.4
-4 9 6 85.79 18.1
4 9 -6 65.29 14.2
-4 -9 6 63.89 17.9
-4 9 5 396.76 28.6
4 9 -5 398.46 31.9
-4 9 5 352.46 38
-4 -9 5 398.36 38
-4 -9 5 421.56 38.5
-4 9 4 14.5 8.6
-4 9 4 6.1 4.5
4 9 -4 -0.1 4.9
-4 -9 4 5.7 5.5
4 -9 -4 16.7 5.9
-4 -9 4 5.2 6.3
4 9 -3 68.19 14.2
4 9 -3 47.2 14.2
-4 9 3 63.09 16.4
-4 9 3 60.49 9.7
-4 -9 3 65.99 15.1
-4 -9 3 64.29 13.8
4 -9 -3 62.19 10.8
-4 9 2 176.18 22.5
-4 9 2 202.68 16.6
4 9 -2 181.88 19.8
4 9 -2 192.08 22.4
4 -9 -2 192.48 15.3
-4 -9 2 174.58 20.8
-4 -9 2 190.48 20.6
-4 9 1 16.4 7.7
4 9 -1 26.3 8.5
4 9 -1 10.8 7.5
-4 -9 1 7.1 6.6
-4 -9 1 19.5 7.9
4 -9 -1 9.3 4.1
4 9 0 306.47 26.4
-4 9 0 240.28 25.8
4 9 0 253.07 25.5
-4 -9 0 317.57 28.9
-4 -9 0 278.17 25.4
4 -9 0 279.77 23.6
-4 9 -1 196.58 21.6
4 9 1 229.48 24
4 9 1 240.48 23.3
4 -9 1 225.98 22.7
-4 -9 -1 187.58 21.6
4 9 2 178.28 22.1
4 9 2 183.68 22.1
-4 9 -2 179.88 18.6
-4 -9 -2 182.78 22.2
4 9 3 4.4 6.5
-4 9 -3 -3.5 3.5
4 9 3 1.8 4.9
-4 -9 -3 -1.1 4.7
-4 9 -4 162.58 13.6
4 9 4 193.08 25.9
4 9 4 169.28 21.9
4 9 5 55.79 17
4 9 5 46.4 13.9
-4 -9 -5 81.49 21
4 9 6 73.09 17
4 9 6 48 17.4
4 9 7 31.8 14.2
4 9 7 41.5 15
4 9 8 1 12.8
4 9 8 -3.9 9.3
-4 10 9 68.59 19.4
-4 10 9 63.59 22.5
-4 10 8 -3.1 9.2
-4 10 8 17.9 10.9
4 10 -7 52.29 11.7
-4 10 7 11.7 11.8
-4 10 7 63.29 15.3
4 10 -6 44.2 10.4
-4 10 6 22.9 11.1
-4 10 6 33.9 9.9
-4 -10 6 18.4 11.1
-4 -10 6 27.2 9.6
4 10 -5 20.7 7.9
-4 10 5 12.2 6.1
-4 10 5 9.2 7.8
-4 -10 5 2.6 8.5
-4 -10 5 5.2 6.2
-4 10 4 259.77 30.1
-4 10 4 233.18 19
4 10 -4 242.88 23.4
4 -10 -4 213.18 20.9
-4 -10 4 224.08 24.2
-4 -10 4 212.98 26.4
4 10 -3 150.98 21.6
4 10 -3 161.18 19.6
-4 10 3 192.78 24.5
-4 10 3 182.98 16.1
-4 -10 3 198.78 22.4
4 -10 -3 190.68 17.2
-4 -10 3 190.18 22.6
4 10 -2 144.99 20.1
-4 10 2 168.98 16
4 10 -2 143.19 18
-4 10 2 117.99 22.3
4 -10 -2 146.49 13.8
-4 -10 2 163.68 20.1
-4 -10 2 197.98 21
-4 10 1 2.6 4.3
4 10 -1 -1.2 3.3
-4 10 1 0.5 4.1
4 10 -1 -5.3 2.2
4 -10 -1 0 2.9
-4 -10 1 -1.9 2.7
-4 -10 1 -0.1 2.8
-4 10 0 -0.8 4.3
4 10 0 2.1 5.2
4 10 0 -2 4.2
4 -10 0 -1.6 3.6
-4 -10 0 4.1 5.3
-4 10 -1 1273.77 71.59
4 10 1 1282.37 72.09
4 10 1 1076.89 70.79
4 -10 1 1078.79 68.99
-4 -10 -1 1184.78 71.79
4 10 2 41 12.3
4 10 2 48.2 13.1
-4 10 -2 36.9 10.4
4 -10 2 44.8 14.1
-4 -10 -2 59.09 15
4 10 3 17.8 11
4 10 3 20.9 8.7
-4 10 -3 2.1 4.7
-4 -10 -3 19.5 9.3
4 10 4 23.3 12.2
4 10 4 38.3 12.4
-4 10 -4 21.7 6
-4 -10 -4 27.5 10.6
4 10 5 -13.5 6.8
4 10 5 -2.6 6.7
4 10 6 -5.6 9.3
4 10 6 12.1 10.3
4 10 7 9.4 10
4 10 8 37.2 19
-4 11 9 23.4 12.7
-4 11 9 17.3 12.8
-4 11 8 -1.4 6.5
-4 11 7 15.4 10.1
-4 11 7 23.5 14.5
4 11 -7 8.8 8.3
-4 11 6 140.49 17.6
-4 11 6 229.18 35.8
4 11 -6 140.49 18.3
-4 -11 6 107.79 19
4 11 -5 7.2 6.1
-4 11 5 -7.7 5.6
4 -11 -5 -8.8 4.8
-4 -11 5 8 9.2
-4 -11 5 1.9 7.3
-4 11 4 136.19 14.6
-4 11 4 157.68 27.8
4 11 -4 118.49 16.5
4 -11 -4 132.49 16.2
-4 -11 4 144.39 22.5
-4 -11 4 143.89 25.2
4 11 -3 21.4 8.2
4 11 -3 44.1 14.4
-4 11 3 49.99 9.9
-4 11 3 19.9 10.3
4 -11 -3 44.8 9.6
-4 -11 3 26.9 11.3
-4 -11 3 49.5 13
4 11 -2 105.89 20.8
-4 11 2 96.69 20.5
-4 11 2 84.59 12.6
4 11 -2 105.29 18.7
4 -11 -2 132.29 13.1
-4 -11 2 95.89 19.2
-4 -11 2 126.59 17.3
-4 11 1 342.07 33.7
4 11 -1 408.06 33.9
4 11 -1 344.17 31.1
-4 11 1 297.07 26.5
4 -11 -1 346.17 25.6
-4 -11 1 325.57 30
4 11 0 37.6 12.5
4 11 0 29.4 10.9
-4 11 0 54.99 14.1
4 -11 0 43.9 11.4
-4 -11 0 44.9 12.2
4 11 1 21.7 9.6
4 11 1 9 8.5
-4 11 -1 18.8 8.2
4 -11 1 10.3 5.8
-4 -11 -1 13.6 8.4
-4 11 -2 420.96 33.3
4 11 2 396.06 35.6
4 11 2 402.56 35.1
-4 -11 -2 387.36 36.2
4 -11 2 334.77 33.8
-4 11 -3 117.89 15.5
4 11 3 90.99 19.6
4 11 3 118.49 22.6
4 -11 3 111.99 22.3
-4 -11 -3 108.69 22.4
-4 11 -4 2.8 3.8
4 11 4 8.8 7.1
4 11 4 -5.1 5.5
-4 -11 -4 -16.5 6.6
4 -11 4 -12.8 6.2
4 11 5 145.39 27.7
-4 11 -5 120.39 8.3
4 11 5 141.09 24.4
-4 11 -5 131.79 8.6
4 11 6 31.4 12
4 11 6 18.4 12.7
4 11 7 41.1 18.1
4 11 8 -0.8 17.4
-4 12 9 29.4 14
-4 12 9 69.79 19.4
-4 12 8 39.3 12.3
-4 12 8 61.49 20.2
-4 12 7 37.1 11.5
4 12 -7 31.3 10.1
-4 12 7 58.69 18.7
-4 12 6 66.59 14.2
-4 12 6 90.19 23.9
4 12 -6 87.59 16.4
-4 12 5 235.28 30.8
4 12 -5 230.58 23
4 -12 -5 157.68 20.8
-4 -12 5 171.48 30.3
-4 12 4 1.3 5.7
4 12 -4 9 6.8
-4 12 4 6.3 5.6
-4 -12 4 0.9 4.5
-4 -12 4 4.9 6.2
4 12 -3 197.78 22.6
-4 12 3 183.88 18.4
4 12 -3 187.58 26
-4 12 3 201.88 27
4 -12 -3 202.98 19.3
-4 -12 3 193.98 23.7
-4 -12 3 173.28 22.5
4 12 -2 11.1 7.2
-4 12 2 11.9 8.7
-4 12 2 2.2 3.9
4 12 -2 -4.7 4.6
4 -12 -2 1 4.2
-4 -12 2 12.4 7.1
-4 12 1 0.7 5.3
-4 12 1 1.6 4.7
4 12 -1 8.8 6.3
4 12 -1 3.2 7.7
4 -12 -1 16.2 6.4
-4 -12 1 27.6 10.1
4 12 0 14.2 7.4
4 12 0 7.5 6.5
-4 12 0 9.7 7
-4 -12 0 7.2 6.2
4 -12 0 9.4 5.9
-4 12 -1 34.2 11.5
4 12 1 43.5 13.2
4 12 1 29.2 11.4
-4 -12 -1 19.9 10.2
4 -12 1 41.6 12.3
4 12 2 21.1 9.6
4 12 2 29 11.3
-4 12 -2 28.5 9.5
-4 -12 -2 29.2 11.4
4 12 3 361.66 34.7
-4 12 -3 341.57 28.7
4 12 3 345.07 63.19
-4 -12 -3 267.87 32.3
4 -12 3 270.97 32.7
4 12 4 -6.6 6
-4 12 -4 3.9 4.7
4 12 4 -6.2 4.9
-4 -12 -4 1.8 6.3
4 -12 4 -8.8 8
4 12 5 14.2 11.8
4 12 5 29.7 16.1
-4 12 -5 19.7 4.6
-4 12 -5 24.2 4.8
4 12 6 -8.5 9.4
4 12 7 497.45 53.79
-4 13 8 31.3 11.6
-4 13 8 35.4 16.8
4 13 -7 -1 7.3
-4 13 7 1.6 8.1
-4 13 7 3.2 6.6
4 13 -6 -11.5 5.6
-4 13 6 -3.2 7.9
-4 13 6 -1.5 5.5
-4 13 5 65.09 20
4 13 -5 66.79 15.9
-4 13 5 82.49 14.5
4 -13 -5 56.79 14.1
-4 13 4 125.29 26.6
-4 13 4 121.49 15.1
4 13 -4 98.79 19
-4 -13 4 105.29 22.1
4 -13 -4 105.19 17.6
-4 13 3 6.6 6.4
-4 13 3 2.7 5
4 13 -3 -2.9 5.9
4 13 -3 2.6 5.9
-4 -13 3 -3.7 6
4 -13 -3 8.9 5.3
-4 13 2 -6.7 4.8
4 13 -2 9.5 9.1
-4 13 2 2.2 5
4 -13 -2 -4.8 3.4
-4 -13 2 13.6 7.9
4 13 -1 4.5 5.2
4 13 -1 4.1 6.1
-4 13 1 -1.2 5.1
4 -13 -1 3.5 4.5
-4 -13 1 -0.9 4.3
4 13 0 31.7 11.4
4 13 0 31.7 11.1
-4 13 0 31.2 10.9
-4 -13 0 21.1 9.4
4 -13 0 12.5 7.2
4 13 1 83.19 18.5
-4 13 -1 105.29 20.2
4 13 1 86.39 20.7
4 -13 1 86.89 17.9
-4 -13 -1 104.19 20.7
4 13 2 61.79 16.5
4 13 2 67.79 16.4
-4 13 -2 68.79 14.9
4 -13 2 69.69 17.4
-4 -13 -2 69.99 21.4
4 13 3 180.58 29.2
4 13 3 245.48 27.9
4 -13 3 144.09 28.1
-4 -13 -3 166.18 30.1
4 13 4 220.88 30.1
4 13 4 247.48 29.8
-4 13 -4 213.98 21.5
-4 13 -5 132.29 12.3
4 13 5 189.58 32.9
-4 13 -5 134.69 13.3
4 13 6 77.49 23
4 13 7 43.1 20.9
4 13 8 5.2 13.4
-4 14 8 62.99 17.2
-4 14 8 91.69 25.7
-4 14 7 -2 7
4 14 -7 10.2 7.7
-4 14 7 13.1 8.7
-4 14 6 59.09 18.1
-4 14 6 64.59 14.3
4 14 -6 59.49 14.5
4 14 -5 1.4 5.8
-4 14 5 0.4 5.4
-4 14 5 -1.7 11
4 -14 -5 9.8 7.3
-4 14 4 -4.4 7.1
4 14 -4 -9.9 5.1
-4 14 4 -3.2 5.8
4 -14 -4 17.7 6.5
-4 -14 4 4.9 10.3
4 14 -3 230.88 25.4
-4 14 3 174.58 31.1
4 14 -3 197.88 27.8
-4 -14 3 237.68 27.7
4 -14 -3 213.78 21.3
4 14 -2 6.5 7.4
-4 14 2 10.7 7.5
4 14 -2 5.2 8.4
-4 14 2 9.4 9.9
4 -14 -2 11.7 6.6
-4 -14 2 -3.7 3.6
4 14 -1 92.29 18.4
-4 14 1 84.49 17.5
4 14 -1 80.99 18.9
-4 14 1 98.19 22.5
4 -14 -1 95.89 16.8
4 14 0 21.7 11.2
-4 14 0 24 10.4
4 14 0 25.6 11.6
4 -14 0 25.7 9
4 14 1 25.1 10.5
4 14 1 19.3 8.9
-4 14 -1 12.3 7.3
-4 -14 -1 17.7 11
4 -14 1 25.3 10.9
4 14 2 178.38 29.6
-4 14 -2 194.88 24
4 14 2 186.78 24.7
-4 -14 -2 195.48 25.9
4 -14 2 158.88 23.4
-4 14 -3 37.2 11.7
4 14 3 36 13.3
4 14 3 36.5 14.4
-4 -14 -3 42.1 14.6
4 -14 3 48 15.4
-4 14 -4 36.1 10.4
4 14 5 10.8 10.7
-4 14 -5 -2.7 4.3
-4 14 -5 10 5.8
4 14 6 14.2 13.7
4 14 7 20.3 14.8
-4 15 8 33.9 19.7
-4 15 8 54.39 15.7
4 15 -8 7 10.5
-4 15 7 187.28 22.8
-4 15 7 203.78 37
4 15 -6 10 7.8
-4 15 6 6.3 7
-4 15 6 -5.9 5.2
4 -15 -6 2.9 9.8
4 15 -5 -11.8 5.6
-4 15 5 5 5.8
-4 15 5 -3.5 4.6
4 -15 -5 -4.5 6.6
4 15 -4 445.86 37.7
-4 15 4 399.86 32.5
4 -15 -4 350.76 32.2
-4 15 3 108.79 24.7
4 15 -3 68.09 16.9
4 15 -3 98.19 23
-4 15 3 98.29 18.3
-4 -15 3 111.89 23
4 -15 -3 84.19 15.2
-4 15 2 92.09 18.5
-4 15 2 108.49 24.9
4 15 -2 98.99 23.2
4 15 -2 116.59 25.7
-4 -15 2 123.79 23.3
4 -15 -2 134.59 15.9
-4 15 1 206.48 33.4
4 15 -1 168.08 29.3
4 15 -1 175.38 22.9
-4 15 1 156.98 21.4
4 -15 -1 191.08 20.5
-4 -15 1 178.78 23.9
4 15 0 266.97 31.1
4 15 0 242.08 29.2
-4 15 0 250.17 31.4
-4 -15 0 285.87 31.1
4 -15 0 305.07 28.1
4 15 1 221.68 28.5
-4 15 -1 254.07 29.7
4 15 1 277.17 30.8
-4 -15 -1 229.78 28.3
4 -15 1 258.47 28.8
-4 15 -2 1262.67 80.59
4 15 2 1279.27 83.09
4 15 2 1269.17 86.19
-4 -15 -2 1293.27 85.19
4 -15 2 1285.97 83.59
4 15 3 35 15.4
-4 15 -3 15 9
4 -15 3 23.1 13.5
-4 15 -4 118.79 19.4
-4 15 -4 124.99 17.3
4 15 4 172.28 30.6
-4 15 -5 -6.2 4.9
-4 15 -5 -3.7 3.9
4 15 5 1.5 12.2
4 15 6 149.79 30.9
4 15 7 12.2 12.6
-4 16 8 -5 12.3
-4 16 8 7.2 7.8
-4 16 7 14.8 7.3
4 16 -7 -9.7 8.6
-4 16 7 22.1 15.5
-4 16 6 22.5 9.6
-4 16 6 24.7 13.4
4 16 -6 19.3 10.9
4 -16 -6 47.2 15.2
4 16 -5 183.38 28.1
-4 16 5 207.58 36.8
-4 16 5 206.58 23
4 -16 -5 169.68 23.2
4 16 -4 7.1 7.7
-4 16 4 17.8 12.8
-4 16 4 -1 6.4
4 -16 -4 11.6 7.2
4 16 -3 13.1 8.7
-4 16 3 13.4 9
4 -16 -3 14.7 8.1
4 16 -2 16.8 10.6
-4 16 2 -0.1 7.5
4 16 -2 10.7 8.8
-4 16 2 12.4 10.8
4 -16 -2 1.3 6.5
4 16 -1 42.8 14.4
-4 16 1 34.8 14.4
-4 16 1 14.9 11.4
4 16 -1 29.7 11.6
4 -16 -1 35.6 11.4
-4 -16 1 13.2 9.1
4 16 0 55.49 16.9
-4 16 0 48.9 15.8
4 16 0 49.9 16.5
-4 -16 0 63.29 17.2
4 -16 0 61.39 14.3
4 16 1 46.6 17.5
-4 16 -1 51.89 15.7
4 16 1 34.5 13.4
-4 -16 -1 58.19 17
4 -16 1 54.69 15.3
4 16 2 -2.3 5.5
-4 16 -2 10.9 9.2
4 -16 2 15.6 8.9
4 16 3 280.87 33.9
-4 16 -3 323.47 32.3
-4 16 -4 17.8 6.9
4 16 4 11.6 8.2
-4 16 -4 10.3 7.7
-4 16 -5 14.1 7.6
4 16 5 15 12.4
-4 16 -5 35 11.4
4 16 6 4 13.3
-4 17 7 39.1 20.4
-4 17 7 30 13.4
4 17 -7 14.6 11.6
4 17 -6 29.6 15.5
-4 17 6 20.6 11.3
-4 17 6 2 10
4 -17 -6 32.3 14.6
-4 17 5 17.2 9.1
-4 17 5 1.3 9.6
4 17 -5 -16.3 8
4 -17 -5 -4 9
-4 17 4 11.9 7.8
4 17 -4 -3.4 5.9
-4 17 4 -7.5 5.9
4 -17 -4 1.1 7.3
-4 17 3 115.29 26.6
-4 17 3 113.39 21.1
4 17 -3 129.29 28.8
4 17 -3 115.19 22.7
4 -17 -3 102.29 18.5
-4 17 2 72.09 18
4 17 -2 86.69 20.3
4 17 -2 77.99 27.5
4 -17 -2 87.19 16.7
4 17 -1 182.28 30.2
4 17 -1 214.38 36.2
-4 17 1 182.58 25.4
4 -17 -1 189.18 22
4 17 0 157.28 28.5
-4 17 0 169.28 31.8
4 -17 0 230.58 25.9
-4 17 -1 293.77 33.2
4 17 1 184.98 37.3
4 -17 1 254.47 29.5
-4 17 -2 19.5 11.2
4 17 2 36.2 14.7
4 -17 2 5.7 9.2
-4 17 -3 201.58 30.6
4 17 3 233.58 30.2
4 17 4 62.29 17.9
-4 17 -4 71.59 16.4
-4 17 -4 66.09 14.2
-4 17 -5 -5.9 6.3
-4 17 -5 -1.3 8.7
4 17 5 3 9.2
-4 17 -6 -5.4 3.7
4 17 6 5.6 14.2
-4 17 -6 4.1 3.5
-4 18 7 10.7 11.9
-4 18 6 89.59 20
4 18 -6 89.69 20.4
-4 18 6 62.59 24.6
4 -18 -6 78.09 22.1
4 18 -5 4.1 9.4
-4 18 5 8.2 9.6
-4 18 5 14.2 12.9
4 -18 -5 25.6 12.7
4 18 -4 367.96 37
-4 18 4 327.27 42.8
-4 18 4 353.06 32.6
4 -18 -4 291.17 32.7
-4 18 3 96.19 26
4 18 -3 74.49 23.3
-4 18 3 117.09 21.4
4 -18 -3 94.99 18.1
-4 18 2 27.4 12.2
-4 18 2 26.4 13.6
4 18 -2 33.2 16.6
4 -18 -2 29.2 11.2
4 18 -1 -1.8 10.8
-4 18 1 16.6 9.1
4 -18 -1 8.5 6.8
-4 18 0 3.6 10.7
4 18 0 6.9 12
4 -18 0 5 7.8
4 18 1 38.9 16.7
-4 18 -1 77.89 19.6
4 -18 1 65.59 16.7
-4 18 -2 818.52 62.69
4 18 2 791.82 63.89
4 18 3 379.76 39.8
-4 18 -3 328.47 36
-4 18 -4 8.6 10.6
4 18 4 18 13.2
-4 18 -4 10.5 8.3
-4 18 -5 39.9 12.4
4 18 5 18.4 16.3
4 18 6 32.7 14.5
-4 18 -6 3 5.7
-4 18 -6 -13.2 4.7
4 19 -6 15.9 13.8
-4 19 6 12.3 16.7
-4 19 6 -8.3 7.3
4 -19 -6 13.1 15.9
-4 19 5 47.3 20.7
-4 19 5 53.89 15.7
4 -19 -5 32.9 16.8
-4 19 4 47.4 19.1
-4 19 4 59.79 16
4 -19 -4 40.3 14
-4 19 3 26.7 15.1
-4 19 3 60.29 15.6
4 19 -3 36.2 16.5
4 -19 -3 29.4 11.1
-4 19 2 786.62 68.49
-4 19 2 693.03 55.59
4 19 -2 772.52 66.89
4 -19 -2 746.13 60.89
-4 19 1 42.2 14.8
4 19 -1 39.6 15.5
-4 19 1 34.3 14.1
4 -19 -1 36.3 13.7
-4 19 0 403.56 47
4 19 0 423.76 45.2
4 -19 0 397.36 37.9
-4 19 -1 16.9 8.1
4 19 1 4.5 8.3
4 19 2 130.69 26.8
-4 19 -2 121.79 25.7
-4 19 -3 69.79 18.1
4 19 3 46.3 19.3
4 19 4 39.5 16.4
-4 19 -4 16.2 10.2
-4 19 -4 33.6 12.5
4 19 5 18.6 13.8
-4 19 -5 15.2 10.4
-4 19 -5 40.2 11.2
4 19 6 12.9 18.6
-4 19 -6 -4.6 7.2
-4 20 6 94.49 21.2
-4 20 6 182.68 38.3
-4 20 5 86.39 27.5
-4 20 5 75.19 18.6
4 -20 -5 81.89 22.7
-4 20 4 28.5 11.3
-4 20 4 5.7 10.9
4 -20 -4 9.2 10.1
4 20 -3 -5 7.8
-4 20 3 7.6 9.1
-4 20 3 4.3 8.6
4 -20 -3 -6.6 9
-4 20 2 31.9 18
-4 20 2 84.99 21.8
4 20 -2 76.19 23.3
4 -20 -2 70.69 16.9
-4 20 1 -4.6 9.5
4 20 -1 5.1 10.2
4 -20 -1 0.1 7.6
-4 20 0 312.07 37.9
4 20 0 242.38 34.9
4 20 1 13.3 9.5
-4 20 -1 2.7 9.3
-4 20 -2 -11.9 8.2
4 20 2 4.8 12
-4 20 -3 23.4 11.8
-4 20 -3 -6.4 7.8
4 20 3 4.4 9.2
4 20 4 4.6 11.1
-4 20 -4 29.2 12.1
-4 20 -4 -7.6 10.3
-4 20 -5 -12.4 10
4 20 5 -17.4 11.9
-4 20 -5 7.1 11.4
-4 21 5 6.6 12.4
-4 21 5 1.1 12.9
-4 21 4 75.29 18.4
-4 21 4 50.79 22.1
4 -21 -4 65.09 19.5
4 21 -3 3.8 13.9
-4 21 3 17 11.7
-4 21 3 14.8 9.6
4 -21 -3 3.6 11.4
-4 21 2 9.9 7.7
4 21 -2 1.9 12.7
-4 21 2 -3.7 12.2
4 -21 -2 -9.6 8.4
-4 21 1 5.5 11.9
4 21 -1 33.6 18.2
4 21 0 23.6 16.1
-4 21 0 13.5 12.2
4 21 1 4 10.7
-4 21 -1 9.7 10.1
-4 21 -2 39.8 16.2
4 21 2 50.29 18.9
-4 21 -3 87.19 21.9
4 21 3 74.09 21.6
4 21 4 52.19 21.2
-4 21 -4 -1 13.2
-4 21 -4 37.9 16.2
4 21 5 43.6 19.4
-4 21 -5 13.9 11.7
-4 22 5 -7.5 11.6
-4 22 5 27.9 14.6
-4 22 4 60.69 19.6
-4 22 3 -9.2 7.1
4 22 -3 -15.5 9.3
-4 22 3 4.5 8.6
4 22 -2 70.99 25.7
-4 22 2 28.9 17.5
-4 22 1 37.4 16.2
4 22 -1 40.4 18.3
-4 22 0 48.5 19
4 22 0 34.7 15.7
4 22 1 68.89 21.8
-4 22 -1 54.99 20.6
4 22 2 -17 8.6
-4 22 -2 -13.8 7.2
4 22 3 28.1 15
-4 22 -3 23.6 15.1
-4 22 -4 13.3 14.6
-4 23 4 -0.8 11.2
-4 23 4 -23.2 12.6
-4 23 3 12.3 19.2
-4 23 3 89.69 20.8
4 23 -3 24 15.5
-4 23 2 27.8 16.4
-4 23 2 38.7 13.1
4 23 -1 16.9 16.7
-4 23 1 -1.4 14.1
4 23 0 -0.6 10.6
-4 23 0 36 16.5
-4 23 -1 -4.4 8.9
4 23 1 -9.9 10.5
-4 23 -2 -2.8 10.2
4 23 2 11.2 13.2
-4 23 -3 22.8 15.7
-4 24 3 31.5 12.8
4 24 -3 7.5 14.3
-4 24 3 23.5 19.9
4 24 -2 6.1 14
-4 24 2 12.4 14.7
-4 24 2 -0.1 11.4
4 24 -1 -1.5 8.5
-4 24 1 1.9 12
-4 24 0 -6.1 12.9
-4 24 -1 55.29 22
4 24 1 40.4 20.1
4 24 2 -26.6 12.6
-4 24 -2 -4.6 10.8
-4 25 2 -3.4 14.2
-4 25 1 -19.3 12.8
4 25 -1 25.9 19.5
-4 25 0 16.4 17
4 25 0 29.6 15.6
-4 25 -1 15.1 15.2
4 25 1 4 18.2
-5 0 10 25.7 10.6
-5 0 10 9.9 14.3
-5 0 9 11.2 9.2
-5 0 9 9.7 9.9
-5 0 8 83.69 17.2
-5 0 8 117.79 23.8
-5 0 7 -2.6 6.2
-5 0 6 -1.6 6.5
5 0 -6 5.2 5
-5 0 6 13.1 7.4
5 0 -5 8.6 5.9
-5 0 5 3.9 4.8
-5 0 5 5.9 4.7
5 0 -4 274.67 25.3
-5 0 4 234.88 19.7
-5 0 4 251.17 24.3
-5 0 3 2.5 2.8
-5 0 3 0.6 3.1
5 0 -3 1.5 3.3
-5 0 2 516.95 36.2
-5 0 2 508.75 27.5
5 0 -2 531.55 28.7
5 0 -2 512.65 36.4
5 0 -1 4.8 4.6
-5 0 1 2.1 2.4
-5 0 1 -2.6 2.9
5 0 -1 0.8 2.1
-5 0 0 499.15 32.4
-5 0 0 435.06 30.2
5 0 0 431.56 29.4
5 0 0 462.55 31.8
-5 0 -1 -0.4 3.1
-5 0 -1 2.8 4.8
5 0 1 -1.9 3.2
5 0 1 -3.3 2.6
5 0 2 875.31 49.2
5 0 2 812.72 56.79
-5 0 -2 878.41 49.1
5 0 3 -7.4 2.8
5 0 3 5.1 3
-5 0 -3 2 3.4
5 0 4 401.56 41.4
5 0 4 361.86 25.7
5 0 5 -11.5 5.1
5 0 5 -3.2 3.1
5 0 6 1038.9 53.49
5 0 7 -3.9 8.4
5 0 8 16.3 16.5
5 0 9 -14.2 13.1
-5 1 10 4.6 12
-5 1 10 12.9 10.3
-5 -1 10 12.1 8.6
-5 -1 10 -4 14.6
-5 1 9 3.4 7.2
-5 1 9 4.4 11.4
-5 -1 9 13.9 10.7
-5 -1 9 -3.9 7.1
-5 1 8 -9.4 9.4
-5 1 8 12.1 9.9
-5 -1 8 34 11
-5 -1 8 4.8 10.7
-5 1 7 -7.3 5.8
5 1 -7 3.3 6.4
-5 1 7 3.4 5.7
-5 -1 7 -5.7 5.8
-5 -1 7 0.5 5.7
-5 1 6 -4.5 5.7
5 1 -6 15.7 8.4
5 -1 -6 25.9 9.6
-5 -1 6 -0.2 4.8
-5 -1 6 4.7 8
-5 1 5 28.4 8.6
-5 1 5 39.6 11.7
5 1 -5 18.7 8.3
-5 -1 5 24.4 9
5 -1 -5 19.5 8.3
-5 1 4 -2.9 2.5
-5 1 4 5.2 8.1
5 -1 -4 -7.2 2.9
-5 -1 4 -7.6 3.2
-5 -1 4 1.4 4.4
5 1 -3 248.28 23.8
-5 1 3 272.57 16.5
-5 1 3 274.17 24.7
5 -1 -3 234.48 24
-5 -1 3 228.98 22.8
-5 -1 3 267.07 18.9
5 1 -2 0.6 2.6
-5 1 2 2.8 2
-5 1 2 1.7 3.1
-5 -1 2 2.3 2.5
5 -1 -2 -0.3 1.7
5 -1 -2 4.1 4.3
-5 -1 2 3.8 4.4
-5 1 1 2.2 2.7
5 1 -1 16.1 6.2
5 1 -1 12.7 4.2
-5 1 1 11.6 5.7
5 -1 -1 6.2 5.1
-5 -1 1 7.8 4.9
-5 -1 1 5.6 3.4
5 -1 -1 10 3.2
-5 1 0 272.07 22.6
-5 1 0 322.77 24.7
5 1 0 332.67 23.4
5 1 0 283.77 23.7
-5 -1 0 299.67 24.2
5 -1 0 346.57 23.6
-5 -1 0 284.27 23
5 -1 0 323.67 25.1
-5 1 -1 451.25 30.3
5 1 1 440.26 30.4
5 1 1 458.05 33.6
-5 -1 -1 422.46 30.1
-5 -1 -1 432.96 33.4
5 -1 1 433.16 30.3
5 -1 1 432.66 33.3
-5 1 -2 81.79 10.8
5 1 2 81.79 17.2
5 1 2 99.39 12
5 -1 2 86.79 11.2
5 -1 2 58.79 15.2
-5 -1 -2 82.39 13
-5 -1 -2 69.29 16.4
-5 1 -3 16.9 5.6
5 1 3 30.9 13.2
5 1 3 17.5 6
5 -1 3 18 5.9
-5 -1 -3 19 6.7
5 -1 3 12 9.5
-5 1 -4 266.97 20.2
5 1 4 257.17 21.6
5 1 4 287.57 34
5 -1 4 295.77 21
5 -1 4 294.77 35.7
5 1 5 17.6 6.1
5 1 5 -13.1 8.5
5 -1 5 11.3 4.1
5 -1 5 2.2 7.1
5 1 6 -2.1 4.4
5 -1 6 5.9 2.5
5 1 7 112.79 32
5 1 7 126.29 11.5
5 -1 7 119.09 31.6
5 -1 8 -11 15.6
5 1 9 7.4 14.5
5 -1 9 7.9 14.6
-5 2 10 16.6 9.8
-5 -2 10 12.2 8.4
-5 -2 10 21 15.7
-5 2 9 72.29 20
-5 2 9 75.49 17.2
-5 -2 9 61.29 15.5
-5 2 8 79.39 19.6
-5 2 8 86.59 17.4
-5 -2 8 63.09 18.9
-5 -2 8 92.99 17.1
-5 2 7 159.78 21.4
-5 2 7 112.79 23.1
5 2 -7 138.49 22.4
-5 -2 7 135.89 23.7
-5 -2 7 132.99 20.6
-5 2 6 12.2 7.9
5 2 -6 30.8 10.2
-5 2 6 20.1 9.3
-5 -2 6 19.1 8
-5 -2 6 18.7 9.6
-5 2 5 93.09 15.9
-5 2 5 107.09 19.1
5 2 -5 75.29 16.3
-5 -2 5 94.69 17.1
5 -2 -5 102.39 18.8
-5 -2 5 99.39 16.7
5 2 -4 1348.67 74.99
-5 2 4 1191.48 64.49
-5 2 4 1334.77 75.99
5 -2 -4 1312.87 76.99
-5 -2 4 1273.47 72.99
-5 -2 4 1309.47 70.09
-5 2 3 390.76 31.5
5 2 -3 376.16 30
-5 2 3 363.86 19.8
5 -2 -3 394.16 31.9
-5 -2 3 343.67 24.7
-5 -2 3 393.46 30.3
5 2 -2 195.88 19.5
-5 2 2 164.88 18.4
5 2 -2 184.48 15.4
-5 2 2 171.38 9.4
-5 -2 2 171.78 18.2
-5 -2 2 190.58 14.7
5 2 -1 384.06 23.2
5 2 -1 297.17 25.4
-5 2 1 370.06 28.2
-5 -2 1 346.07 23
5 -2 -1 298.87 26.4
5 -2 -1 322.07 19.3
-5 -2 1 363.46 27.4
-5 2 0 821.22 47.3
5 2 0 827.22 47.8
5 2 0 827.22 45.5
5 -2 0 748.23 46.8
-5 -2 0 760.72 45.9
5 -2 0 722.23 44.1
-5 -2 0 754.12 46.8
5 2 1 128.59 16.2
5 2 1 110.69 13.6
-5 2 -1 96.19 12.2
5 -2 1 118.29 13.8
-5 -2 -1 110.59 18.5
5 -2 1 112.59 15.4
-5 -2 -1 113.59 13.7
-5 2 -2 248.38 19.5
5 2 2 226.18 20.4
-5 -2 -2 211.48 24.8
5 -2 2 248.98 26.7
5 -2 2 231.88 19.6
-5 -2 -2 246.88 21.1
5 2 3 1035.6 58.19
-5 2 -3 1029.9 54.79
5 2 3 1112.69 71.79
5 -2 3 1049.3 71.39
-5 -2 -3 1053.69 59.09
5 -2 3 957.1 54.79
5 2 4 117.49 14.2
5 2 4 94.39 23.3
-5 2 -4 114.69 11.4
5 -2 4 125.09 12
5 -2 4 123.49 27.3
5 2 5 61.49 20.4
5 2 5 73.49 12.3
5 -2 5 61.09 19.1
5 -2 5 48.9 7.3
5 2 6 41.8 9.5
5 2 6 79.69 27.7
5 -2 6 69.19 28.7
5 2 7 21.5 7.7
5 2 7 19.7 12.7
5 -2 7 43.4 19.9
5 2 8 55.49 6.8
5 2 8 50.29 6.4
5 2 8 90.89 26.9
5 -2 8 35 19.5
5 2 9 34.9 21.6
5 -2 9 56.19 23.3
-5 3 10 45.1 20
-5 3 10 23.9 12.7
-5 -3 10 37 15.5
-5 -3 10 38.8 11.3
-5 3 9 -6.8 12
-5 3 9 17.3 10.5
-5 -3 9 16.4 9.3
-5 3 8 -8.1 7.7
-5 3 8 -2.4 8
-5 -3 8 10 6.7
-5 3 7 -2.6 5.3
-5 3 7 8.2 7.5
5 3 -7 7.2 5.6
-5 -3 7 2.2 5
5 3 -6 624.54 45.8
-5 3 6 645.34 45.8
-5 3 6 596.14 46.6
-5 -3 6 567.54 45.4
-5 -3 6 676.03 44.8
-5 3 5 31.4 11
5 3 -5 20 8.4
-5 3 5 28.7 8.5
-5 -3 5 9.9 7.4
5 -3 -5 13.1 8
-5 -3 5 28.9 10.2
5 3 -4 95.29 16.4
-5 3 4 71.19 9.4
-5 3 4 80.19 16.7
5 -3 -4 90.59 17.2
-5 -3 4 94.39 15.9
-5 -3 4 78.59 14
-5 3 3 11.2 7.9
-5 3 3 7 1.7
5 3 -3 10.3 5.6
5 3 -3 13.4 6.6
-5 3 3 12.9 2.3
-5 -3 3 8.3 4.8
-5 -3 3 9.2 5.9
5 -3 -3 16.9 7.7
-5 3 2 420.36 32.4
5 3 -2 368.56 26.6
5 3 -2 381.56 35.4
-5 -3 2 432.56 26.7
-5 -3 2 392.16 30
5 -3 -2 389.26 31.8
5 3 -1 270.87 23.8
-5 3 1 298.57 25.6
5 3 -1 293.27 21.2
5 -3 -1 276.67 24.9
5 -3 -1 302.47 17.8
-5 -3 1 274.77 24
-5 -3 1 316.67 22
-5 3 0 383.26 28.6
5 3 0 434.76 28
5 3 0 359.06 28.2
5 -3 0 352.06 26.2
-5 -3 0 384.06 28.5
5 -3 0 326.27 27.7
-5 -3 0 380.36 27.9
5 3 1 1859.91 90.69
5 3 1 1794.92 92.19
-5 3 -1 1693.13 87.69
-5 -3 -1 1749.32 90.19
-5 -3 -1 1653.93 98.99
5 -3 1 1662.73 92.29
5 -3 1 1634.94 87.99
5 3 2 7.5 4.6
5 3 2 8.7 6.8
-5 3 -2 3.9 3.9
5 -3 2 -2.3 5.5
-5 -3 -2 6.7 5.2
-5 -3 -2 5.7 5.7
5 -3 2 -0.4 3.5
5 3 3 72.89 18
5 3 3 63.59 13.3
-5 3 -3 60.59 9.8
-5 -3 -3 62.49 16.8
-5 -3 -3 57.79 12.3
5 -3 3 71.89 9.5
5 -3 3 73.59 18.7
-5 3 -4 1.9 2.4
5 3 4 3.7 8.6
5 -3 4 -1.8 7.4
5 -3 4 -0.7 2.7
5 3 5 4.2 11.6
5 3 5 9.9 5.2
5 -3 5 5.3 8
5 3 6 262.77 23.7
5 3 6 254.77 44.1
5 -3 6 223.18 42
5 3 7 179.28 37.3
5 -3 7 177.88 39.7
5 3 8 167.88 16.3
5 3 8 136.79 15.1
5 3 8 123.79 32.4
5 -3 8 145.59 34.8
5 3 9 4.6 16.7
5 -3 9 12.1 16.6
-5 4 10 31.3 17.2
-5 4 10 22.6 11.4
-5 4 9 20.8 12.7
-5 4 9 19.6 11.1
-5 -4 9 9.3 9.2
-5 4 8 109.79 22.4
-5 4 8 193.68 26.7
-5 -4 8 121.69 24.4
-5 -4 8 160.38 19.7
-5 4 7 -4.8 6.3
5 4 -7 2.6 7.2
-5 4 7 -1.5 5.8
-5 -4 7 1.8 7.5
-5 -4 7 3.1 5.5
-5 4 6 134.49 17.9
5 4 -6 112.59 19.1
-5 4 6 128.39 22.9
-5 -4 6 84.59 19.5
-5 -4 6 110.69 18
5 4 -5 238.18 24.3
-5 4 5 246.98 21.4
-5 4 5 278.27 28.5
-5 -4 5 221.28 23.9
-5 -4 5 244.08 28.6
5 4 -4 796.12 51.19
-5 4 4 768.92 53.89
-5 4 4 803.12 42
-5 -4 4 796.42 50.49
-5 -4 4 798.12 50.19
5 -4 -4 809.42 55.39
5 4 -3 298.27 26
-5 4 3 309.17 28.7
5 4 -3 310.77 26
-5 -4 3 299.87 26.3
5 -4 -3 296.37 28.3
-5 -4 3 308.87 24.2
5 4 -2 -1.2 3.2
5 4 -2 3.3 3.5
-5 4 2 0.5 4.6
-5 -4 2 3.6 3.2
-5 -4 2 1.7 3.3
5 -4 -2 2.9 5
5 4 -1 63.99 9.1
-5 4 1 58.09 12.5
5 4 -1 49.7 17.7
-5 -4 1 60.79 11
5 -4 -1 57.59 14.9
5 -4 -1 48.9 6.5
-5 -4 1 45.5 10.5
5 4 0 35.6 8.7
-5 4 0 23 7.8
5 -4 0 20.9 7.4
-5 -4 0 31.7 8.8
-5 -4 0 24.5 7.9
-5 4 -1 641.44 40.6
5 4 1 741.53 44.9
5 -4 1 597.84 40.2
-5 -4 -1 639.94 42.4
-5 -4 -1 628.04 43.9
5 4 2 104.19 14.4
-5 4 -2 97.99 11.9
5 4 2 123.29 21.2
-5 -4 -2 108.39 20.5
5 -4 2 110.39 12.7
-5 -4 -2 132.89 15.9
-5 4 -3 266.27 19.1
5 4 3 265.47 29.8
5 4 3 249.48 23.3
5 -4 3 261.77 19.7
-5 -4 -3 208.58 26.7
-5 -4 -3 267.97 24.4
-5 4 -4 5.8 3.4
5 4 4 2 8.5
5 4 4 7.8 4.9
5 -4 4 7.1 3.5
5 4 5 38.1 10.3
5 4 5 54.09 18.2
5 -4 5 32.7 15.3
5 4 6 87.49 25.3
5 4 6 100.69 17
5 -4 6 79.59 25.7
5 4 7 160.38 19.8
5 4 7 199.88 38
5 -4 7 166.98 37.2
5 4 8 -1.5 6.1
5 4 8 -12.4 6.3
5 4 8 30.9 18.4
5 -4 8 -11 14.8
5 4 9 -2.7 18
5 -4 9 -37.7 16
-5 5 10 68.69 19.2
-5 5 10 61.69 19
-5 -5 10 59.09 12.3
-5 5 9 6.7 10.6
-5 -5 9 12 8.6
5 5 -8 118.99 20.1
-5 5 8 107.79 22.3
-5 5 8 166.48 27.4
-5 -5 8 120.79 19.3
-5 5 7 97.69 20.3
5 5 -7 120.99 20
-5 5 7 86.99 18.6
-5 -5 7 102.09 27.7
-5 -5 7 93.49 17.1
-5 5 6 543.35 46.7
-5 5 6 601.54 41.6
5 5 -6 616.14 43.7
-5 -5 6 599.24 42.1
-5 -5 6 568.74 46.2
5 5 -5 448.76 35.7
-5 5 5 444.26 30.1
-5 5 5 416.36 38.4
-5 -5 5 437.86 34.3
-5 -5 5 465.65 37.4
-5 5 4 3842.32 173.18
-5 5 4 4066.59 193.38
5 5 -4 3787.12 186.18
-5 -5 4 3859.41 186.18
-5 -5 4 3634.14 187.48
5 5 -3 781.92 51.89
-5 5 3 922.81 57.89
5 5 -3 888.11 53.39
5 -5 -3 861.11 56.99
-5 -5 3 770.52 51.29
-5 5 2 450.85 41.6
5 5 -2 461.55 34
5 5 -2 450.75 32.2
-5 -5 2 504.95 32.1
-5 -5 2 446.36 33.7
5 -5 -2 408.96 35.2
-5 5 1 375.96 30.8
5 5 -1 373.56 27
5 5 -1 374.36 29.4
-5 -5 1 400.36 30.2
5 -5 -1 337.47 21.2
5 -5 -1 356.36 30
-5 -5 1 369.46 26.8
5 5 0 7.9 5.8
-5 5 0 2.8 5
5 5 0 5.9 4.6
-5 -5 0 0.8 3.5
-5 -5 0 8.1 6.1
5 -5 0 4.6 5.2
5 5 1 830.32 50.19
-5 5 -1 736.03 46.3
5 5 1 724.53 47.8
-5 -5 -1 761.62 48.9
-5 -5 -1 742.83 49.8
5 -5 1 763.52 46.9
5 5 2 450.85 34.1
5 5 2 459.65 37.3
-5 5 -2 456.95 30.5
-5 -5 -2 506.45 36.2
5 -5 2 442.86 30.8
-5 -5 -2 418.86 37.2
5 5 3 263.37 24.8
-5 5 -3 289.67 20.5
5 5 3 312.07 32.2
5 -5 3 277.37 20.7
-5 -5 -3 233.38 29
5 5 4 100.99 22.7
5 5 4 126.39 19.2
-5 5 -4 94.19 9.1
-5 -5 -4 89.29 21.9
5 5 5 76.29 15.7
5 5 5 98.99 24.5
5 5 6 3 5.8
5 5 6 3.4 9.3
5 -5 6 7.6 10
5 5 7 52.19 13.3
5 5 7 63.79 23.1
5 -5 7 61.39 21.5
5 5 8 3.7 9.4
5 5 8 3.2 8.5
5 -5 8 38.4 22
-5 6 10 123.29 24.4
-5 6 10 81.59 21.5
-5 -6 10 70.39 12.6
-5 6 9 -17.8 8.1
-5 6 9 -5.4 7.6
5 6 -8 8.7 6.6
-5 6 8 9.7 8.9
-5 6 8 -9.6 6.9
-5 -6 8 0.8 5.9
-5 6 7 359.26 32.5
-5 6 7 358.06 37.4
5 6 -7 370.16 32
-5 -6 7 351.46 30.3
-5 -6 7 336.37 36.2
-5 6 6 121.49 16
5 6 -6 132.79 20.6
-5 6 6 111.29 22.8
-5 -6 6 126.89 19.9
-5 -6 6 159.78 22.4
5 6 -5 299.97 27.7
-5 6 5 328.87 23.3
-5 6 5 311.37 32.2
-5 -6 5 320.27 28
-5 -6 5 302.07 29.6
-5 6 4 2.7 5.4
5 6 -4 5.9 4.8
-5 6 4 3.6 2.5
-5 -6 4 0.9 4.6
-5 -6 4 0.1 5
5 6 -3 4.5 5.4
-5 6 3 2.8 5.7
5 6 -3 10.8 6.3
-5 6 3 2.1 1.3
-5 -6 3 3.2 5.9
-5 -6 3 -1.1 3.3
-5 6 2 11.5 7.4
5 6 -2 4.9 4.7
5 6 -2 19.9 7.4
-5 -6 2 18.4 7.4
5 -6 -2 15.7 2.7
-5 -6 2 13.5 5.9
5 -6 -2 14.1 7.5
5 6 -1 363.66 30
-5 6 1 374.76 31.3
5 6 -1 394.56 28.8
5 -6 -1 356.26 30.9
-5 -6 1 352.76 30.2
-5 -6 1 378.16 28.6
5 -6 -1 368.96 22.6
-5 6 0 4.4 5
5 6 0 6 4.6
5 6 0 14.9 6.8
-5 -6 0 12 6.6
-5 -6 0 1.1 5
-5 6 -1 1.1 4
5 6 1 -3.1 2.3
5 6 1 0.8 4
-5 -6 -1 7.8 5.9
-5 -6 -1 -5.9 3.4
5 -6 1 -4.3 2.4
-5 6 -2 634.44 41.6
5 6 2 692.73 46.6
5 6 2 826.02 52.49
-5 -6 -2 739.13 48.8
5 -6 2 742.03 43.6
-5 -6 -2 583.94 48.3
5 6 3 73.19 15.2
5 6 3 93.39 20.2
-5 6 -3 74.79 9.9
-5 -6 -3 77.89 19.4
-5 6 -4 17.4 4.1
5 6 4 12.7 9.3
5 6 4 24.3 8.7
-5 -6 -4 9.6 8.8
5 6 5 123.09 27.5
5 6 5 144.59 21.8
5 6 6 232.98 24.4
5 6 6 232.48 40.3
5 6 7 115.99 20.7
5 6 7 190.08 38.6
5 -6 7 111.59 29.3
5 6 8 -12.1 7.7
5 -6 8 30.2 18.6
-5 7 9 100.99 23.7
-5 7 9 67.89 19.1
-5 7 8 -0.3 7.1
-5 7 8 -0.4 7.3
5 7 -8 -5.3 7.9
-5 -7 8 0.6 7.4
-5 7 7 38.1 13.1
-5 7 7 13.5 9
5 7 -7 27.8 11.3
-5 -7 7 37.6 15.8
-5 -7 7 31.7 10.9
-5 7 6 -3.4 6.3
-5 7 6 2.3 5.6
-5 -7 6 1.2 4.2
-5 -7 6 -4.2 6.2
5 7 -5 36.1 10.3
-5 7 5 29.3 12.5
-5 7 5 35.2 8
-5 -7 5 20.5 8.1
-5 -7 5 24.4 9.1
-5 7 4 329.67 19.7
-5 7 4 310.07 32.6
5 7 -4 346.37 29.7
-5 -7 4 309.47 29.4
-5 -7 4 334.77 29.1
5 7 -3 1368.16 81.79
5 7 -3 1374.96 79.69
-5 7 3 1387.96 66.29
-5 7 3 1436.86 85.69
-5 -7 3 1413.46 80.49
-5 -7 3 1582.54 81.39
-5 7 2 971.8 61.39
5 7 -2 884.01 62.59
5 7 -2 935.01 57.29
-5 -7 2 940.11 55.39
5 -7 -2 894.81 44.2
-5 -7 2 904.11 57.09
5 7 -1 2470.85 125.49
-5 7 1 2452.95 132.49
5 7 -1 2441.26 127.79
-5 -7 1 2632.24 126.09
5 -7 -1 2559.34 117.49
-5 -7 1 2446.76 128.09
-5 7 0 1324.67 74.49
5 7 0 1253.07 73.39
5 7 0 1330.17 78.79
-5 -7 0 1314.07 72.99
5 -7 0 1181.88 67.69
-5 -7 0 1296.87 74.79
5 7 1 66.49 14.1
5 7 1 92.49 16.5
-5 7 -1 84.19 14.9
-5 -7 -1 59.39 13.7
-5 -7 -1 60.99 14.2
5 7 2 151.28 20.5
5 7 2 141.19 17.9
-5 7 -2 127.09 15.5
-5 -7 -2 129.09 22.9
-5 -7 -2 159.58 20.1
5 7 3 301.27 32.2
-5 7 -3 328.77 22.9
5 7 3 269.97 26.8
-5 -7 -3 272.07 31.2
5 7 4 85.39 15.7
-5 7 -4 66.69 7.8
5 7 4 66.49 19.2
-5 -7 -4 61.09 18.9
5 7 5 7.2 7.7
5 7 5 36.7 14.5
-5 -7 -5 21.7 11.9
5 7 6 17.9 9.9
5 7 6 39.4 17.9
5 7 7 4.4 10.1
5 7 7 15.4 12.4
5 -7 7 11.7 13.5
5 7 8 2.1 8.1
5 7 8 4.9 13.9
5 -7 8 4.3 12.5
-5 8 9 60.19 18
-5 8 9 80.39 17.9
-5 8 8 322.57 40.2
-5 8 8 384.56 34.6
-5 -8 8 355.56 30.7
-5 8 7 226.28 30.4
5 8 -7 259.77 25.9
-5 8 7 245.38 25.2
-5 -8 7 270.47 25.7
-5 -8 7 181.78 36.2
5 8 -6 4.2 6
-5 8 6 3.6 7.1
-5 8 6 3.8 5.3
-5 -8 6 1.7 5.9
-5 -8 6 9.4 9.3
-5 8 5 -3.6 5.1
-5 8 5 -4.1 3.1
5 8 -5 -9.6 4.3
-5 -8 5 -1.5 3.2
-5 -8 5 -4.9 4.5
-5 8 4 545.15 46.6
5 8 -4 491.95 39.7
-5 8 4 567.54 30.8
-5 -8 4 582.44 41.6
-5 -8 4 578.14 43.2
5 8 -3 387.26 34.4
-5 8 3 370.66 22.7
5 8 -3 397.06 32.7
-5 8 3 450.75 39.1
-5 -8 3 468.85 34.7
-5 -8 3 396.46 32.8
5 -8 -3 379.16 23.7
5 8 -2 695.73 48.8
5 8 -2 769.72 50.09
-5 8 2 702.63 52.59
5 -8 -2 721.23 37.8
-5 -8 2 755.42 50.19
-5 -8 2 804.62 49.2
5 8 -1 391.26 32.9
5 8 -1 416.46 32.7
-5 8 1 392.66 34.6
-5 -8 1 420.06 34.5
-5 -8 1 418.36 32.3
5 -8 -1 420.36 26.4
-5 8 0 3144.89 167.38
5 8 0 3019.1 155.78
5 8 0 3160.48 154.28
5 -8 0 3088.79 150.28
-5 -8 0 3182.98 158.08
-5 -8 0 3101.19 154.88
-5 8 -1 136.09 17.4
5 8 1 136.89 18.3
5 8 1 107.49 19.1
-5 -8 -1 95.89 18.5
-5 -8 -1 117.69 20.2
5 8 2 96.09 18.6
5 8 2 65.89 14.8
-5 8 -2 63.39 12.3
-5 -8 -2 81.89 18
5 8 3 176.38 21.7
5 8 3 196.38 24.9
-5 8 -3 164.58 16.6
-5 -8 -3 177.18 24.4
-5 8 -4 88.69 9.6
5 8 4 58.99 15.3
5 8 4 107.09 22.8
-5 -8 -4 78.89 21
5 8 5 28.9 12.7
5 8 5 8.9 7.1
5 8 6 23.5 15.5
5 8 6 52.69 12.9
5 8 7 15.5 10.2
5 8 7 2.3 10.4
5 8 8 22.5 15.8
5 8 8 14.2 11
-5 9 9 -22.1 11
-5 9 9 32.6 12.1
-5 9 8 100.59 23.5
-5 9 8 96.89 17.7
-5 -9 8 78.09 15.9
-5 9 7 12.4 8.2
5 9 -7 22.8 9.2
-5 9 7 15.6 10.5
-5 -9 7 -0.7 6.5
-5 9 6 47.7 15.1
-5 9 6 44.4 10.1
5 9 -6 48.3 12
-5 -9 6 45.6 12.9
-5 -9 6 40.6 14.8
-5 9 5 15.4 5.3
-5 9 5 19.6 10.7
-5 -9 5 -0.4 5.2
-5 -9 5 10.5 8.1
-5 9 4 381.36 37.2
5 9 -4 276.57 27.8
-5 9 4 323.87 21.1
-5 -9 4 328.67 31.4
-5 -9 4 311.97 29.3
-5 9 3 188.68 14.5
5 9 -3 178.68 23.1
5 9 -3 166.68 20.5
-5 9 3 170.08 28.2
-5 -9 3 174.78 21.5
-5 -9 3 187.68 21.3
5 -9 -3 186.38 15
5 9 -2 1.2 3.4
5 9 -2 0.3 5.1
-5 9 2 0.2 4.4
-5 -9 2 0.9 4
5 -9 -2 0.8 2.2
-5 -9 2 -2.8 3.3
5 9 -1 156.18 19.1
-5 9 1 170.48 21.9
5 9 -1 154.78 18.6
-5 -9 1 158.88 20.4
-5 -9 1 132.99 17.7
5 -9 -1 154.38 14.5
5 9 0 33.9 11.1
-5 9 0 23.7 9.8
5 9 0 33.6 10.4
-5 -9 0 33.6 11
-5 -9 0 36.6 11.2
5 -9 0 39.7 9.5
-5 9 -1 769.62 52.39
5 9 1 882.31 56.39
5 9 1 895.71 55.69
-5 -9 -1 737.23 53.99
5 -9 1 770.42 52.19
-5 -9 -1 823.32 56.79
-5 9 -2 243.38 23.7
5 9 2 241.38 27
5 9 2 274.27 27.5
-5 -9 -2 222.88 27.2
5 9 3 208.58 24.1
-5 9 -3 185.18 18.6
5 9 3 184.98 25.4
-5 -9 -3 188.48 26.4
-5 9 -4 -5.2 2.7
5 9 4 -8.5 5.9
5 9 4 -10.4 7.2
-5 -9 -4 -10.4 5.8
5 9 5 -8.5 7.6
5 9 5 7.6 8.8
5 9 6 55.99 18
5 9 6 67.49 21.3
5 9 7 7.1 11
5 9 7 25.4 16.6
5 9 8 15.9 11.5
5 9 8 15.6 16.1
5 10 -9 10.1 9.2
-5 10 9 24.3 18.5
-5 10 9 17.3 12.4
-5 10 8 180.08 22.5
-5 10 8 116.99 25.6
-5 -10 8 142.69 19.6
5 10 -7 17.3 10.7
-5 10 7 24.9 9.9
-5 -10 7 72.19 14.7
-5 10 6 1.7 4.5
5 10 -6 -2.8 5.2
-5 10 6 0.4 5.6
-5 -10 6 1.2 6.5
-5 -10 6 -5.7 6.7
-5 10 5 54.39 17
5 10 -5 28.9 10.4
-5 10 5 61.89 10.3
-5 -10 5 71.09 16
-5 -10 5 34.3 13.5
5 10 -4 177.68 25.3
-5 10 4 235.48 17.4
-5 10 4 219.88 28.4
5 10 -4 204.28 23.1
-5 -10 4 234.28 26
-5 -10 4 207.88 24.1
5 -10 -4 193.48 18.4
-5 10 3 103.29 22
5 10 -3 102.99 17.8
5 10 -3 103.79 21.6
-5 10 3 104.49 11.2
-5 -10 3 133.69 22.2
5 -10 -3 95.49 11.3
-5 -10 3 123.69 20.9
-5 10 2 67.19 16.8
5 10 -2 60.09 14.6
5 10 -2 74.39 17.2
5 -10 -2 57.69 7.9
-5 -10 2 54.09 13.7
-5 -10 2 65.19 15.4
-5 10 1 7.5 5.6
5 10 -1 11 7.4
5 10 -1 -4.6 4
5 -10 -1 6.6 3.7
-5 -10 1 0.7 5
-5 -10 1 -2.1 3.8
5 10 0 25.1 9.2
-5 10 0 15.8 8.3
5 10 0 13.9 7.1
-5 -10 0 24.9 9.1
-5 -10 0 9.8 7.3
5 -10 0 7.9 5.7
5 10 1 58.99 14.5
5 10 1 19.8 9.3
-5 10 -1 28.1 10.4
5 -10 1 30.1 10
-5 -10 -1 41.8 12.9
-5 10 -2 -3.7 4.5
5 10 2 2 4.5
5 10 2 11.3 6.7
-5 -10 -2 8 5.7
5 -10 2 10.8 6.2
5 10 3 6.1 8.5
-5 10 -3 14.9 6.3
5 10 3 18 10.1
-5 -10 -3 12.3 12.3
5 10 4 32.7 14.4
-5 10 -4 29.5 7.8
5 10 4 26.3 10.5
-5 -10 -4 36.5 14.4
5 10 5 165.48 23
5 10 5 226.38 31.6
5 10 6 -9.1 9.4
5 10 6 16.9 10.4
5 10 7 123.29 25.5
5 10 7 206.38 39.4
-5 11 9 0.5 9.7
-5 11 9 2.9 12.9
-5 11 8 23.3 14.4
-5 11 8 42.4 13.9
5 11 -8 12 8.3
-5 11 7 29.5 11.1
-5 11 7 21.3 8.3
5 11 -7 1.6 8.4
-5 -11 7 -7.9 7.7
-5 11 6 67.99 19
5 11 -6 31.3 12.2
-5 11 6 60.39 11.7
-5 -11 6 76.09 15.8
5 11 -5 159.08 22
-5 11 5 187.88 33.3
-5 11 5 196.58 17.5
-5 -11 5 227.48 27.6
-5 -11 5 187.38 23.5
-5 11 4 78.69 10.6
5 11 -4 81.29 16.7
5 11 -4 66.79 18.7
-5 11 4 117.29 24.8
-5 -11 4 89.19 19.2
-5 -11 4 77.09 16.5
5 -11 -4 64.49 12
-5 11 3 21.9 9.4
-5 11 3 19.7 6.5
5 11 -3 20.5 10.6
5 11 -3 26.1 10.1
-5 -11 3 6.3 7.1
5 -11 -3 16.5 5.9
-5 -11 3 30.1 10.3
-5 11 2 55.39 11.6
-5 11 2 71.29 18.2
5 11 -2 35.5 12.1
5 11 -2 48 13.3
5 -11 -2 52.09 9.1
-5 -11 2 49.7 13.1
-5 -11 2 22.2 9.6
-5 11 1 18.1 9.8
5 11 -1 31.5 11.5
5 11 -1 15.8 7
5 -11 -1 23.6 7.2
-5 -11 1 17.6 8.9
-5 -11 1 27.9 10.6
-5 11 0 70.19 16.6
5 11 0 84.89 17.7
5 11 0 86.49 18.6
-5 -11 0 59.49 15.9
-5 -11 0 62.89 15.4
5 -11 0 69.59 13.9
-5 11 -1 72.59 16.2
5 11 1 61.39 15.5
5 11 1 66.09 16.3
-5 -11 -1 122.09 21.7
5 -11 1 94.39 18.2
5 11 2 399.36 36.1
-5 11 -2 454.85 41.1
5 11 2 377.66 35.5
5 -11 2 328.27 34
-5 -11 -2 380.56 37.5
-5 11 -3 88.99 15.6
5 11 3 103.69 22.2
5 11 3 99.49 20.3
5 -11 3 89.89 19.7
-5 -11 -3 69.39 18.5
-5 11 -4 16.8 6.2
5 11 4 0.4 7.7
5 11 4 4.8 7.4
-5 -11 -4 6 8.3
-5 11 -5 234.98 14.4
5 11 5 236.28 28
5 11 5 250.17 34.1
-5 11 -5 224.38 14.1
5 11 6 47.5 14.2
5 11 6 61.39 20.6
5 11 7 302.07 42.4
5 11 8 19.3 16.1
-5 12 9 35.6 20.8
-5 12 9 10.5 8.8
-5 12 8 51.19 17.3
-5 12 8 56.49 14.9
5 12 -7 -3 9.4
-5 12 7 29.6 13.5
-5 12 7 29.4 10.2
-5 12 6 -8.2 6.7
5 12 -6 7.8 7.5
-5 -12 6 -5 4.7
-5 12 5 23.5 11.5
5 12 -5 0.5 5.4
-5 12 5 10.2 5.9
-5 -12 5 9.6 9
5 -12 -5 8.2 7.5
-5 -12 5 26.1 11.8
-5 12 4 199.98 33.6
5 12 -4 204.68 28.2
-5 12 4 229.38 19.1
5 12 -4 205.28 23.4
5 -12 -4 195.78 19.7
-5 -12 4 233.58 26.7
-5 -12 4 182.68 24.4
5 12 -3 3.1 7
5 12 -3 -2.8 8.1
-5 12 3 23.5 7.6
-5 12 3 30.7 12.8
-5 -12 3 22.1 10.2
-5 -12 3 26.3 11.5
5 -12 -3 10 5.7
5 12 -2 36.1 14
5 12 -2 36.7 11.1
-5 12 2 22.1 12.1
-5 12 2 33.4 9.1
-5 -12 2 19.4 10.3
-5 -12 2 16.9 9.8
5 -12 -2 20.6 6.8
5 12 -1 42 11.9
-5 12 1 22.1 10.4
5 12 -1 26.8 10.3
-5 -12 1 13.8 8.1
-5 -12 1 15 9.2
-5 12 0 396.16 36.9
5 12 0 349.87 34.5
5 12 0 390.46 35.4
-5 -12 0 340.87 33.5
5 -12 0 387.76 31.1
5 12 1 8.7 7.3
5 12 1 3.6 6.3
-5 12 -1 1 4.8
-5 -12 -1 -1.8 4.6
5 -12 1 -0.9 4.7
-5 12 -2 26.1 10.3
5 12 2 7 13.7
5 12 2 20 9.3
-5 -12 -2 32.7 11
5 -12 2 12.8 8.8
5 12 3 313.77 33.3
5 12 3 342.97 35.6
-5 12 -3 290.37 27.1
5 -12 3 277.17 32.1
-5 -12 -3 260.27 32.7
-5 12 -4 202.18 20
5 12 4 165.78 29.4
5 12 4 214.38 30
-5 12 -5 1.4 2.9
5 12 5 14.7 11.2
-5 12 -5 9.2 3.8
5 12 5 4.6 10.3
5 12 6 125.29 29.4
5 12 7 177.48 36.7
-5 13 8 26.3 9.9
-5 13 8 14.5 13.2
5 13 -8 5.2 10.5
-5 13 7 225.68 38
-5 13 7 182.18 21.2
5 13 -7 216.08 25.3
5 13 -6 -5.9 8.7
-5 13 6 -4.3 7.6
-5 13 6 -2.5 5.1
-5 13 5 94.79 13.1
5 13 -5 119.19 20.9
-5 -13 5 108.19 20.8
5 -13 -5 59.49 14.6
5 13 -4 -3.8 5.8
-5 13 4 2.3 4.9
5 13 -4 -3.1 8.9
-5 13 4 -0.2 4.4
5 -13 -4 3.3 5.7
-5 -13 4 -3.2 7.5
-5 -13 4 0.9 6.9
5 13 -3 8.7 7.7
5 13 -3 31.4 13.3
-5 13 3 38.9 14.9
-5 13 3 25.2 8.7
-5 -13 3 35.7 13.4
5 -13 -3 23 7.5
-5 -13 3 22 10.3
5 13 -2 16.2 7.9
-5 13 2 7.1 8.9
5 13 -2 10.5 9.4
-5 13 2 14.4 7.5
-5 -13 2 13.7 8.2
5 13 -1 136.89 24.2
-5 13 1 96.69 21.8
5 13 -1 148.99 24.5
5 -13 -1 137.99 16
-5 -13 1 147.49 20.6
5 13 0 324.07 32.3
5 13 0 242.28 29
-5 13 0 300.67 32
5 -13 0 256.47 25.9
-5 -13 0 304.37 31.4
5 13 1 80.19 18.9
-5 13 -1 85.49 19
5 13 1 94.99 19.9
5 -13 1 98.19 19.4
-5 -13 -1 97.29 20.7
5 13 2 63.99 16.6
-5 13 -2 39.1 12.5
5 13 2 73.29 18.7
5 -13 2 68.39 16.5
-5 -13 -2 73.19 18.3
-5 13 -3 90.39 17.5
5 13 3 136.59 25.7
5 13 3 113.29 23.2
-5 -13 -3 72.19 19
5 -13 3 116.09 23.8
5 13 4 27 12.9
-5 13 -4 22.3 8.1
5 13 5 147.79 30
-5 13 -5 104.79 11.7
5 13 6 5.4 12.9
5 13 7 52.89 23.2
-5 14 8 49 13.2
-5 14 8 64.69 22.1
5 14 -8 14.1 10.7
5 14 -7 77.49 17.8
-5 14 7 77.19 24.4
5 14 -6 4.6 8.4
-5 14 6 -6.4 8.7
-5 14 6 17.4 7.9
-5 14 5 -5.5 5.5
5 14 -5 -3.4 7.1
5 -14 -5 8.5 6.9
-5 14 4 20.4 7.8
5 14 -4 30.3 11.6
-5 14 4 6.6 8
5 14 -4 27.6 13.2
5 -14 -4 30.3 9.4
-5 14 3 3.5 10.3
-5 14 3 -0.3 5
5 14 -3 2 8.4
5 14 -3 -8.8 5.5
5 -14 -3 0.5 4.2
-5 -14 3 4.6 7.1
-5 14 2 9.9 9.3
-5 14 2 10.8 8.2
5 14 -2 4.2 11.5
5 14 -2 -10.7 7.5
-5 -14 2 7.4 6.1
5 -14 -2 4 4.9
5 14 -1 7.8 7.5
5 14 -1 13.4 9.6
-5 14 1 18.6 9.6
-5 -14 1 15.8 9.5
5 -14 -1 3.2 5.9
5 14 0 -1.2 4.5
5 14 0 10.1 8.3
-5 14 0 7 7.9
5 -14 0 14.3 7.8
5 14 1 37.2 13.1
-5 14 -1 35.3 12.7
5 14 1 46.4 13.9
-5 -14 -1 40.5 14.1
5 -14 1 34.4 11.2
5 14 2 728.03 54.09
5 14 2 581.24 51.19
-5 14 -2 654.63 49.9
-5 -14 -2 598.04 52.09
5 -14 2 572.64 50.69
-5 14 -3 83.49 17
5 14 3 113.29 23.9
5 -14 3 68.49 21.5
-5 14 -4 -0.7 6.6
5 14 4 19 11.6
-5 14 -5 3.1 4.2
-5 14 -5 10.7 6.9
5 14 5 20.4 12.4
5 14 6 -8.9 7
5 14 7 9.2 14.7
-5 15 8 9 8.1
5 15 -8 5.4 13.3
-5 15 8 -7.4 11.6
5 15 -7 5.9 9.4
-5 15 7 35.8 11.9
-5 15 7 29.1 15.6
-5 15 6 172.08 19.7
5 15 -6 172.18 31.7
-5 15 6 122.19 30.1
5 15 -5 475.15 48.4
-5 15 5 460.65 34.2
-5 15 5 515.85 51.79
5 -15 -5 365.86 34.3
5 15 -4 149.69 24.7
-5 15 4 109.19 27.2
-5 15 4 116.89 21.1
5 15 -4 116.59 28.8
5 -15 -4 145.29 18.1
5 15 -3 54.19 18.2
-5 15 3 50.99 17.2
5 15 -3 34.7 14.9
5 -15 -3 58.99 12.5
-5 15 2 147.29 19.5
5 15 -2 173.78 30.9
5 15 -2 150.58 26.5
-5 15 2 158.98 29.6
5 -15 -2 148.69 17.2
-5 -15 2 158.98 22.2
5 15 -1 8 7.8
5 15 -1 1.4 9.4
-5 15 1 22.8 11
5 -15 -1 25.2 8.7
-5 -15 1 17.4 9.8
5 15 0 0.9 7.5
5 15 0 13.3 10
-5 15 0 3.6 5.9
5 -15 0 10 5.9
-5 -15 0 -3 4.1
5 15 1 118.59 25
-5 15 -1 114.29 23.4
5 15 1 118.69 23.7
5 -15 1 119.59 22.2
-5 -15 -1 80.99 20.1
5 15 2 8.6 9.5
-5 15 -2 16 9.3
5 -15 2 16.3 9.8
5 15 3 -3.2 6.8
-5 15 -3 0.5 6.6
5 15 4 8.9 10.5
-5 15 -4 11.4 7.2
-5 15 -5 237.18 22.1
5 15 5 323.47 38.5
5 15 6 -7.1 10.1
5 15 7 5.9 13.3
-5 16 8 8.7 7.7
-5 16 7 38.3 12.6
-5 16 7 43 17.7
-5 16 6 16.1 14.8
-5 16 6 10.7 9.1
5 16 -6 -20.8 9.7
5 -16 -6 -18.4 7.9
5 16 -5 308.77 33.2
-5 16 5 340.27 43
-5 16 5 303.07 27.7
5 -16 -5 299.97 29.8
-5 16 4 42.2 11.5
5 16 -4 46.5 16.9
5 16 -4 69.99 15.8
5 -16 -4 22.8 10.6
-5 16 3 474.35 38.6
-5 16 3 593.84 55.09
5 16 -3 550.94 46.2
5 16 -3 456.45 48
5 -16 -3 508.15 37.6
5 16 -2 41.1 15.7
-5 16 2 51.19 18
5 16 -2 37.7 13.6
-5 16 2 32.5 12.2
5 -16 -2 34.5 10.2
-5 16 1 18.3 10.9
5 16 -1 11.8 9.4
5 16 -1 23.3 12.2
5 -16 -1 23.8 9.1
5 16 0 6.6 7
-5 16 0 3.8 7.3
5 -16 0 13.3 8.4
5 16 1 128.49 27.1
-5 16 -1 189.68 30.4
5 -16 1 168.18 24
-5 16 -2 236.08 28.8
5 16 2 262.17 31.8
5 -16 2 224.28 29.5
5 16 3 3.3 7.8
-5 16 -3 -3.6 6.5
5 16 4 380.96 41.2
-5 16 -4 296.57 30.7
-5 16 -5 7.8 6.5
5 16 5 -19.1 9.4
5 16 6 28.1 17.3
-5 17 7 240.68 43.6
-5 17 7 222.58 25.3
5 17 -6 36.9 12.7
-5 17 6 14.6 9.3
-5 17 6 3.5 11.9
5 -17 -6 2.3 11.3
5 17 -5 -5 7
-5 17 5 15.3 12.4
5 -17 -5 28.2 9.6
-5 17 4 11.4 8
-5 17 4 5.8 11.2
5 17 -4 8.8 9
5 17 -4 -7.1 8.2
5 -17 -4 13.1 7.6
5 17 -3 -16.5 7.7
-5 17 3 -6.1 6.4
-5 17 3 3.9 7.6
5 17 -3 23.1 13.9
5 -17 -3 10.3 6.7
-5 17 2 64.49 16.2
-5 17 2 60.39 20
5 17 -2 73.69 22
5 -17 -2 72.59 14.7
-5 17 1 211.08 36
5 17 -1 229.98 30.6
5 -17 -1 199.48 23
5 17 0 143.69 28.4
-5 17 0 154.18 29
5 -17 0 173.58 22
5 17 1 134.49 27.1
-5 17 -1 89.19 21.4
5 -17 1 108.09 22.6
-5 17 -2 94.09 22.2
5 17 2 79.49 21
5 -17 2 75.29 21
5 17 3 336.17 39.5
-5 17 -3 360.66 36.3
5 17 4 10.2 11.9
5 17 5 30.9 16.7
5 17 6 58.69 19.5
-5 18 7 100.49 30.5
-5 18 7 125.89 21.4
-5 18 6 -1.9 8.7
-5 18 6 -2.3 14.9
5 -18 -6 -11 12.4
-5 18 5 55.69 18.4
-5 18 5 72.49 15.5
5 -18 -5 61.59 15.8
5 18 -4 285.47 40.6
-5 18 4 336.87 32
-5 18 4 320.47 42.3
5 -18 -4 328.27 31.5
-5 18 3 42.5 16.9
-5 18 3 25.2 11.7
5 18 -3 54.49 19.2
5 -18 -3 37.8 12.3
-5 18 2 449.36 47.3
5 18 -2 373.46 43.8
-5 18 2 347.27 35.8
5 -18 -2 413.16 34.7
5 18 -1 236.58 33.6
-5 18 1 223.88 38.1
5 -18 -1 244.68 26.5
-5 18 0 848.32 69.09
5 18 0 843.42 68.49
5 -18 0 939.21 69.99
-5 18 -1 249.68 33.1
5 18 1 362.16 39.4
5 -18 1 289.37 32.2
-5 18 -2 67.59 18.1
5 18 2 51.19 17.5
-5 18 -3 -15.7 7.8
5 18 4 131.69 30
-5 18 -4 194.08 24.7
-5 18 -4 153.68 24.1
-5 18 -5 5.5 8.5
-5 18 -5 4.9 7.5
5 18 5 18.6 11.8
5 18 6 42.9 20.7
-5 19 6 -5.6 8.1
5 -19 -6 -4.8 15.2
-5 19 5 32.3 16.3
-5 19 5 33.9 12.1
5 -19 -5 -1 10.7
-5 19 4 18.3 13
-5 19 4 26.8 11
5 19 -4 4.2 13.1
5 -19 -4 30.2 11.2
-5 19 3 -1.1 8.5
-5 19 3 18.8 12.1
5 19 -3 2.7 7.5
5 -19 -3 1.7 8
-5 19 2 5.1 9.4
-5 19 2 -4.4 6.2
5 19 -2 -2.7 8.7
5 -19 -2 -8.4 6.1
-5 19 1 -5.4 8.9
5 19 -1 16.5 14
-5 19 0 0.5 8.6
5 19 0 1.1 10.2
5 -19 0 -2.1 8.3
5 19 1 22.2 14.6
-5 19 -1 22.4 12.6
-5 19 -2 17.7 12.8
5 19 2 10.8 10.1
5 19 3 85.59 22.8
-5 19 -3 32.7 15
-5 19 -4 7.4 8.9
-5 19 -4 22.7 10.6
5 19 4 4.1 12.1
-5 19 -5 -13.3 9.1
5 19 5 -1.6 15.4
-5 19 -5 -1.6 8.7
-5 20 6 12.5 11.8
-5 20 6 -1.9 13
5 -20 -6 10.5 17.2
-5 20 5 31.8 13.6
-5 20 5 69.09 22.5
-5 20 4 65.89 17.2
-5 20 4 89.39 27.7
5 -20 -4 44.4 15.8
-5 20 3 7.8 11
5 20 -3 5.3 9.4
-5 20 3 -1.9 7.1
-5 20 2 22.5 12.2
5 20 -2 0.8 11.9
5 -20 -2 1.8 8
-5 20 1 -15 8.1
5 20 -1 21.4 12.6
5 -20 -1 6.8 9.3
5 20 0 1 8.5
-5 20 0 -7.4 6.4
5 -20 0 3.2 9.5
5 20 1 160.88 32.9
-5 20 -1 99.89 24.9
5 20 2 226.48 38.7
-5 20 -3 37.3 14.1
5 20 3 1.7 12.4
5 20 4 160.08 33
-5 20 -4 145.09 25.8
5 20 5 7.2 13.2
-5 20 -5 1.7 11.3
-5 21 5 11.7 9.1
-5 21 5 3.3 13.8
5 -21 -5 -14.5 14.5
-5 21 4 165.38 37.8
-5 21 4 157.68 27.1
5 -21 -4 99.79 23.2
-5 21 3 -13.2 9.3
5 21 -3 13.3 12.6
-5 21 3 6.7 9.4
5 -21 -3 9.3 10.7
-5 21 2 13.1 10.8
5 21 -2 21.5 15.1
5 -21 -2 39.4 12.9
5 21 -1 72.39 22.8
-5 21 1 60.59 20.2
5 -21 -1 71.39 20.5
5 21 0 16.4 12.8
-5 21 0 22 12
5 21 1 69.49 21.4
-5 21 -1 144.59 29.6
-5 21 -2 48.1 16.2
5 21 2 33.4 17.4
5 21 3 61.99 21.2
-5 21 -4 -4.2 13.3
-5 21 -4 6.9 11.7
-5 22 5 30.6 19.6
-5 22 5 49.2 16.2
5 -22 -5 45.4 25.8
-5 22 4 24.1 13.2
-5 22 4 9.9 9.5
5 -22 -4 12.5 13.9
5 22 -3 22.1 15.6
-5 22 3 5 11.6
-5 22 3 11.5 10.9
5 -22 -3 39.9 15.9
5 22 -2 84.59 27.4
-5 22 2 50.59 24
5 22 -1 9.8 12
-5 22 1 26.6 13.9
5 22 0 76.69 22.2
-5 22 0 56.49 19.7
5 22 1 5 7.9
-5 22 -1 -14.2 8.6
-5 22 -2 -6 9.2
5 22 2 1.5 9.4
-5 22 -3 50.79 17.4
-5 22 -4 43 17.5
-5 23 4 10 17.4
5 23 -3 -5.2 12.2
-5 23 3 37.1 19.4
-5 23 2 21.8 14.3
5 23 -1 29 16.9
-5 23 1 49.3 21.2
-5 23 0 6.4 13.3
5 23 0 17.8 12.7
5 23 1 4.7 14.4
-5 23 -1 7.2 14.8
5 23 2 20.3 14
-5 23 -2 25.4 13.9
5 23 3 20.5 15.2
-5 23 -3 8.9 11.9
-5 24 3 113.29 33.7
5 24 -3 141.89 33.8
-5 24 2 29.7 18.4
5 24 -2 10.4 18
5 24 -1 -16.6 11.4
-5 24 1 14.1 16.4
-5 24 0 17.6 15.8
5 24 0 55.19 22.3
5 24 1 3.3 14
-5 24 -1 -7.1 13.4
5 24 2 2.5 11.8
-5 24 -2 12 13.1
-6 0 10 -15.6 9.3
-6 0 9 32.5 13
-6 0 9 -2.7 9.1
-6 0 9 -2.8 7.7
-6 0 8 57.39 14.9
-6 0 8 58.79 16.3
-6 0 8 61.59 18.8
6 0 -7 -3.1 6.4
-6 0 7 -5.3 6.7
-6 0 7 0.5 6
6 0 -6 86.39 19.3
-6 0 6 110.19 17.9
-6 0 6 102.19 19.4
-6 0 5 2.8 5
-6 0 5 -1.8 3.9
6 0 -5 4.6 5.1
6 0 -4 13.2 6.8
-6 0 4 10.1 4.7
-6 0 4 4.3 5.6
-6 0 3 1 2.5
6 0 -3 7.5 6
-6 0 3 -0.6 2.1
6 0 -2 211.68 14.8
-6 0 2 191.38 14.4
-6 0 2 214.08 22.4
6 0 -2 198.78 22.1
6 0 -1 -2.5 2.2
-6 0 1 1.7 3.1
-6 0 1 1.8 3.5
6 0 -1 1.6 3.9
-6 0 0 2389.26 115.19
6 0 0 2183.28 121.39
6 0 0 2350.16 111.69
-6 0 0 2053.29 111.69
-6 0 -1 0.5 3.3
6 0 1 -1 5.6
-6 0 -1 -2.2 3.5
6 0 1 3.9 4.2
6 0 2 10.9 7.6
6 0 2 19.6 6.9
-6 0 -2 16 6.7
-6 0 -3 2.6 4.4
6 0 3 -5.2 3.7
6 0 3 -4 3.6
-6 0 -4 92.09 12.7
6 0 4 103.69 24.9
6 0 4 112.99 13.5
6 0 5 8.6 4.6
6 0 5 -0.7 6.8
6 0 6 340.27 45.2
6 0 6 368.46 25.1
6 0 7 21.8 12.6
6 0 8 31.6 20.8
-6 1 10 101.69 27.8
-6 1 10 103.09 20.2
-6 -1 10 131.99 20.7
-6 -1 10 124.89 30.7
-6 1 9 0.3 6.7
-6 1 9 12.9 11
-6 1 9 19.7 10.9
-6 -1 9 8.6 7
-6 -1 9 -0.5 13
-6 -1 9 15.4 10.7
-6 1 8 232.58 29.8
-6 1 8 221.38 26.9
-6 1 8 218.18 25.8
-6 -1 8 188.78 26.2
-6 -1 8 196.58 24.8
-6 1 7 -6 5.3
-6 1 7 9.9 7.2
6 1 -7 -6.2 6.1
-6 1 7 -0.3 6.4
-6 -1 7 -0.2 7.3
-6 -1 7 2.6 5
6 1 -6 248.08 27.2
-6 1 6 197.68 24.4
-6 1 6 208.88 21.8
-6 -1 6 260.27 26.4
6 -1 -6 218.98 26.2
-6 -1 6 206.48 22.9
-6 1 5 243.48 20.4
6 1 -5 238.58 26.1
-6 1 5 217.78 24.5
-6 -1 5 258.17 25.9
-6 -1 5 224.38 21.4
6 -1 -5 252.57 27.5
6 1 -4 16.3 7
-6 1 4 23.5 5.6
-6 1 4 16.9 7.6
-6 -1 4 21.4 6.4
6 -1 -4 19 7.4
-6 -1 4 18.9 8.3
-6 1 3 624.24 45.9
-6 1 3 672.43 33.9
6 1 -3 658.63 46.6
6 -1 -3 665.43 47.5
-6 -1 3 697.53 46.9
-6 -1 3 715.83 37.6
-6 1 2 109.49 18.5
-6 1 2 129.29 10.2
6 1 -2 120.59 11.7
6 1 -2 139.29 17.2
-6 -1 2 137.39 12
6 -1 -2 129.89 9.9
6 -1 -2 105.89 18.1
-6 -1 2 147.99 18
-6 1 1 592.04 42.4
-6 1 1 614.94 36.9
6 1 -1 680.63 44.1
6 1 -1 675.33 36.9
6 -1 -1 680.73 35.5
-6 -1 1 649.54 38.3
6 -1 -1 620.34 43.4
-6 -1 1 613.74 42.8
-6 1 0 975.6 60.49
6 1 0 1188.68 61.69
6 1 0 1146.79 64.19
-6 1 0 1123.59 63.79
6 -1 0 1110.19 60.79
-6 -1 0 1153.78 64.09
-6 -1 0 1021 61.59
-6 1 -1 1413.16 75.39
6 1 1 1321.47 77.59
6 -1 1 1476.15 76.49
-6 -1 -1 1313.07 79.19
6 -1 1 1362.96 78.69
-6 -1 -1 1411.06 75.99
-6 1 -2 73.49 12.7
6 1 2 64.49 16
6 1 2 54.99 14.4
6 -1 2 70.79 17.2
-6 -1 -2 77.49 13.4
6 -1 2 66.99 11.8
6 1 3 399.16 39.1
6 1 3 364.36 29.3
-6 1 -3 404.76 28.7
6 -1 3 391.56 28.9
-6 -1 -3 417.36 30.2
6 -1 3 369.86 38.3
-6 1 -4 212.38 19.1
6 1 4 214.38 30.9
6 1 4 226.48 20.8
6 -1 4 235.48 20
6 -1 4 235.68 32.5
-6 -1 -4 206.28 20.2
6 1 5 632.24 58.79
6 1 5 630.44 39.9
6 -1 5 584.74 36.8
6 -1 5 601.84 58.19
6 1 6 170.88 17.6
6 1 6 165.48 37.3
6 -1 6 194.28 14.8
6 -1 6 136.39 32.1
6 1 7 30.3 20.1
6 -1 7 31.7 15.4
6 1 8 436.26 56.19
6 -1 8 438.26 56.19
-6 2 10 295.67 32.5
-6 2 10 324.77 45
-6 -2 10 264.17 28.1
-6 -2 10 265.47 38.2
-6 2 9 46.2 15.5
-6 2 9 93.09 23.2
-6 2 9 52.09 14.9
-6 -2 9 56.49 13.5
-6 2 8 20 10.4
-6 2 8 44.9 13.6
-6 2 8 47 15.5
-6 -2 8 40.9 17.8
-6 -2 8 66.49 15
-6 2 7 -7.3 6.3
-6 2 7 7.6 7.3
6 2 -7 20.2 10.1
-6 2 7 7.3 7.6
-6 -2 7 -1.5 6.4
-6 -2 7 1.3 7
-6 2 6 12.4 6.9
-6 2 6 1.9 6.3
-6 2 6 8.7 7.5
6 2 -6 12 8.9
-6 -2 6 3.6 6.5
-6 -2 6 2.7 5.2
6 2 -5 1.9 5.8
-6 2 5 0.8 5.1
-6 2 5 1.5 3.9
-6 -2 5 2.5 5.2
6 -2 -5 -8.2 4.3
-6 -2 5 15.1 6.7
-6 2 4 51.39 6.4
6 2 -4 66.49 15
-6 2 4 42.6 12.7
6 -2 -4 50.09 13.4
-6 -2 4 43.9 9.9
-6 -2 4 54.59 12.9
6 2 -3 303.97 27.4
-6 2 3 299.37 14.9
6 2 -3 265.07 22.1
-6 2 3 281.77 27.1
-6 -2 3 291.97 20.8
6 -2 -3 268.77 27.1
-6 -2 3 251.57 25.1
-6 2 2 1652.93 81.39
6 2 -2 1841.22 88.19
6 2 -2 1793.62 96.19
-6 2 2 1643.14 119.99
6 -2 -2 1829.92 80.89
-6 -2 2 1717.23 103.99
6 -2 -2 1819.02 98.19
-6 -2 2 1898.81 87.69
6 2 -1 4699.93 220.18
-6 2 1 4704.23 220.58
6 2 -1 4843.42 212.48
-6 -2 1 4469.75 213.28
-6 -2 1 4325.47 218.48
6 -2 -1 4677.93 221.48
6 -2 -1 4675.03 208.68
6 2 0 83.39 14.6
6 2 0 89.59 12.3
-6 2 0 78.19 14.3
6 -2 0 87.09 12.6
-6 -2 0 81.19 14.7
-6 -2 0 93.79 15.5
6 2 1 2554.64 123.89
-6 2 -1 2371.16 118.99
6 2 1 2403.46 120.49
-6 -2 -1 2483.85 120.79
6 -2 1 2305.87 122.89
-6 -2 -1 2170.08 122.39
6 -2 1 2358.96 119.59
-6 2 -2 142.19 15.1
6 2 2 151.98 20.6
6 2 2 118.49 15.1
6 -2 2 123.49 15
6 -2 2 98.39 20.3
-6 -2 -2 110.89 21.7
-6 -2 -2 129.49 15.7
-6 2 -3 32.9 7.9
6 2 3 39.3 13.6
6 2 3 13.3 6.7
6 -2 3 39 15.1
-6 -2 -3 33.8 9.3
6 -2 3 23.6 7.7
6 2 4 436.26 44.9
6 2 4 418.46 32.3
-6 2 -4 440.76 29.3
6 -2 4 429.56 45.6
-6 -2 -4 471.25 33.8
6 -2 4 431.66 29.6
6 2 5 869.71 54.49
6 2 5 1067.69 79.79
6 -2 5 928.71 50.09
6 -2 5 918.81 76.19
6 2 6 5 11.1
6 -2 6 -8.8 10.7
6 2 7 175.08 38.1
6 2 7 170.08 17.6
6 -2 7 131.39 34
6 2 8 32.5 5.3
6 2 8 12.5 4.3
6 2 8 14.4 21.3
6 -2 8 19.7 20.9
-6 3 10 78.99 18.7
-6 -3 10 106.49 18.6
-6 -3 10 67.19 24.1
-6 3 9 -0.8 10.5
-6 3 9 -2.6 9.6
-6 -3 9 6.4 9.2
-6 3 8 25.1 11.2
6 3 -8 2.9 9.6
-6 3 8 24.3 10
-6 -3 8 -11.2 9.8
-6 -3 8 11.7 7.6
-6 3 7 109.89 22
-6 3 7 122.59 23.6
6 3 -7 109.79 23.1
-6 -3 7 110.99 19.8
-6 -3 7 103.29 20.2
6 3 -6 382.16 35.6
-6 3 6 438.76 38.6
-6 3 6 400.56 32.3
-6 3 6 375.96 29.5
-6 -3 6 431.66 36.1
-6 -3 6 422.06 35.3
-6 3 5 591.74 36
6 3 -5 593.04 44.4
-6 3 5 552.44 33.8
-6 3 5 567.84 45.1
6 -3 -5 548.45 45.5
-6 -3 5 519.75 41.1
-6 -3 5 550.44 39.6
-6 3 4 151.18 20.2
-6 3 4 136.79 11.3
6 3 -4 159.88 19.9
-6 3 4 168.48 10.9
6 -3 -4 142.99 23.9
-6 -3 4 169.48 17.5
-6 -3 4 151.58 19.4
6 3 -3 570.64 39.8
6 3 -3 668.73 45.7
-6 3 3 613.04 46.2
-6 -3 3 684.33 45.6
6 -3 -3 671.03 48.3
-6 -3 3 674.03 39
-6 3 2 1364.66 77.79
6 3 -2 1273.17 75.49
6 3 -2 1316.47 69.59
-6 -3 2 1380.26 69.19
6 -3 -2 1337.07 78.29
6 3 -1 383.26 31
6 3 -1 412.46 26.9
-6 3 1 357.56 30.3
-6 -3 1 366.86 26.8
-6 -3 1 319.47 29.3
6 -3 -1 376.86 31.3
6 -3 -1 384.16 22.9
6 3 0 734.93 48.4
-6 3 0 760.02 48.6
6 3 0 819.82 47.3
-6 -3 0 762.92 48.8
-6 -3 0 744.53 47.7
6 -3 0 761.12 50.59
6 -3 0 742.73 45.8
6 3 1 704.63 46.5
-6 3 -1 808.92 46.9
6 3 1 694.03 47.6
6 -3 1 676.23 48.4
6 -3 1 763.72 46.9
-6 -3 -1 678.73 48.6
-6 -3 -1 735.53 47.1
-6 3 -2 22.3 7.3
6 3 2 17.4 7.1
6 3 2 -6.6 8.3
6 -3 2 15.1 9.4
-6 -3 -2 27.6 8.9
-6 -3 -2 19.4 9.6
6 -3 2 17.1 6.4
-6 3 -3 28.6 7.5
6 3 3 48.5 11
6 3 3 17.2 10.4
-6 -3 -3 39.4 14
6 -3 3 30.2 7.7
-6 -3 -3 38.7 10.7
6 -3 3 33.3 14.2
-6 3 -4 128.39 13.2
6 3 4 170.08 31.2
6 3 4 118.09 16
6 -3 4 151.78 14.7
6 -3 4 132.99 28.3
6 3 5 83.69 15.6
6 3 5 95.49 25.9
6 -3 5 102.49 10
6 -3 5 71.59 24.5
6 3 6 -5.7 12.5
6 3 6 10.4 7
6 -3 6 28.8 17.4
6 3 7 33.8 20.4
6 3 7 46.8 10.3
6 -3 7 25.2 16.6
6 3 8 15 16.8
6 3 8 35.3 9.1
6 3 8 33.3 8.8
6 -3 8 10 15.6
-6 4 10 21 11.1
-6 4 10 -4.1 10.5
-6 -4 10 0 9.2
-6 4 9 27 11.9
-6 4 9 27.4 12.5
-6 -4 9 38.2 13
-6 4 8 69.59 19.3
-6 4 8 72.39 19.6
6 4 -8 92.39 19.4
-6 -4 8 86.19 16.8
-6 -4 8 81.29 21
-6 4 7 50.49 15.3
-6 4 7 41.8 14
6 4 -7 38 12.7
-6 -4 7 28.5 12.9
-6 -4 7 50.89 12.8
-6 4 6 754.22 46.6
6 4 -6 672.53 51.59
-6 4 6 789.22 56.49
-6 -4 6 672.93 50.79
-6 -4 6 737.43 50.69
-6 4 5 11.2 8.2
-6 4 5 -0.1 3.1
6 4 -5 17.9 8.6
-6 4 5 2.5 4
-6 -4 5 7 5.3
-6 -4 5 -4.1 5.7
6 -4 -5 9.3 6.6
6 4 -4 9.7 5.4
-6 4 4 4.2 1.7
-6 4 4 4.9 5.3
-6 4 4 4.6 1.6
-6 -4 4 2 4.6
-6 -4 4 7.4 5.9
6 -4 -4 9.2 6.5
6 4 -3 1177.08 68.99
6 4 -3 1272.77 73.29
-6 4 3 1195.58 74.69
6 -4 -3 1197.08 75.89
-6 -4 3 1255.27 72.79
-6 -4 3 1336.37 67.79
-6 4 2 235.28 25.3
6 4 -2 250.37 21.4
6 4 -2 265.67 24.8
-6 -4 2 229.38 23.5
-6 -4 2 254.47 20.7
6 -4 -2 252.67 25.9
-6 4 1 250.47 26.2
6 4 -1 236.78 20.3
6 4 -1 257.37 24.3
-6 -4 1 214.28 27.3
-6 -4 1 233.48 20.6
6 -4 -1 239.88 24.4
6 -4 -1 226.58 16.6
6 4 0 689.63 41.7
-6 4 0 626.64 42.7
6 4 0 618.64 43
6 -4 0 638.14 40.5
6 -4 0 628.64 43.2
-6 -4 0 541.25 40.9
-6 4 -1 209.08 20.7
6 4 1 205.58 21.3
6 4 1 213.48 22.9
6 -4 1 206.08 21.1
-6 -4 -1 208.08 40.3
6 -4 1 218.78 23.4
-6 -4 -1 202.08 22.6
-6 4 -2 6.9 4.2
6 4 2 -4.8 4
6 4 2 11.9 6.5
6 -4 2 6.8 4.8
6 -4 2 13.4 8.5
-6 -4 -2 5.2 6.8
-6 -4 -2 4 5.4
6 4 3 369.06 37
-6 4 -3 369.96 26.3
6 4 3 385.66 31.2
6 -4 3 355.46 38.1
6 -4 3 361.66 26.8
-6 -4 -3 334.97 35.7
-6 -4 -3 358.76 30.9
6 4 4 -1 5.6
-6 4 -4 16.5 5.1
6 4 4 8.1 6.5
6 -4 4 30.5 6.9
6 -4 4 23.2 13.1
6 4 5 4.7 5.9
6 4 5 7 12.5
6 -4 5 2.5 11.9
6 4 6 64.79 13.9
6 4 6 38.7 18.5
6 -4 6 42.5 20.9
6 4 7 122.79 16.5
6 4 7 113.19 31.3
6 -4 7 55.99 23.9
6 4 8 3.4 7.5
6 4 8 -1.5 12.7
6 -4 8 -22.4 14.3
-6 5 9 32.6 12.9
-6 5 9 41.3 17.7
-6 -5 9 33.1 12.1
-6 5 8 -4.3 6.2
6 5 -8 39.7 11.6
-6 5 8 -9.5 6.8
-6 -5 8 3.8 9.6
-6 -5 8 5.2 6.1
-6 5 7 11.7 8
-6 5 7 15.2 9.4
6 5 -7 -3.5 8.6
-6 -5 7 7.2 9.9
-6 -5 7 9.5 7.6
-6 5 6 10.2 8.8
6 5 -6 5.9 7.2
-6 5 6 13 6.8
-6 -5 6 0.3 6.4
-6 -5 6 9.7 8.9
-6 5 5 299.97 32.1
-6 5 5 305.77 20.5
6 5 -5 349.07 31.5
-6 -5 5 307.87 28.6
-6 -5 5 301.37 28.8
6 5 -4 92.59 17.8
-6 5 4 89.19 19.3
-6 -5 4 94.09 17.3
6 -5 -4 84.49 18.7
-6 -5 4 102.39 14.3
6 5 -3 294.57 27.8
-6 5 3 369.26 33.2
6 5 -3 298.17 26.9
6 -5 -3 283.67 29.8
-6 -5 3 325.57 28.9
-6 -5 3 324.27 25.4
6 5 -2 310.57 28.4
6 5 -2 312.87 26
-6 5 2 328.97 30.7
-6 -5 2 368.66 30.3
6 -5 -2 333.17 31
6 5 -1 20.9 7.4
-6 5 1 29 9.8
6 5 -1 38.1 10.3
6 -5 -1 31.4 6.5
6 -5 -1 11.5 7.9
-6 -5 1 7.2 5.2
-6 -5 1 21.9 8.9
6 5 0 8.1 5.3
-6 5 0 4 3.7
6 5 0 7.7 5.3
-6 -5 0 8.8 6.2
-6 -5 0 0.8 4
6 -5 0 1.5 5
6 5 1 153.18 18.9
-6 5 -1 140.99 17.2
6 5 1 196.58 21.3
-6 -5 -1 163.28 20.5
-6 -5 -1 166.18 19.8
6 5 2 91.09 16.7
6 5 2 108.49 20.3
-6 5 -2 99.99 15.4
6 -5 2 89.79 15.6
-6 -5 -2 98.19 17.7
-6 -5 -2 139.59 24.1
6 5 3 105.29 22.1
6 5 3 60.49 13.5
-6 5 -3 80.19 12.4
6 -5 3 68.49 12.6
-6 -5 -3 90.79 16.8
-6 -5 -3 60.79 18
6 5 4 15.2 12
-6 5 -4 -3.3 2.8
6 5 4 -1 5.2
-6 -5 -4 8.6 9
6 -5 4 -4.7 2.2
6 -5 4 -0.9 6.3
6 5 5 74.49 22
6 5 5 63.29 13.9
6 -5 5 71.89 22.1
6 5 6 20.5 9.7
6 5 6 22.4 14.1
6 -5 6 26.6 16.6
6 5 7 9.7 12.7
6 5 7 21 8.7
6 -5 7 27.5 17.2
6 5 8 4.4 8.6
6 5 8 16.5 19.7
-6 6 9 -0.2 10
-6 6 9 -21.5 9.5
-6 -6 9 18 11.1
-6 6 8 77.29 20.7
-6 6 8 57.59 15.6
6 6 -8 27.8 13.5
-6 -6 8 50.29 14.1
6 6 -7 151.48 24.9
-6 6 7 153.88 27.5
-6 6 7 131.39 17.8
-6 -6 7 113.79 23
-6 -6 7 132.89 21.4
-6 6 6 151.28 16.1
6 6 -6 192.98 23.1
-6 6 6 187.98 25.5
-6 -6 6 162.88 26.6
-6 -6 6 177.48 21.5
-6 6 5 282.27 31.9
-6 6 5 292.87 18.6
6 6 -5 292.97 28.8
-6 -6 5 294.97 28.4
-6 -6 5 284.17 28.6
-6 6 4 18.7 9.6
6 6 -4 8.3 6.2
-6 -6 4 8.6 5.9
-6 -6 4 7.8 6.1
6 6 -3 2.4 5
-6 6 3 1.7 4.5
6 -6 -3 6.3 5.8
-6 -6 3 -2.8 3.6
-6 -6 3 1 3.2
6 6 -2 34.8 10.4
-6 6 2 43.2 12.4
6 6 -2 36.8 10.2
6 -6 -2 18.9 9.5
-6 -6 2 49.2 11
-6 -6 2 40 11.6
6 6 -1 16.3 7
-6 6 1 21.8 9.1
6 6 -1 5.8 6.3
6 -6 -1 13.3 4.4
-6 -6 1 19.7 7.9
-6 -6 1 4.8 4.1
6 -6 -1 17.2 7.3
6 6 0 13.9 8
-6 6 0 15.8 9.6
6 6 0 27.2 9.2
6 -6 0 14.3 7.3
-6 -6 0 20.1 8.5
-6 -6 0 21 8.3
6 6 1 -8.6 5.4
6 6 1 -0.3 4.2
-6 -6 -1 6.6 5.4
-6 -6 -1 3.8 5.8
6 -6 1 -1.3 3.3
6 6 2 540.15 40.1
-6 6 -2 538.45 36.2
6 6 2 479.95 40.9
6 -6 2 526.05 36.7
-6 -6 -2 564.94 41.6
-6 -6 -2 460.95 42.1
6 6 3 3.4 5.7
6 6 3 23.2 11.1
-6 6 -3 13.5 5.4
-6 -6 -3 4.7 5.6
6 -6 3 5.5 4.7
-6 -6 -3 -2.8 5.4
6 6 4 10.3 8.1
6 6 4 15.2 10.1
-6 6 -4 30.3 6.7
-6 -6 -4 25.1 12.1
6 6 5 16.5 12
6 6 5 49.4 12.4
6 6 6 264.57 37.6
6 6 6 161.68 21
6 -6 6 167.68 37
6 6 7 22.1 10.1
6 6 7 16.9 16.7
6 -6 7 3.9 16.4
6 6 8 66.39 12.7
6 -6 8 51.29 25.3
6 7 -9 13.6 11.8
-6 7 9 26.3 12.6
-6 7 9 33.6 12
-6 -7 9 5.5 11.4
-6 7 8 18.8 9
6 7 -8 6.7 10.5
-6 -7 8 4.1 8.1
-6 7 7 195.08 20.3
-6 7 7 150.18 28.5
6 7 -7 156.18 25.5
-6 -7 7 175.78 30.1
-6 -7 7 197.48 23
-6 7 6 60.59 17.6
6 7 -6 89.49 17.9
-6 7 6 79.39 10.8
-6 -7 6 59.59 14.7
-6 -7 6 85.29 18.6
-6 7 5 399.16 39
6 7 -5 366.06 33.6
-6 7 5 403.86 22.9
-6 -7 5 388.16 34.9
-6 -7 5 390.36 34
6 7 -4 446.86 39.7
6 7 -4 523.25 40.3
-6 7 4 496.85 43.9
-6 -7 4 503.45 39.7
-6 -7 4 538.35 39.4
6 7 -3 263.17 26.8
-6 7 3 273.87 29.9
6 7 -3 269.87 27.4
-6 -7 3 309.57 28.8
-6 -7 3 324.47 27
6 7 -2 14.7 7.8
6 7 -2 12 6.1
-6 7 2 21.3 10.2
-6 -7 2 18 7.6
6 -7 -2 21 8.7
6 -7 -2 22 2.9
-6 -7 2 10.2 6
6 7 -1 180.28 19.2
-6 7 1 180.78 21.5
6 7 -1 127.89 17.8
-6 -7 1 144.59 19.1
-6 -7 1 157.68 17.9
6 -7 -1 150.58 19.7
6 -7 -1 149.09 13.4
6 7 0 388.76 33.7
-6 7 0 403.36 34
6 7 0 450.35 33.5
-6 -7 0 390.56 34.2
6 -7 0 382.26 33.3
-6 -7 0 410.26 33.3
-6 7 -1 2 4
6 7 1 5 5
6 7 1 -1.1 3.1
-6 -7 -1 -1.5 3.8
6 -7 1 9.4 4.9
-6 -7 -1 -6.2 4.3
-6 7 -2 4.7 5.5
6 7 2 6.8 8.1
6 7 2 3.7 5.5
-6 -7 -2 5 6
-6 -7 -2 10 9.3
6 7 3 3.5 5.1
6 7 3 11.2 9.3
-6 7 -3 6 4.7
-6 -7 -3 11.6 7.3
6 7 4 5.5 6
-6 7 -4 7.7 4.7
6 7 4 20.7 11
-6 -7 -4 8.2 11.1
6 7 5 6.5 9.1
6 7 5 20.3 9.4
6 7 6 90.09 16.9
6 7 6 42.4 18.5
6 -7 6 50.29 22.2
6 7 7 4.6 13.3
6 7 7 -16.9 7.2
6 -7 7 22.7 15.2
6 7 8 -2.6 10.1
6 7 8 -12 15
6 -7 8 22.5 15.6
6 8 -9 6.5 10.9
-6 8 9 9.2 10.1
-6 8 9 -5.9 12
-6 -8 9 11.1 8.7
-6 8 8 0.4 9.2
-6 8 8 -10.5 6.6
6 8 -8 -23.5 8.4
-6 -8 8 36.9 12.4
-6 8 7 38.7 10.7
-6 8 7 34 14.5
6 8 -7 39.1 11.9
-6 -8 7 59.19 17.5
-6 -8 7 49.7 14
-6 8 6 30.4 11.8
-6 8 6 12.9 5.3
-6 -8 6 18.7 10.5
-6 -8 6 20.1 9
6 8 -5 219.58 25.5
-6 8 5 239.88 30
-6 8 5 232.68 15.3
-6 -8 5 214.38 25.1
-6 -8 5 206.08 24
6 8 -4 21.1 10.8
6 8 -4 26.8 10.7
-6 8 4 32.2 12.9
-6 8 4 31.1 3.6
-6 -8 4 33.1 11.2
-6 -8 4 31.3 10.6
6 8 -3 14.7 8
6 8 -3 29.5 11
-6 8 3 25 11.4
-6 -8 3 31.8 11.6
-6 -8 3 23.5 8.1
6 8 -2 171.48 20.9
-6 8 2 231.88 26.1
6 8 -2 194.58 21.8
6 -8 -2 197.38 12.6
-6 -8 2 173.28 20.2
-6 -8 2 193.58 22.5
-6 8 1 1.6 5.1
6 8 -1 -2.5 4.7
6 8 -1 12.3 6.6
-6 -8 1 5.4 6.2
6 -8 -1 7 4
-6 -8 1 0.6 3.8
6 8 0 113.29 15.8
6 8 0 89.49 17.5
-6 8 0 121.69 20.7
6 -8 0 103.19 13.9
-6 -8 0 121.29 20.9
-6 -8 0 112.09 19.1
6 8 1 -3.5 4.5
6 8 1 -6.1 4.1
-6 -8 -1 -2.7 3.9
-6 -8 -1 0.7 3.3
6 8 2 41.9 12.4
-6 8 -2 55.09 12
6 8 2 49.3 14.9
-6 -8 -2 59.39 16.4
-6 -8 -2 42.6 13.1
6 8 3 7.3 7.2
-6 8 -3 6.1 5.1
6 8 3 4 7.7
-6 8 -4 34.6 8
6 8 4 27.8 13.6
6 8 4 10.6 10.1
-6 -8 -4 22.3 12.4
-6 8 -5 -0.6 1.4
6 8 5 3.5 5.2
6 8 5 2.4 8.1
6 8 6 140.29 27.4
6 8 6 111.89 27.9
6 8 7 -11.6 7.4
6 8 7 1.1 7.4
6 -8 7 9.3 13.4
6 8 8 93.29 28.5
6 8 8 72.99 19.3
6 -8 8 58.19 24.9
-6 9 9 40.5 14.4
-6 9 9 28.4 11.5
6 9 -9 -26.2 10.3
-6 -9 9 6.6 9.1
-6 9 8 10.7 8
-6 9 8 4.6 9.1
6 9 -8 4.3 9.6
-6 -9 8 27.1 10.9
-6 9 7 181.78 18.1
6 9 -7 179.78 23
-6 9 7 137.29 34.2
-6 -9 7 155.68 21.7
-6 9 6 53.49 16.6
-6 9 6 42.8 8.7
6 9 -6 44.6 13.4
-6 -9 6 39.4 14.9
-6 -9 6 51.69 14
-6 9 5 247.08 16.9
-6 9 5 271.67 32
6 9 -5 240.28 26.8
-6 -9 5 264.37 28.7
-6 -9 5 272.17 27.9
6 9 -4 6 8
-6 9 4 -2.4 6.2
-6 9 4 1.9 2.1
6 9 -4 -3.8 3.6
-6 -9 4 0.7 5
-6 -9 4 0.9 5.6
6 9 -3 32.9 12.3
6 9 -3 30.1 11
-6 9 3 30.8 12.2
-6 -9 3 27.9 9.8
-6 -9 3 40.2 11.5
6 -9 -3 32.6 5.4
6 9 -2 209.78 24.1
-6 9 2 210.08 26.3
6 9 -2 260.97 26.1
6 -9 -2 218.28 15
-6 -9 2 214.68 23.3
-6 -9 2 219.98 25.3
6 9 -1 138.19 18.2
6 9 -1 105.69 19.7
-6 9 1 146.89 24.5
-6 -9 1 144.49 23.2
6 -9 -1 135.69 13.5
-6 -9 1 122.19 16.8
-6 9 0 63.99 14.9
6 9 0 65.89 15.3
6 9 0 57.79 14.3
-6 -9 0 42.6 13.4
6 -9 0 43.6 10.6
-6 -9 0 38.6 12.8
-6 9 -1 371.96 32.2
6 9 1 351.46 32.3
6 9 1 332.57 32
-6 -9 -1 323.27 32.9
-6 -9 -1 340.97 32.9
6 9 2 263.57 29
-6 9 -2 263.97 24.9
6 9 2 213.68 26.1
-6 -9 -2 220.88 28.3
6 9 3 19.6 11.2
-6 9 -3 19.5 7.7
6 9 3 10.5 9.2
-6 -9 -3 28.9 13.5
-6 9 -4 265.57 21.1
6 9 4 284.87 35.2
6 9 4 261.97 29.3
-6 -9 -4 236.28 44.6
-6 9 -5 26.6 3.3
6 9 5 44.7 14.6
6 9 5 39.4 16.8
6 9 6 -7.4 11.2
6 9 6 25.8 16.7
6 9 7 -25 9.7
6 9 7 8.9 15.1
6 9 8 38.6 15.8
6 9 8 5.1 19.9
6 -9 8 24.1 21.7
6 10 -9 13.8 13.6
-6 10 9 78.09 23.5
-6 10 9 59.79 13.8
-6 -10 9 45.9 13.4
-6 10 8 35.7 15.1
6 10 -8 18 10.8
-6 10 8 59.39 14.1
-6 -10 8 59.59 15.3
6 10 -7 34.1 10.4
-6 10 7 21.5 8
-6 10 7 26.7 10
-6 -10 7 34.5 11.9
-6 10 6 185.98 33
6 10 -6 168.18 27.6
-6 10 6 187.48 16.5
-6 -10 6 208.78 28.2
-6 -10 6 187.58 23.7
-6 10 5 77.29 8.7
-6 10 5 72.99 19.1
6 10 -5 74.99 16.5
-6 -10 5 94.59 19.4
-6 -10 5 46.6 14.1
6 10 -4 -7.1 4.8
-6 10 4 3.8 5.2
-6 10 4 1.3 2.8
-6 -10 4 8.4 6.5
-6 -10 4 0.6 5.9
-6 10 3 49 15.7
6 10 -3 58.69 14.3
6 10 -3 62.39 17.5
6 -10 -3 57.69 7.5
-6 -10 3 66.29 15.5
-6 -10 3 67.09 15.2
-6 10 2 103.49 21.7
6 10 -2 93.59 18.8
6 10 -2 72.59 17.2
6 -10 -2 56.99 7.8
-6 -10 2 86.79 16.9
-6 -10 2 55.39 14.5
6 10 -1 72.89 16.2
-6 10 1 86.89 18.9
6 10 -1 83.09 17.2
-6 -10 1 82.09 17.5
-6 -10 1 104.89 20.1
6 -10 -1 79.49 11
6 10 0 63.79 15.8
6 10 0 80.49 17.3
-6 10 0 81.89 17.8
-6 -10 0 98.59 19.7
-6 -10 0 101.39 19.5
-6 10 -1 101.99 18.7
6 10 1 104.69 20.3
6 10 1 116.69 21.3
6 -10 1 117.99 17
-6 -10 -1 90.19 20
-6 -10 -1 97.39 19.9
-6 10 -2 -2.7 4.7
6 10 2 -2.1 6.9
6 10 2 -2.4 5.5
-6 -10 -2 10.4 10.5
6 10 3 4.5 6.9
-6 10 -3 -2.6 4.3
6 10 3 4.9 6.6
-6 -10 -3 9.3 9.4
6 10 4 66.29 19.3
6 10 4 45.7 14.2
-6 10 -4 42.6 9.9
-6 10 -5 125.29 9.4
6 10 5 97.79 20.8
6 10 5 142.89 30.3
6 10 6 44.6 17.2
6 10 6 26.5 11.7
6 10 7 -16.3 10
6 10 8 66.99 24.4
6 -10 8 32.8 20.8
-6 11 9 57.69 14.2
-6 11 9 56.49 22.1
-6 11 8 2.7 8.9
-6 11 8 11.9 7
6 11 -8 7.6 11.3
-6 -11 8 1.3 7.5
6 11 -7 19.9 10.6
-6 11 7 13.2 7
-6 11 7 9.7 9.6
-6 -11 7 10.1 8.7
-6 11 6 46.3 17.7
-6 11 6 61.89 10.4
6 11 -6 54.59 14.3
-6 -11 6 67.59 16.8
6 11 -5 174.18 23.1
-6 11 5 167.18 14.8
-6 11 5 152.58 29
-6 -11 5 209.88 26.4
-6 -11 5 181.78 23.8
6 11 -4 72.59 20.1
-6 11 4 60.09 18.5
-6 11 4 73.09 9.1
6 11 -4 77.79 17.3
6 -11 -4 72.19 10.2
-6 -11 4 79.99 18.4
6 11 -3 182.18 22.6
6 11 -3 174.88 29.1
-6 11 3 161.18 29
6 -11 -3 160.08 14.3
-6 -11 3 189.78 23.2
-6 -11 3 175.98 23.7
6 11 -2 79.59 18.1
-6 11 2 80.29 20
6 11 -2 71.09 17.3
6 -11 -2 81.29 9.5
-6 -11 2 78.69 16.7
-6 -11 2 72.49 17.7
6 11 -1 416.36 35.6
6 11 -1 364.86 34.6
-6 11 1 404.36 38
-6 -11 1 338.87 35.2
6 -11 -1 390.66 27.5
-6 -11 1 336.07 32.4
6 11 0 9.8 6.2
6 11 0 19.3 8.8
-6 11 0 8.8 6.8
-6 -11 0 7.8 6.6
-6 -11 0 14 7.1
6 -11 0 6.4 5.1
6 11 1 -5.7 5.3
6 11 1 -0.4 6.7
-6 11 -1 4.8 5.6
-6 -11 -1 -3.3 6.5
-6 11 -2 131.59 21.5
6 11 2 165.78 22.7
6 -11 2 96.49 20.6
-6 -11 -2 112.99 24.2
6 11 3 290.47 33.4
-6 11 -3 336.17 28.4
6 11 3 359.86 34.6
-6 -11 -3 224.28 32
6 11 4 26.9 13.1
-6 11 -4 22.1 7.7
6 11 4 14.8 9.7
-6 11 -5 386.36 23.2
6 11 5 423.86 40.3
6 11 5 389.56 44.1
6 11 6 20.6 12.1
6 11 7 37.9 18.8
-6 12 8 -0.7 7.1
6 12 -8 -16.3 11.3
-6 12 8 6 9.6
-6 -12 8 10.6 10.4
6 12 -7 2.7 10.7
-6 12 7 4.8 5.2
-6 12 7 -17.7 7.8
-6 -12 7 4.4 8
-6 12 6 14 14
6 12 -6 43.8 13.5
-6 12 6 36.3 8.4
-6 -12 6 57.69 14.5
-6 12 5 239.88 19
6 12 -5 225.88 26.1
-6 -12 5 242.68 28.2
-6 -12 5 202.58 27.6
6 12 -4 33.7 15.6
-6 12 4 44.2 9.1
-6 12 4 51.29 16.8
6 12 -4 42.7 13.9
-6 -12 4 38.7 13.2
-6 -12 4 67.49 18
6 -12 -4 43.3 9.4
-6 12 3 5.4 8.4
6 12 -3 15.1 7.5
6 12 -3 11 8.1
6 -12 -3 18.4 5.6
-6 -12 3 9.1 7.5
-6 -12 3 21 12.6
6 12 -2 -4.3 3.9
6 12 -2 1.8 4.4
-6 12 2 6 7.6
-6 -12 2 14.9 8.8
-6 -12 2 -3.2 5.8
6 -12 -2 0.6 4
6 12 -1 82.79 17.9
6 12 -1 54.99 15.8
-6 12 1 80.39 19.9
-6 -12 1 73.09 18.9
-6 -12 1 102.39 20.1
6 -12 -1 89.79 12.2
6 12 0 380.96 43.6
6 12 0 432.16 37.9
-6 12 0 396.66 38.2
-6 -12 0 363.86 37.2
-6 -12 0 373.66 36.3
6 -12 0 361.26 30.8
6 12 1 201.88 25.3
6 12 1 195.38 24.6
-6 12 -1 145.49 25.3
-6 -12 -1 179.78 24.4
6 -12 1 193.18 23
6 12 2 201.78 32.1
6 12 2 213.68 27
-6 12 -2 192.58 23.4
6 -12 2 213.48 26.9
-6 -12 -2 217.48 28.3
-6 12 -3 724.33 48.1
6 12 3 733.53 56.89
6 12 3 630.54 52.59
6 -12 3 600.64 53.79
-6 12 -4 87.39 14.4
6 12 4 54.19 16.3
6 12 4 67.89 20.9
-6 12 -5 25.6 6.1
6 12 5 27.1 13.8
6 12 6 11.6 14.5
6 12 7 111.89 36.3
-6 13 8 7 7.4
6 13 -8 4.6 11
-6 13 8 -3.9 13.1
-6 13 7 4.2 11.8
6 13 -7 18.9 10.8
-6 -13 7 13.9 9.6
-6 13 6 25.7 14.4
-6 13 6 35.9 9.1
6 13 -6 35.2 16
-6 -13 6 19.5 11.1
-6 13 5 12.3 5.7
-6 13 5 11.2 10.1
-6 -13 5 7.1 7.9
6 13 -4 12.8 11.1
-6 13 4 -4 7
-6 13 4 10.7 5.7
6 -13 -4 -3.3 4.7
-6 -13 4 -0.3 5.8
-6 -13 4 18.7 10.2
-6 13 3 136.59 27.4
6 13 -3 149.19 28.2
-6 -13 3 173.78 28.6
-6 -13 3 153.28 21.7
6 -13 -3 122.19 14
6 13 -2 381.56 43.2
6 13 -2 381.86 37.4
-6 13 2 365.16 39.2
6 -13 -2 343.07 25.8
-6 -13 2 383.66 35.6
-6 -13 2 356.76 36.7
6 13 -1 15 8.1
-6 13 1 9.6 9.2
6 13 -1 -0.9 5.1
6 -13 -1 10.6 5.6
-6 -13 1 -13.8 5.4
-6 -13 1 -1.5 6.5
6 13 0 397.86 39.1
-6 13 0 401.96 39.8
6 13 0 396.16 38.1
-6 -13 0 376.16 37.1
6 -13 0 429.16 34.3
6 13 1 14.2 8.8
-6 13 -1 15.7 9.1
6 13 1 13 10
-6 -13 -1 33.5 13.7
6 -13 1 16.6 10.1
-6 13 -2 211.08 25.3
6 13 2 222.58 27.6
6 13 2 212.48 27.5
6 -13 2 180.38 25.4
-6 -13 -2 146.99 29
-6 13 -3 150.78 19.3
6 -13 3 86.29 22.6
6 13 4 4.9 8.6
-6 13 -4 -5.1 5
-6 13 -5 93.19 11.6
6 13 5 95.79 24.9
6 13 6 -10.9 11.6
6 13 7 51.99 20.2
-6 14 8 16.4 14.7
-6 14 8 15.3 8
-6 14 7 -1.6 6.9
6 14 -7 15.7 10.7
-6 14 7 7.8 9.9
6 14 -6 126.59 24.7
-6 14 6 123.89 15.7
-6 14 6 157.38 33.7
-6 -14 6 124.49 23.2
-6 14 5 105.29 13.9
-6 14 5 110.79 26.5
6 14 -5 140.39 23.9
6 -14 -5 97.99 16.6
-6 -14 5 141.99 25.9
-6 14 4 13 10
6 14 -4 27 10.5
6 14 -4 22.4 12.4
-6 14 4 18.9 7.6
-6 -14 4 2.9 8.8
6 -14 -4 16.5 6.4
6 14 -3 66.29 18.3
6 14 -3 118.89 26.1
-6 14 3 82.09 22.5
6 -14 -3 99.59 13.3
-6 -14 3 90.09 20.9
-6 -14 3 73.29 19.7
-6 14 2 114.49 25.9
6 14 -2 65.99 17.1
6 14 -2 99.59 22.5
-6 -14 2 117.29 22
6 -14 -2 93.59 12.6
-6 -14 2 130.69 24.9
6 14 -1 -1.3 4.2
-6 14 1 9.7 8.4
6 14 -1 3.5 7.4
-6 -14 1 2.8 7.9
6 -14 -1 -1.4 4.8
6 14 0 207.68 27.4
-6 14 0 272.47 31.4
6 14 0 180.58 30.3
-6 -14 0 208.38 27.4
6 -14 0 188.08 22.9
6 14 1 459.25 42.9
-6 14 -1 462.25 43.1
6 14 1 486.35 44.5
-6 -14 -1 490.45 45.5
6 -14 1 466.15 40.7
6 14 2 715.23 54.79
-6 14 -2 580.94 48
6 -14 2 565.44 56.29
6 14 3 49 16.5
-6 14 -3 58.99 14.4
6 -14 3 71.09 19.7
-6 14 -4 229.18 24
6 14 4 234.58 33.4
-6 14 -5 65.29 11.2
6 14 5 68.59 21.2
6 14 6 0.9 9.9
6 14 7 45.2 22.4
6 15 -8 16.3 20.6
-6 15 8 28.9 16.8
-6 15 8 14.5 9.6
6 15 -7 29.2 13.1
-6 15 7 28.3 14.9
-6 15 7 4.7 7.9
6 15 -6 205.48 28.3
-6 15 6 243.08 42.3
-6 15 6 223.08 24.6
6 15 -5 62.69 16.6
-6 15 5 82.09 22.9
-6 15 5 79.09 13.6
-6 15 4 172.18 18.8
6 15 -4 172.78 33.4
6 15 -4 184.18 24.6
-6 15 4 131.09 30.2
-6 15 3 19.4 16.2
6 15 -3 37.4 14.6
6 15 -3 29.5 18.1
6 -15 -3 37.9 9.2
6 15 -2 11.4 9.6
6 15 -2 0.5 8.1
-6 15 2 13.2 11.5
6 -15 -2 7 5.9
-6 15 1 3.4 9.9
6 15 -1 -2.2 4.7
6 15 -1 7.1 8.8
6 -15 -1 6.6 4.8
-6 -15 1 -10.3 4.8
6 15 0 49.3 17.2
-6 15 0 66.99 18.8
6 -15 0 53.19 14.3
6 15 1 97.59 22.3
-6 15 -1 81.09 20.3
6 -15 1 77.49 17.8
-6 15 -2 203.08 26.2
6 15 2 233.78 30.1
6 -15 2 235.08 29.5
6 15 3 82.39 20.9
-6 15 -3 86.19 18.5
-6 15 -4 28.1 10.9
6 15 4 39.7 15.4
6 15 5 119.99 27.7
-6 15 -5 57.29 12.3
6 15 6 27.2 17.4
6 16 -7 -8.9 12.2
-6 16 7 33.6 10.5
-6 16 7 15.9 18.7
-6 16 6 13.7 7.9
6 16 -6 1.7 11.7
-6 16 6 17.3 13.9
6 16 -5 20.4 12.7
-6 16 5 4 10.9
6 -16 -5 9.5 8.5
6 16 -4 14.9 13.5
-6 16 4 36.1 17.7
6 16 -4 47.2 17.1
-6 16 4 35.2 12.1
6 -16 -4 54.49 12.5
-6 16 3 3.6 7.6
6 16 -3 2.5 7.3
6 -16 -3 -4.3 5.1
6 16 -2 43.7 16.8
6 -16 -2 29.2 10.3
-6 16 1 61.29 18
6 -16 -1 104.19 17.5
-6 16 0 196.58 33.7
6 16 0 201.78 39.3
6 -16 0 216.68 24.2
6 16 1 237.88 30.5
-6 16 -1 238.78 30
6 -16 1 201.08 35
-6 16 -2 106.99 22
6 16 2 82.29 22.2
6 -16 2 114.29 23.2
-6 16 -3 101.19 21.4
6 16 3 53.39 18.2
-6 16 -4 33.3 11.7
6 16 4 60.59 19.5
6 16 5 27.8 17.4
-6 16 -5 -0.5 5.7
-6 16 -5 -3.2 6.3
6 16 6 169.08 42.8
-6 17 7 76.89 15.3
-6 17 6 11.1 10.7
-6 17 6 7 7.5
-6 17 5 26 11
-6 17 5 63.59 21.5
6 -17 -5 9.1 6.9
6 17 -4 14.8 10.2
-6 17 4 15.4 8.9
-6 17 4 -10 10.9
6 -17 -4 12.8 9
6 17 -3 9.7 11.8
-6 17 3 7.6 10.8
6 -17 -3 8.2 5.3
6 17 -2 306.37 37.9
-6 17 2 266.57 43.7
6 -17 -2 286.07 26.4
6 17 -1 18.6 12.4
6 -17 -1 33.2 10.4
6 17 0 14.6 10.3
-6 17 0 -4.6 8.5
6 -17 0 16.1 8.6
6 17 1 8.2 8.4
-6 17 -1 35.5 14.5
6 -17 1 23.8 11.1
6 17 2 47 16.5
-6 17 -2 11.2 10.6
-6 17 -3 24 10.9
6 17 3 -6.2 5.9
6 17 4 5 8.6
6 17 5 9.1 10.8
-6 17 -5 -16 7.9
-6 17 -5 3 6.9
6 17 6 59.69 22
-6 18 7 1.5 9.1
-6 18 7 -2.1 12.6
-6 18 6 156.98 20.6
-6 18 6 137.19 34.2
-6 18 5 57.99 14.3
-6 18 5 36.2 19.1
-6 18 4 20.6 13.3
-6 18 4 10.6 8.4
6 18 -4 -0.7 9.1
6 -18 -4 -8.2 5.7
-6 18 3 1.5 12.8
6 18 -3 13.7 12.6
6 -18 -3 12.4 7.8
-6 18 2 -1.9 8.9
6 18 -2 2.6 9.7
6 -18 -2 -3 6.2
-6 18 1 85.49 23
6 18 -1 127.49 28.3
6 -18 -1 142.39 19.6
6 18 0 3.6 6.9
-6 18 0 -3.6 9.1
6 -18 0 8.4 10.3
-6 18 -1 83.09 21
6 18 1 54.19 17.4
6 -18 1 105.29 22
-6 18 -2 172.68 30.2
6 18 2 165.38 31.8
-6 18 -3 7.7 7.1
6 18 3 5.4 10.3
-6 18 -4 29.2 11.6
6 18 4 16.4 13
-6 18 -5 -5.3 8.5
-6 18 -5 -4.8 7.2
-6 19 6 22.1 10.4
-6 19 6 24.2 14.9
6 -19 -6 2.1 14.4
-6 19 5 67.49 22.9
-6 19 5 69.89 16.4
-6 19 4 24.8 16.1
-6 19 4 46.9 15.1
6 19 -4 34.3 17.1
-6 19 3 157.18 34.2
6 19 -3 109.59 26.8
6 -19 -3 162.78 21.2
6 19 -2 24.8 15.7
-6 19 2 41.7 16.8
6 -19 -2 40.3 13.2
-6 19 1 66.69 21.6
6 19 -1 56.19 19.8
6 -19 -1 66.59 16
6 19 0 -4.9 9.5
-6 19 0 8.8 9.1
6 -19 0 14.2 10.9
6 19 1 -5.1 7.3
-6 19 -1 20.4 12
6 19 2 5.6 7.4
-6 19 -2 -0.6 9.2
6 19 3 15.9 13.3
-6 19 -3 21.8 10.9
6 19 4 0.8 12.4
-6 19 -4 -2.7 9.2
-6 19 -5 -7.5 9
6 19 5 13 14.3
-6 20 6 24.3 10.8
-6 20 6 32.1 19.6
-6 20 5 86.99 19.3
-6 20 5 117.79 37.3
-6 20 4 50.49 20.6
-6 20 4 43.2 14
6 20 -4 34.3 16.2
6 20 -3 1.8 9.4
-6 20 3 28.2 15.5
6 -20 -3 10.4 10.5
6 20 -2 32.8 18.8
-6 20 2 3.8 12.8
6 -20 -2 17.4 13.1
-6 20 1 5.3 11.4
6 20 -1 -14.2 8.8
6 -20 -1 -11.9 6.9
6 20 0 8.4 12.7
-6 20 0 15.3 12.5
6 -20 0 21.6 11.3
-6 20 -1 17.9 10.9
-6 20 -2 7 8
6 20 2 -6.4 6.6
6 20 3 -10.5 11
-6 20 -3 27.5 12
-6 20 -4 -23.7 12.8
-6 20 -4 31.4 12.1
6 20 4 17.8 12.4
-6 21 5 2.3 9.7
-6 21 5 14.8 16.9
6 -21 -5 11.7 16.1
6 21 -4 24.3 17.4
-6 21 4 21 11.3
6 -21 -4 -9.4 11.1
-6 21 3 14.5 12.3
6 21 -3 1 12.7
-6 21 2 4.9 15.3
6 21 -2 35.9 18.5
6 -21 -2 45.8 14
-6 21 1 -10.2 5.8
6 21 -1 -4.9 9.7
6 -21 -1 -12.1 8.4
-6 21 0 8.8 11.2
6 21 0 41.1 16.9
-6 21 -1 15.6 12.9
6 21 1 13.7 14.5
6 21 2 -6.1 4.9
-6 21 -2 24.8 12.6
-6 21 -3 72.89 19.9
-6 21 -4 36.7 16.8
-6 21 -4 85.39 20.7
6 21 4 63.09 23.9
-6 22 4 31.6 21.4
6 22 -4 23.7 16.7
-6 22 4 35 11.7
6 -22 -4 12.7 16.5
6 -22 -3 8.3 12.6
-6 22 2 24.8 11.6
6 22 -2 -5.8 9.7
6 -22 -2 16 12.4
-6 22 1 35.4 15.8
6 22 -1 34.4 17.2
6 22 0 16.2 13.5
-6 22 0 15.1 15.7
6 22 1 13.4 15.2
-6 22 -1 5 12.9
6 22 2 190.78 44
-6 22 -2 182.78 34
-6 22 -3 27 14.2
6 22 3 7.4 11.7
-6 23 3 5.4 10.1
6 23 -3 17.8 14.7
6 23 -2 101.69 29.1
-6 23 1 58.99 20.7
6 23 -1 51.39 22.9
-6 23 0 42.5 21.7
6 23 0 31.7 15.4
6 23 1 -3.6 14.2
-6 23 -1 3.7 12.2
-6 23 -2 7.6 14
6 23 2 4.6 11.7
-6 24 2 17.6 16.8
6 24 -2 0.9 10.4
6 24 -1 30.8 21.6
-6 24 1 37.4 14.3
6 24 0 65.49 22
-6 24 0 119.89 31.7
-6 24 -1 78.99 22.6
-7 0 10 362.26 48.8
-7 0 10 367.16 36.1
-7 0 9 22 9.7
-7 0 9 -12.2 8.1
-7 0 9 -16.8 7.9
-7 0 8 102.59 20.7
-7 0 8 122.39 24.3
-7 0 8 108.29 21
-7 0 7 2 6.3
7 0 -7 8.1 10.8
-7 0 7 10.5 6.5
-7 0 6 273.87 28.5
7 0 -6 217.28 28.9
-7 0 6 208.18 23.9
7 0 -5 -1.4 6.4
-7 0 5 -1 4.1
-7 0 5 8.8 6.8
7 0 -4 165.38 21
-7 0 4 125.99 21.7
-7 0 4 125.19 11.7
7 0 -3 -2.7 1.9
-7 0 3 1.4 5.1
-7 0 3 -0.9 2.3
7 0 -3 -4 4.5
-7 0 2 1016.2 54.09
7 0 -2 1036.5 65.59
-7 0 2 1083.09 65.79
7 0 -2 1046.2 52.99
-7 0 1 -7.2 3.4
7 0 -1 3.1 5.1
-7 0 1 4.9 4.2
7 0 -1 -3.4 2.3
7 0 0 183.98 20.4
-7 0 0 185.78 20.6
-7 0 0 164.88 18.8
7 0 0 171.28 18.1
7 0 1 6.6 4.6
7 0 1 -0.1 4.6
-7 0 -2 959.4 54.49
7 0 2 745.03 51.59
7 0 2 863.11 60.99
7 0 3 -0.5 7.8
7 0 3 0.7 4.5
-7 0 -3 -6 4
7 0 4 70.19 13.2
7 0 4 58.59 18.2
-7 0 -4 68.09 13.1
7 0 5 0.5 11.4
7 0 6 738.93 69.89
7 0 6 611.34 40.2
7 0 7 8.1 4
7 0 7 8.2 15.6
7 0 8 8.5 19.4
-7 1 10 17.7 16.9
-7 1 10 29.2 13.3
-7 -1 10 19.2 15.5
-7 -1 10 8 10.5
-7 1 9 125.49 24.8
-7 1 9 107.29 21.8
-7 -1 9 102.39 21.8
-7 -1 9 84.59 20.4
-7 -1 9 84.29 24.6
7 1 -8 307.57 34
-7 1 8 253.17 30.3
-7 1 8 247.08 31.7
-7 1 8 271.97 29.6
-7 -1 8 299.97 30.1
-7 -1 8 307.47 31.7
-7 1 7 0.4 6.3
7 1 -7 -5.3 8.1
-7 1 7 16.2 7.8
-7 1 7 3.8 6.8
-7 -1 7 -5.8 5.5
-7 -1 7 0.4 5.8
7 1 -6 166.38 27.3
-7 1 6 191.78 24.6
-7 1 6 174.48 18.1
7 -1 -6 159.28 27.5
-7 -1 6 170.18 23.2
-7 -1 6 195.48 20.5
7 1 -5 5.3 6.9
-7 1 5 2.9 7
-7 1 5 15.8 5.4
7 -1 -5 3.3 7.3
-7 -1 5 17.3 9.1
-7 -1 5 12.2 5.8
-7 1 4 14.7 8
-7 1 4 26.6 5.1
7 1 -4 33 10.4
-7 -1 4 21.9 9.4
7 -1 -4 23 9.5
-7 -1 4 30.8 6.8
-7 1 3 340.97 19.6
7 1 -3 300.17 23.1
-7 1 3 351.46 31.7
7 1 -3 326.47 30.7
-7 -1 3 329.07 31
7 -1 -3 310.07 30.7
-7 -1 3 363.46 22.5
7 1 -2 558.14 42
-7 1 2 588.14 43.1
-7 1 2 526.05 31.4
7 1 -2 571.84 33
7 -1 -2 600.34 43.9
-7 -1 2 553.14 41.8
-7 -1 2 528.75 33.1
7 -1 -2 564.24 30.2
7 1 -1 2897.81 129.69
-7 1 1 3085.49 141.19
7 1 -1 2622.04 138.19
-7 1 1 2432.36 129.29
-7 -1 1 2402.36 130.19
7 -1 -1 2613.84 138.39
7 -1 -1 2859.51 127.89
-7 -1 1 2798.22 138.99
7 1 0 371.96 31.3
7 1 0 456.65 31.1
-7 1 0 383.86 33
7 -1 0 380.76 29.3
-7 -1 0 343.97 29.5
-7 -1 0 411.66 32.1
7 -1 0 327.67 30.3
-7 1 -1 47.5 11.5
7 1 1 39.3 10.7
7 -1 1 37 10.8
-7 -1 -1 57.99 13.1
7 -1 1 31.5 11.6
-7 -1 -1 40.9 12.3
7 1 2 607.04 42.3
7 1 2 623.94 48.8
-7 1 -2 583.84 40.6
7 -1 2 606.24 41.5
7 -1 2 597.54 48
-7 1 -3 454.05 33.2
7 1 3 462.95 34.4
7 1 3 363.46 40
7 -1 3 458.05 44.2
-7 -1 -3 475.75 40.8
7 -1 3 475.15 33.9
-7 1 -4 43.8 10.4
7 1 4 71.99 21.6
7 1 4 45 11.5
7 -1 4 84.79 17.2
7 -1 4 69.09 19.6
-7 -1 -4 64.89 13.5
7 1 5 526.15 64.79
7 1 5 619.74 40.3
7 -1 5 571.14 37.8
7 -1 5 496.55 55.79
7 1 6 24 15
7 -1 6 15.7 15.2
7 -1 6 30 7.8
7 1 7 76.09 12.1
7 1 7 88.89 26.2
7 -1 7 63.69 22.3
7 1 8 63.99 27
7 -1 8 81.69 29.1
-7 2 10 24.3 9.4
-7 2 10 16.7 13.3
-7 -2 10 3.2 11.6
-7 -2 10 13.7 9.7
-7 2 9 3.3 10.8
-7 2 9 36 11.7
-7 2 9 35 13.5
-7 -2 9 0.5 11.8
-7 -2 9 29.8 12.9
-7 2 8 234.88 25.5
-7 2 8 189.78 25.1
-7 2 8 187.48 26
-7 -2 8 185.78 25.4
-7 -2 8 205.88 26.9
-7 2 7 139.89 19.3
7 2 -7 134.89 25.8
-7 2 7 129.29 17.1
-7 2 7 171.68 27.2
-7 -2 7 77.09 19.5
-7 -2 7 156.28 20.8
7 2 -6 38 12.5
-7 2 6 51.99 11.8
-7 2 6 60.19 16.3
-7 2 6 51.09 10.4
-7 -2 6 62.39 13.7
7 -2 -6 49.2 15
-7 -2 6 51.89 13.9
-7 2 5 224.78 16.7
7 2 -5 251.17 27.9
-7 2 5 203.58 25.9
7 -2 -5 274.17 29.6
-7 -2 5 202.58 24.5
-7 2 4 47 5
-7 2 4 50.29 13.1
7 2 -4 69.49 15.7
-7 -2 4 52.49 14
-7 -2 4 55.89 10.2
7 -2 -4 50.09 14.2
-7 2 3 137.09 8.6
-7 2 3 154.88 20.6
7 2 -3 148.99 15.4
7 2 -3 142.49 19.1
-7 -2 3 151.58 13.9
-7 -2 3 146.59 19.3
7 -2 -3 110.49 20.6
7 2 -2 222.98 17.5
7 2 -2 191.98 21.8
-7 2 2 202.78 22.7
7 -2 -2 163.98 21.3
7 -2 -2 188.18 12.3
-7 -2 2 176.38 20.9
-7 -2 2 190.98 16.8
7 2 -1 128.99 17
-7 2 1 147.89 18.9
7 2 -1 147.69 14.4
7 -2 -1 148.29 23
-7 -2 1 116.09 19.3
-7 -2 1 107.59 14.1
7 -2 -1 138.79 12.6
-7 2 0 1459.55 84.69
7 2 0 1458.75 84.89
7 2 0 1623.84 82.69
7 -2 0 1516.85 85.69
7 -2 0 1550.44 81.69
-7 -2 0 1508.55 85.29
-7 2 -1 804.82 52.09
7 2 1 836.92 53.69
7 2 1 912.11 56.29
-7 -2 -1 826.82 53.29
7 -2 1 902.91 56.89
-7 -2 -1 711.63 53.99
7 -2 1 843.42 53.49
7 2 2 197.58 24.7
7 2 2 158.58 18.9
-7 2 -2 194.78 19.3
-7 -2 -2 157.18 19.4
7 -2 2 193.38 24.9
-7 -2 -2 145.79 21.4
7 -2 2 179.58 20.1
-7 2 -3 7.6 4.4
7 2 3 15.5 9.6
7 2 3 6.1 5
7 -2 3 -1 6.6
7 -2 3 6.7 7.2
-7 -2 -3 7.1 5.4
-7 2 -4 419.26 30.3
7 2 4 443.86 34
7 2 4 429.46 45.4
7 -2 4 465.05 47.9
-7 -2 -4 430.26 34.1
7 -2 4 391.16 30.7
7 2 5 298.77 26.9
7 -2 5 282.67 22.9
7 -2 5 286.37 39.6
7 2 6 75.69 14.8
7 2 6 134.59 33.8
7 -2 6 119.09 32.7
7 -2 6 69.89 9
7 2 7 115.29 30.4
7 -2 7 76.89 30.8
7 2 8 -1.9 3.7
7 2 8 5.2 10
7 2 8 14.6 4.8
7 -2 8 -10.4 14.4
-7 3 9 15.3 11.6
-7 3 9 -9.4 7.6
-7 3 9 -18.6 9.8
-7 -3 9 -3.8 9.3
-7 3 8 267.67 32.3
7 3 -8 261.67 31.9
-7 3 8 283.77 30.4
-7 3 8 269.77 27.7
-7 -3 8 280.97 29.7
-7 -3 8 267.87 30.7
-7 3 7 15.6 7.8
-7 3 7 6 7.3
-7 3 7 -0.8 7.3
7 3 -7 18 10.1
-7 -3 7 4.3 9.7
-7 -3 7 4.5 7.1
-7 3 6 185.88 17.4
-7 3 6 215.88 27.4
7 3 -6 227.08 26.5
-7 3 6 193.08 19.1
-7 -3 6 204.08 24.8
7 -3 -6 196.88 31.6
-7 -3 6 178.08 21
-7 3 5 183.88 13
-7 3 5 182.98 28.8
-7 3 5 151.08 13.5
7 3 -5 165.58 22.9
-7 -3 5 185.18 22.7
7 -3 -5 178.18 28.6
-7 -3 5 183.48 19
-7 3 4 660.43 52.69
7 3 -4 814.92 55.39
-7 -3 4 805.82 54.29
-7 -3 4 768.02 45.9
7 -3 -4 811.92 58.09
7 3 -3 465.05 37.7
-7 3 3 453.45 38.5
7 3 -3 423.46 31.5
-7 -3 3 459.95 30.2
7 -3 -3 429.56 38.4
-7 -3 3 469.35 37.5
7 3 -2 60.49 13.4
-7 3 2 47.5 13.3
7 3 -2 64.09 11.6
7 -3 -2 59.59 4.8
-7 -3 2 64.89 11.5
-7 -3 2 70.49 14.9
7 -3 -2 55.99 14.2
7 3 -1 44.5 12
7 3 -1 45.5 9.7
-7 3 1 33.5 10.7
7 -3 -1 50.19 12.3
-7 -3 1 41.4 12.1
-7 -3 1 55.39 11.5
7 -3 -1 51.39 8.6
-7 3 0 0.4 4.1
7 3 0 4.2 4.2
7 3 0 1.7 4.3
-7 -3 0 -1.6 3.5
7 -3 0 -0.9 3.8
-7 -3 0 -0.8 4.5
7 -3 0 -5.5 3.1
-7 3 -1 44.4 11.1
7 3 1 45.2 12.3
7 3 1 50.59 12.2
7 -3 1 48.8 11.9
-7 -3 -1 35.8 12
-7 -3 -1 48.5 11.9
7 -3 1 42.3 12.2
7 3 2 321.17 28.2
7 3 2 322.67 32.6
-7 3 -2 331.77 27
7 -3 2 312.87 33.1
-7 -3 -2 303.57 28
7 -3 2 278.97 26.2
-7 -3 -2 274.77 30.5
-7 3 -3 159.78 16.8
7 3 3 131.69 17.2
7 3 3 141.59 27.4
-7 -3 -3 125.89 17.4
7 -3 3 131.19 26.8
-7 -3 -3 114.99 24
7 -3 3 133.89 17.2
7 3 4 -4.1 7.9
-7 3 -4 -7.6 2.9
7 3 4 5.8 4.3
7 -3 4 -5.9 9.2
7 -3 4 3 4.2
-7 -3 -4 7.3 5.6
7 3 5 16.2 15.8
7 3 5 13.4 8.3
-7 3 -5 14.3 5.3
7 -3 5 11.5 5.6
7 -3 5 14.8 13.9
7 3 6 4.5 5.7
7 3 6 2.7 9.2
7 -3 6 11.4 11.5
7 3 7 45.9 11.8
7 3 7 33.2 20
7 -3 7 8.2 16.1
7 3 8 14.2 20.9
7 -3 8 11.4 17.4
-7 4 9 285.17 31.1
-7 4 9 353.86 37.9
-7 4 9 328.67 35.2
-7 -4 9 378.96 34.3
7 4 -8 18 13.1
-7 4 8 6.3 10
-7 4 8 26.3 12
-7 4 8 4.6 9.2
-7 -4 8 23.6 10.1
-7 -4 8 -6.6 11
-7 4 7 5.1 6.5
-7 4 7 -1 5.6
7 4 -7 -0.6 9.3
-7 4 7 1.6 7.6
-7 -4 7 6.8 8.3
-7 -4 7 10.3 7.7
-7 4 6 580.44 36.3
-7 4 6 552.84 34.8
-7 4 6 609.84 49.6
7 4 -6 568.24 47
-7 -4 6 601.34 44
-7 -4 6 613.34 46.2
7 4 -5 4.5 6.8
-7 4 5 -0.7 1.6
-7 4 5 1.9 2.2
-7 4 5 6.4 6.3
7 -4 -5 -14.7 5.6
-7 -4 5 -8 6
7 4 -4 0.8 4
-7 4 4 -1.6 6.8
7 -4 -4 3.1 6.4
-7 -4 4 9.5 7.7
-7 4 3 169.98 22.9
7 4 -3 170.88 18.3
7 4 -3 190.38 22.4
-7 -4 3 172.28 21.7
-7 -4 3 182.38 20.1
7 -4 -3 160.88 26.2
7 4 -2 6.5 5.7
7 4 -2 8.2 7.2
-7 4 2 19.3 8.8
7 -4 -2 9.6 7.9
-7 -4 2 18.4 6.4
-7 -4 2 10.2 6.8
-7 4 1 441.56 36.5
7 4 -1 462.75 36.6
7 4 -1 471.35 32.1
-7 -4 1 419.06 32.4
-7 -4 1 461.75 36.6
7 -4 -1 453.05 37.1
7 -4 -1 441.06 27.7
-7 4 0 301.97 27.5
7 4 0 296.17 27.7
7 -4 0 264.87 24.6
7 -4 0 330.67 29.1
-7 -4 0 335.37 29.1
-7 -4 0 240.88 25.1
-7 4 -1 40.3 11.2
7 4 1 13.3 6.8
7 4 1 45.6 12.8
7 -4 1 36.4 10.9
-7 -4 -1 37.7 11.6
7 -4 1 26.1 10.3
-7 -4 -1 39.6 11
-7 4 -2 15.9 6.8
7 4 2 2.9 6.7
7 4 2 3.6 4.9
7 -4 2 13.9 7.1
-7 -4 -2 9 7.6
7 -4 2 4.4 7.8
-7 -4 -2 15.7 9.5
7 4 3 86.39 17
7 4 3 72.49 19.9
-7 4 -3 62.19 12.2
-7 -4 -3 60.79 14.5
-7 -4 -3 59.79 17.9
7 -4 3 78.59 13.8
7 -4 3 82.29 21
7 4 4 18.1 9.9
-7 4 -4 31.9 8.4
7 4 4 49.9 17.4
7 -4 4 19.8 13.4
7 -4 4 16.5 7.8
-7 4 -5 80.39 10.2
7 4 5 110.09 28
7 4 5 80.09 16.1
7 -4 5 87.19 10.9
7 4 6 60.19 15.1
7 4 6 90.89 27.3
7 -4 6 86.79 27.2
7 4 7 20.1 14.3
7 4 7 28.4 9.8
7 -4 7 21.8 18.3
7 4 8 27.1 12.6
7 4 8 26.7 23.8
7 -4 8 19.9 18.6
-7 5 9 21.3 12.9
-7 5 9 33.8 12.7
-7 5 9 7.2 9
-7 -5 9 6.9 9.5
7 5 -8 213.58 27.8
-7 5 8 129.19 27.7
-7 5 8 135.49 19.7
-7 5 8 155.28 19.3
-7 -5 8 166.38 21.8
-7 -5 8 138.69 25.5
-7 5 7 0 6.1
7 5 -7 -10.6 5.4
-7 5 7 20 9.5
-7 5 7 -2.1 5.7
-7 -5 7 -4.5 6.7
-7 -5 7 -5.8 8.1
-7 5 6 30.6 12.6
-7 5 6 38.9 8.2
-7 5 6 35 7.7
7 5 -6 58.09 15.8
-7 -5 6 50.39 14.8
-7 -5 6 46.1 13.2
7 5 -5 666.63 51.29
-7 5 5 741.63 55.59
-7 5 5 662.33 31.3
-7 5 5 628.14 30.8
-7 -5 5 722.33 47.4
-7 -5 5 704.43 50.69
7 -5 -5 725.63 56.49
7 5 -4 91.89 17.8
-7 5 4 99.29 20.3
7 5 -4 84.29 18.2
-7 -5 4 109.79 14.5
-7 -5 4 108.39 19.9
7 -5 -4 107.39 21.7
-7 5 3 133.59 23.6
7 5 -3 156.88 18.1
7 5 -3 143.19 19.2
7 -5 -3 158.08 25.9
-7 -5 3 147.49 16.4
-7 -5 3 159.38 20.3
7 5 -2 1.1 4.2
7 5 -2 -4.4 3.8
-7 5 2 6.1 7
7 -5 -2 8.8 7.4
-7 -5 2 3.6 5.6
-7 -5 2 7.2 4.6
-7 5 1 392.76 33.2
7 5 -1 303.57 29.2
7 5 -1 337.17 26.7
7 -5 -1 293.27 30.3
7 -5 -1 325.87 22.5
-7 -5 1 350.46 31.2
-7 -5 1 280.87 25.6
7 5 0 134.99 21.5
-7 5 0 144.49 18.7
7 5 0 149.09 17.5
-7 -5 0 129.99 21.1
-7 -5 0 152.48 19.1
7 -5 0 125.29 21.1
7 -5 0 101.79 14.7
7 5 1 -2.6 5.1
7 5 1 6.2 6.6
-7 -5 -1 -1 5.6
7 -5 1 6.2 4.6
-7 -5 -1 2.2 4.2
7 -5 1 -1.7 4.1
7 5 2 5.4 6.6
7 5 2 9.1 7.1
-7 5 -2 8.2 5.7
7 -5 2 -6 8.2
-7 -5 -2 0 4.1
7 -5 2 17.1 6.8
-7 -5 -2 8 6.9
-7 5 -3 15.1 6.5
7 5 3 5.6 9.7
7 5 3 8.5 6.4
7 -5 3 21 12.4
7 -5 3 19.3 7.9
-7 -5 -3 16.4 8.9
-7 -5 -3 12.7 8.2
-7 5 -4 99.59 12
7 5 4 61.29 14.4
7 5 4 77.99 21.7
7 -5 4 93.29 24.9
7 -5 4 81.29 13.6
-7 -5 -4 91.79 23.9
-7 5 -5 366.36 23.7
7 5 5 466.65 48.6
7 5 5 360.56 32.1
7 -5 5 329.17 44.8
7 5 6 18.8 14.1
7 5 6 5.7 6.9
7 -5 6 16.5 14.9
7 5 7 107.39 31.6
7 5 7 116.49 18.4
7 -5 7 85.89 30.4
7 5 8 7.8 12.1
7 -5 8 16.7 22.9
-7 6 9 173.88 33.2
-7 6 9 166.28 21.1
-7 6 9 167.18 23.7
-7 -6 9 206.88 24.6
7 6 -8 89.19 21.7
-7 6 8 63.69 14.7
-7 6 8 101.49 23.7
-7 -6 8 101.69 19.7
-7 6 7 273.67 22.4
-7 6 7 281.27 34.6
-7 6 7 214.38 21.1
7 6 -7 244.28 29.2
-7 -6 7 302.27 29.5
-7 -6 7 311.17 32.3
7 6 -6 29.5 9.7
-7 6 6 17.5 4.6
-7 6 6 6.7 4.6
-7 6 6 -4.5 6
-7 -6 6 12.8 9
-7 -6 6 13.2 8.7
-7 6 5 291.27 32.8
7 6 -5 309.07 30.6
-7 -6 5 312.27 28.7
-7 -6 5 283.17 29.7
7 6 -4 6.8 7.1
-7 6 4 3.9 5.6
7 6 -4 6.5 7.6
-7 -6 4 -1.2 6
7 -6 -4 -6.8 5.5
-7 -6 4 0.9 4.9
-7 6 3 79.29 18.1
7 6 -3 80.19 16.1
7 6 -3 113.99 19.8
-7 -6 3 75.39 16.8
-7 -6 3 96.99 13.4
7 -6 -3 92.49 20.3
-7 6 2 64.39 16
7 6 -2 50.89 12.7
7 6 -2 65.59 13.9
-7 -6 2 53.79 14.4
7 -6 -2 61.99 15.6
-7 -6 2 52.99 11.4
7 6 -1 42.4 10.8
-7 6 1 31.4 11.3
7 6 -1 64.19 14.6
7 -6 -1 70.79 9.5
-7 -6 1 56.39 14.2
-7 -6 1 73.79 14.2
7 -6 -1 32.6 11.5
-7 6 0 57.39 14.2
7 6 0 74.69 15.3
7 6 0 73.39 15.1
-7 -6 0 83.29 16.9
7 -6 0 78.89 16.5
-7 -6 0 100.19 18.4
7 -6 0 69.69 14.1
-7 6 -1 104.09 18.2
7 6 1 82.59 17.9
7 6 1 119.09 20.7
7 -6 1 136.09 17.9
-7 -6 -1 131.39 22.6
-7 -6 -1 124.59 21.1
7 6 2 21.1 11.1
-7 6 -2 15.4 7.6
7 6 2 20.3 9.7
7 -6 2 23.7 9
-7 -6 -2 18.2 8.5
-7 -6 -2 19.2 9.8
7 6 3 -3.8 6.8
7 6 3 12.3 6.7
-7 6 -3 2.5 4.5
-7 -6 -3 3.2 7.8
7 -6 3 -8.8 4.8
-7 -6 -3 -7.1 4.3
7 6 4 -4.7 6.5
7 6 4 -7 8.4
-7 6 -4 -0.2 4
-7 -6 -4 5.6 7
7 -6 4 6.6 8.3
7 6 5 88.69 17
7 6 5 66.59 22.4
-7 6 -5 66.99 8.2
7 -6 5 59.79 21.8
7 6 6 -19.5 9.9
7 6 6 13.3 8.1
7 -6 6 -2.9 8.7
7 6 7 81.79 24.7
7 6 7 103.29 18.3
7 -6 7 91.19 31.2
7 6 8 120.09 29.1
7 -6 8 23.7 21.6
-7 7 9 37 17.6
7 7 -9 -20.6 12.3
-7 7 9 20.7 11
-7 -7 9 23.8 9.8
-7 7 8 39.8 14.9
7 7 -8 19.2 13
-7 7 8 14.9 8.8
-7 -7 8 19.3 11.4
-7 7 7 7.6 5.4
7 7 -7 6.7 7.9
-7 7 7 5.8 8.6
-7 -7 7 -5.2 9.4
-7 -7 7 -2 6.3
-7 7 6 106.29 22.9
7 7 -6 133.99 23
-7 7 6 118.19 10.9
-7 7 6 127.79 10.3
-7 -7 6 123.39 22.7
-7 -7 6 164.48 21.7
7 7 -5 170.98 23
-7 7 5 174.18 29.8
-7 -7 5 182.68 22
-7 -7 5 167.08 23
7 7 -4 -0.6 6
7 7 -4 8.8 8.4
-7 7 4 3.9 6.5
-7 -7 4 6.7 5.8
-7 -7 4 -1.8 5.5
7 7 -3 -1.4 5.4
7 7 -3 16.9 8.4
-7 7 3 8.2 7
7 -7 -3 9.3 8.9
-7 -7 3 19.7 8.1
-7 -7 3 18.2 7.8
7 7 -2 10.7 6.1
-7 7 2 -6.5 2.7
7 7 -2 0.2 4.4
7 -7 -2 0.3 1
7 -7 -2 3.4 5.7
7 -7 -2 2.9 1.4
-7 -7 2 2.4 5.5
-7 -7 2 5.7 5.8
7 7 -1 334.87 28.4
7 7 -1 339.97 31.5
-7 7 1 305.07 30.6
7 -7 -1 312.77 31.1
7 -7 -1 298.37 21.6
-7 -7 1 268.87 29.1
-7 -7 1 331.77 28.5
7 7 0 62.69 14.5
7 7 0 102.59 17.8
-7 7 0 54.09 13.4
-7 -7 0 69.29 16
7 -7 0 59.09 14.4
-7 -7 0 81.69 17
-7 7 -1 47 12.2
7 7 1 51.79 13
7 7 1 15.5 8.3
-7 -7 -1 51.99 13.8
-7 -7 -1 31.4 12.1
7 -7 1 39.9 11.6
7 7 2 -6.5 2.9
-7 7 -2 3.4 5.7
7 7 2 -0.1 4.5
7 -7 2 0.1 4.3
-7 -7 -2 -2.5 6.3
-7 -7 -2 -0.4 5.1
7 7 3 52.49 13
7 7 3 37.6 13.6
-7 7 -3 58.79 11.8
-7 -7 -3 43.4 14.3
-7 -7 -3 53.79 16.9
-7 7 -4 3.8 4.3
7 7 4 8.1 6.6
7 7 4 4.7 7.5
7 7 5 56.99 21.7
7 7 5 78.79 17.2
-7 7 -5 62.99 7.7
7 -7 5 90.49 26.3
7 7 6 141.49 32.3
7 7 6 96.79 18.9
7 -7 6 78.79 25.9
7 7 7 1.6 13.8
7 -7 7 -12.7 12.2
7 7 8 13 18.2
7 -7 8 -26.4 15.6
-7 8 9 53.79 13.9
7 8 -9 3.1 14.7
-7 8 9 38.2 14.1
-7 -8 9 36.5 13.5
-7 8 8 131.29 28.3
7 8 -8 133.59 24.3
-7 8 8 163.48 17.5
-7 -8 8 136.69 22.9
-7 8 7 -0.7 3.7
7 8 -7 -7 6.9
-7 8 7 6 7.3
-7 -8 7 15.4 9.6
-7 -8 7 -6.9 4.9
7 8 -6 235.68 27.4
-7 8 6 224.08 35.5
-7 8 6 219.08 14
-7 -8 6 179.88 24.8
-7 -8 6 219.88 27.3
7 8 -5 31 12.3
-7 8 5 26 12
-7 -8 5 26.4 11.1
-7 -8 5 15.9 9.4
7 8 -4 0.8 6
-7 8 4 4.6 7.4
7 8 -4 15.5 9.6
-7 -8 4 14.2 7.8
-7 -8 4 2.2 6.6
7 8 -3 75.29 16.1
7 8 -3 71.39 16.3
-7 8 3 76.49 18.8
-7 -8 3 72.89 15.9
-7 -8 3 77.29 17
-7 8 2 -2.2 4.8
7 8 -2 3.3 5.3
7 8 -2 3.2 6
7 -8 -2 2.8 6.2
7 -8 -2 2 1.7
-7 -8 2 8.3 5.9
-7 -8 2 2.6 5
7 8 -1 51.89 13.6
7 8 -1 72.49 16
-7 8 1 30.7 11
-7 -8 1 43.3 12.9
7 -8 -1 45.9 12.4
-7 -8 1 66.99 14.4
7 -8 -1 62.29 8.9
7 8 0 95.79 18.3
7 8 0 105.89 20.6
-7 8 0 103.49 19.7
-7 -8 0 83.19 18.6
7 -8 0 99.29 19.5
-7 -8 0 109.79 20.8
-7 8 -1 285.27 28.1
7 8 1 292.17 29.1
7 8 1 311.27 30.3
-7 -8 -1 268.57 29.2
7 -8 1 262.97 27.4
-7 -8 -1 276.27 29.8
7 8 2 76.19 18.1
7 8 2 69.29 16.1
-7 8 -2 63.39 13.7
-7 -8 -2 67.29 17.1
-7 -8 -2 67.79 17.4
-7 8 -3 29.6 8.9
7 8 3 14.6 9
7 8 3 28.5 10.4
-7 -8 -3 21 11.2
7 8 4 28.3 15.1
7 8 4 40.3 13.2
-7 8 -4 41.5 8.9
-7 8 -5 110.69 10
7 8 5 139.19 24.1
7 8 5 155.08 32
7 8 6 65.69 16.5
7 8 6 35.5 17.4
7 -8 6 36.9 18.5
7 8 7 -18.2 10
7 8 7 7.2 10.5
7 -8 7 -4 10
-7 9 9 22.2 15
-7 9 9 8.2 7.6
-7 -9 9 20.6 9.6
-7 9 8 -6.3 5.1
-7 9 8 7.4 8.3
7 9 -8 -11.7 11.9
-7 -9 8 -14.2 6.5
7 9 -7 91.69 19.8
-7 9 7 136.89 27.8
-7 9 7 104.69 11.6
-7 -9 7 92.69 19.1
-7 9 6 114.69 9.2
7 9 -6 130.69 23.3
-7 9 6 80.09 23.6
-7 -9 6 128.29 24.3
-7 -9 6 150.88 24.8
7 9 -5 162.28 26.5
-7 9 5 130.69 27.3
-7 -9 5 126.69 22.9
-7 -9 5 134.99 23.3
-7 9 4 8 9.5
7 9 -4 12.6 8.5
7 9 -4 4.4 7.5
-7 -9 4 24.6 10.5
-7 -9 4 20.7 8.3
7 9 -3 237.28 26.3
7 9 -3 212.58 25.4
-7 9 3 216.88 29
-7 -9 3 221.78 26.3
-7 -9 3 243.98 25
-7 9 2 0.2 5.9
7 9 -2 -1.4 4.4
7 9 -2 8.7 6.3
-7 -9 2 2.7 4.6
-7 -9 2 0.2 3.8
7 -9 -2 -2 1.7
7 9 -1 229.98 25
-7 9 1 183.78 25
7 9 -1 255.37 27.3
-7 -9 1 203.38 25.2
-7 -9 1 276.37 26.8
7 -9 -1 224.28 18.7
-7 9 0 269.07 28.5
7 9 0 226.48 26.4
7 9 0 214.28 24.9
7 -9 0 201.78 21.3
-7 -9 0 245.48 26.6
-7 -9 0 274.57 29.2
7 9 1 38 11.8
7 9 1 24.1 10.4
-7 9 -1 10.3 7.6
-7 -9 -1 41.1 12.2
-7 -9 -1 22.9 11
7 9 2 52.49 16.1
-7 9 -2 72.59 15.1
7 9 2 76.99 17.6
-7 -9 -2 75.09 17.8
-7 -9 -2 68.59 19.6
7 9 3 41.4 13.6
7 9 3 42.5 14.2
-7 9 -3 29.9 9.4
-7 -9 -3 38.6 16.6
7 9 4 476.95 48.9
7 9 4 419.26 39.8
-7 9 -4 409.76 30.3
-7 9 -5 42.1 6.6
7 9 5 48.4 18
7 9 5 56.49 17.6
7 9 6 -25.1 10.8
7 9 6 -19.6 9.5
7 9 7 -5.3 14.3
7 -9 7 -8.2 14.6
-7 10 9 25.1 9
-7 10 9 32.1 20.7
-7 -10 9 21 10.2
-7 10 8 77.49 22.7
-7 10 8 108.69 13.6
-7 -10 8 100.49 20
-7 10 7 34.5 17.1
-7 10 7 13.2 5.4
-7 -10 7 22.1 11.5
-7 10 6 7.8 3.1
7 10 -6 11.7 9.9
-7 10 6 0.4 6.4
-7 -10 6 -3.1 7.1
-7 -10 6 7.7 6.6
7 10 -5 28.4 11.3
-7 10 5 38.8 15.3
-7 -10 5 69.69 16.7
-7 -10 5 44.3 14.6
7 10 -4 302.97 33.6
-7 10 4 272.67 35.3
7 10 -4 332.67 32.9
-7 -10 4 298.47 30.5
-7 -10 4 317.47 32.5
7 10 -3 50.99 13.8
7 10 -3 44.7 14.6
-7 10 3 23.9 12.6
-7 -10 3 52.59 13.5
-7 -10 3 50.89 15.1
7 -10 -3 44.3 4.6
-7 10 2 202.78 27.1
7 10 -2 166.18 22.5
7 10 -2 203.98 24.7
7 -10 -2 206.38 14.6
-7 -10 2 243.88 25.2
-7 -10 2 224.08 26.8
7 10 -1 137.59 24.2
-7 10 1 185.68 24.3
7 10 -1 177.98 22.3
-7 -10 1 163.98 21.6
7 -10 -1 153.78 15.6
-7 -10 1 152.98 26.4
7 10 0 1 5
-7 10 0 8.5 7.9
7 10 0 15.1 7.2
-7 -10 0 -6.5 4.7
7 -10 0 2.4 5.5
-7 -10 0 2.6 5.7
7 10 1 133.79 23.7
-7 10 -1 125.89 22.9
7 10 1 107.59 21.6
-7 -10 -1 135.39 25
7 -10 1 109.39 20.8
-7 -10 -1 127.19 23.5
7 10 2 87.99 19.6
-7 10 -2 82.99 17.2
7 10 2 70.39 18.5
-7 -10 -2 80.29 19.1
-7 -10 -2 51.89 15.9
7 10 3 178.58 28.8
-7 10 -3 182.38 23.1
7 10 3 292.27 33
7 10 4 61.39 16.4
-7 10 -4 75.99 13.3
7 10 4 90.49 23.9
-7 10 -5 10.6 4.2
7 10 5 13.8 8.7
7 10 5 15.5 14.6
7 10 6 28.3 16.2
-7 11 9 -12.4 10.2
-7 -11 9 -4.3 8.4
7 11 -8 1.1 12
-7 11 8 19.7 7.4
-7 11 8 11.5 11.3
-7 -11 8 42.7 12.8
7 11 -7 9.1 12.2
-7 11 7 31.2 6.9
-7 11 7 59.59 17.8
-7 -11 7 22 10.1
7 11 -6 0.5 11
-7 11 6 -5.4 8.6
-7 11 6 8.8 3.8
-7 -11 6 -13 6.1
-7 -11 5 172.68 23.9
-7 -11 5 165.68 27.4
7 11 -4 866.21 71.09
7 11 -4 826.92 64.39
-7 11 4 823.82 67.09
-7 -11 4 1018.6 64.19
-7 -11 4 806.72 61.39
7 11 -3 7.5 7.5
7 11 -3 12.4 8.8
-7 11 3 20.7 12.2
-7 -11 3 1.2 6.2
7 -11 -3 11.2 3.8
-7 -11 3 25.4 11.4
7 11 -2 228.88 26.9
7 11 -2 180.48 24.9
-7 11 2 226.58 29
-7 -11 2 232.18 26
-7 -11 2 274.07 30.1
7 -11 -2 225.48 16.7
7 11 -1 364.46 34.2
-7 11 1 396.76 38.1
-7 -11 1 390.76 37.8
7 -11 -1 338.57 26.3
-7 -11 1 352.16 34
7 11 0 74.39 19
7 11 0 180.98 22.9
-7 11 0 115.99 22.6
-7 -11 0 123.59 24.1
-7 -11 0 158.88 21.8
7 -11 0 136.39 17.6
7 11 1 324.47 32.7
7 11 1 269.07 30.9
-7 11 -1 324.27 32.2
-7 -11 -1 313.07 34
7 -11 1 268.97 28.2
-7 -11 -1 283.27 32.4
7 11 2 487.35 43.1
7 11 2 484.45 43.9
-7 11 -2 517.75 41
-7 -11 -2 450.05 44.8
7 11 3 -7.1 4.1
-7 11 -3 2 5.9
7 11 3 -7.7 6.7
-7 11 -4 11.7 6.5
7 11 4 33.1 14
7 11 4 23.6 12.1
7 11 5 31 16.9
-7 11 -5 15.3 5.2
7 11 6 40.5 22.4
7 11 7 -5.1 12.8
-7 12 8 90.39 12.1
-7 12 8 78.99 26.2
-7 -12 8 112.59 23.1
7 12 -7 17.2 15.5
-7 12 7 44.2 16.9
-7 12 7 25.8 6.9
-7 -12 7 39 13.1
-7 12 6 545.35 31.2
-7 12 6 550.74 55.49
7 12 -6 581.14 47.7
-7 -12 6 577.04 47.8
-7 12 5 90.79 23.2
7 12 -5 84.29 18.7
-7 -12 5 105.59 22.1
7 12 -4 -5.5 4
7 12 -4 12 8.6
-7 12 4 2.5 7.7
-7 -12 4 3.4 6
-7 -12 4 13.4 9.8
7 12 -3 558.44 49.9
-7 12 3 665.23 56.29
7 12 -3 651.53 50.69
-7 -12 3 620.94 50.99
-7 -12 3 644.74 49.4
7 -12 -3 599.74 34.8
-7 12 2 43.7 14.8
7 12 -2 23.7 11.4
7 12 -2 24.1 11.8
-7 -12 2 18.6 11.4
7 -12 -2 30.9 7.5
-7 -12 2 30 11.4
7 12 -1 132.59 24.2
-7 12 1 177.58 30.4
7 12 -1 140.49 25.2
7 -12 -1 158.48 16.4
-7 -12 1 124.59 25.2
-7 -12 1 152.68 21.4
7 12 0 1537.05 98.29
7 12 0 1569.44 96.69
-7 12 0 1679.23 100.59
-7 -12 0 1689.53 102.49
7 -12 0 1679.43 91.09
-7 -12 0 1652.73 99.09
-7 12 -1 17 10.8
7 12 1 14.3 9.1
7 12 1 9.4 7.4
7 -12 1 12.5 7.6
-7 -12 -1 10.7 10.9
-7 12 -2 238.88 26.9
7 12 2 228.28 30.2
7 12 2 281.07 31.8
7 -12 2 215.48 27.7
7 12 3 351.86 38.8
-7 12 -3 321.97 30.6
7 -12 3 344.57 38.1
7 12 4 33.1 14
-7 12 -4 30.8 11.2
-7 12 -5 63.89 10.2
7 12 5 62.59 19.6
7 12 6 -10.2 10.1
7 12 7 13 16.6
7 13 -8 -13 11.9
-7 13 8 24.4 15.6
-7 -13 8 45.6 11.4
7 13 -7 31.5 11.5
-7 13 7 4.6 5.1
-7 13 7 10 10.3
-7 -13 7 -6.5 8.3
7 13 -6 -8.4 10.2
-7 13 6 15.1 11.4
-7 13 6 12.4 5.4
-7 -13 6 23.1 10.1
-7 13 5 -2.7 7.2
-7 13 5 8.1 3.6
7 13 -5 16.2 10.1
-7 -13 5 3.1 7.2
7 13 -4 165.68 27.3
-7 13 4 138.89 29.1
7 13 -4 143.69 28.2
-7 -13 4 130.29 25.2
7 -13 -4 142.69 13.5
7 13 -3 83.59 20.8
-7 13 3 84.89 23.4
7 13 -3 112.99 22.2
7 -13 -3 94.29 11.3
-7 -13 3 95.09 21
-7 -13 3 102.29 22.1
7 13 -2 100.49 21.9
-7 13 2 69.89 19.1
7 13 -2 62.39 16.8
-7 -13 2 77.79 18.8
7 -13 -2 70.89 10.1
-7 -13 2 82.19 19.4
7 13 -1 90.39 20.6
-7 13 1 86.29 21.6
7 13 -1 97.59 21
-7 -13 1 135.29 24
7 -13 -1 106.89 13.6
-7 -13 1 107.19 22.9
7 13 0 766.82 58.09
7 13 0 732.23 58.79
-7 13 0 829.72 60.99
-7 -13 0 770.62 61.09
-7 -13 0 788.12 59.69
7 -13 0 731.03 50.79
-7 13 -1 197.88 26.3
7 13 1 219.98 28.5
7 13 1 176.18 29.6
7 -13 1 183.58 23.8
-7 -13 -1 183.78 31.6
-7 13 -2 340.37 34.4
7 -13 2 311.07 39.9
7 13 3 34.5 14.7
-7 13 -3 6.7 8.7
7 -13 3 26.3 12.3
-7 13 -4 9.9 6.8
7 13 4 11 13
7 13 5 18 13.3
-7 13 -5 2.5 5
7 13 6 104.09 24.6
-7 14 8 67.39 23
-7 14 8 33.5 9.7
7 14 -7 147.49 25.5
-7 14 7 79.69 12.4
-7 14 7 104.09 28.1
-7 -14 7 130.49 23.8
-7 14 6 155.58 14.6
7 14 -6 138.29 25.3
-7 14 6 176.18 34.8
-7 -14 6 146.79 26.2
-7 14 5 153.78 32.2
-7 14 5 169.38 15.7
7 14 -5 220.78 28
-7 -14 5 200.58 26.8
7 14 -4 13.6 8.7
-7 14 4 -4 5.5
7 14 -4 -1.9 8.5
7 -14 -4 -1.9 4.2
-7 -14 4 -5.1 5.8
-7 14 3 187.28 42.1
7 14 -3 194.28 31
7 14 -3 147.79 29.8
-7 -14 3 175.08 30.7
7 -14 -3 186.28 17
7 14 -2 3.2 7.9
7 14 -2 12.7 10.3
-7 14 2 1.1 8.3
-7 -14 2 -2.6 7.5
7 -14 -2 12.1 5
-7 -14 2 5 8.8
-7 14 1 14.4 11.1
7 14 -1 29.4 10.9
7 14 -1 2.6 6.5
-7 -14 1 3.9 4.8
7 -14 -1 15.1 6.4
-7 -14 1 6.8 9.5
7 14 0 108.89 23.9
-7 14 0 141.39 27.7
7 -14 0 142.29 18.7
-7 14 -1 713.03 55.89
7 14 1 732.33 58.89
7 -14 1 624.24 50.59
7 14 2 48.8 15.7
-7 14 -2 53.89 17.1
7 -14 2 47.1 16.3
7 14 3 10.5 7.6
-7 14 -3 -5.5 6.7
-7 14 -4 870.21 58.29
7 14 4 1030.4 77.19
7 14 5 32 15.9
-7 14 -5 -1 4.8
-7 15 7 58.29 22.3
-7 15 7 24.8 7.5
-7 15 6 -1.1 10.6
-7 15 6 -2.2 5.2
-7 -15 6 -7.1 9.9
-7 15 5 196.98 18.8
-7 15 5 241.48 42.3
-7 -15 5 275.27 32.5
7 15 -4 14.1 11.6
-7 15 4 -0.2 8.8
7 -15 -4 -6.6 5.3
-7 -15 4 6 8.3
7 15 -3 276.37 36.1
-7 15 3 357.06 41.5
7 -15 -3 271.37 22.8
-7 -15 3 283.17 33.8
-7 -15 2 15.7 10.5
7 15 -1 1 10.1
-7 15 1 1.3 6.6
7 -15 -1 8.8 6.2
-7 15 0 46.9 16
7 15 0 66.69 22.2
7 -15 0 69.99 15.7
-7 15 -1 585.54 51.69
7 15 1 677.43 55.49
7 -15 1 637.84 50.29
7 15 2 120.39 24.6
-7 15 -2 105.79 22.3
7 -15 2 132.99 26.3
7 15 3 -7.8 8.3
-7 15 -3 11.6 7.5
7 15 4 68.19 22.3
-7 15 -4 147.19 19.3
-7 15 -5 -2.3 4.9
7 15 5 1.3 8.2
7 15 6 -3.5 14.1
-7 16 7 -8.7 9.5
-7 16 7 14.7 7.8
-7 16 6 54.59 11
-7 16 6 36.1 19.2
-7 16 5 46.9 20
-7 16 5 68.79 12.4
-7 16 4 133.19 30.5
7 16 -4 68.09 21.8
7 -16 -4 87.39 14.7
-7 16 3 78.99 24.9
7 16 -3 54.29 16.8
7 -16 -3 74.09 13.5
7 16 -2 21.7 12.5
-7 16 2 0.3 8.6
7 -16 -2 3.7 6.4
7 16 -1 50.49 15.5
7 -16 -1 35.3 10.2
-7 16 0 11.1 8.3
7 16 0 7.1 8
7 -16 0 -10.9 6.3
7 16 1 248.78 32.1
-7 16 -1 269.77 31.8
7 -16 1 193.78 36.4
-7 16 -2 2.5 10.8
7 16 2 6.8 10.2
7 -16 2 -0.5 9
7 16 3 2.1 8.8
-7 16 -3 6.9 7.6
7 16 4 44.9 18.4
-7 16 -4 15.9 10.9
-7 16 -5 17.3 8.1
7 16 5 19.1 13.8
7 16 6 20.7 20
-7 17 7 116.29 32.2
-7 17 7 116.29 16.1
-7 17 6 19.4 12.7
-7 17 5 61.59 22
-7 17 4 24.8 15.8
7 17 -4 3.7 6.9
7 -17 -4 -5.8 6.1
-7 17 3 3.3 8
7 17 -3 28.8 15.4
7 -17 -3 10.8 6.9
7 17 -2 87.79 23
-7 17 2 116.79 26
7 -17 -2 110.59 15.2
-7 17 1 -3.4 11.5
7 17 -1 -1.1 9.8
7 -17 -1 11.1 7.1
7 17 0 63.99 19.7
7 -17 0 48.7 13.9
7 17 1 99.89 24.5
-7 17 -1 93.89 22.1
7 -17 1 130.39 24.4
-7 17 -2 13.8 10.3
7 17 2 19.1 12.3
-7 17 -3 6.6 9.6
7 17 3 1.2 12
7 17 4 -6.8 9.1
-7 17 -4 4.9 9.8
7 17 5 19 17.2
-7 17 -5 18.8 9.5
-7 17 -5 -3.9 7
-7 18 6 74.69 32.5
-7 18 6 114.39 19.5
-7 18 5 89.19 26.2
7 18 -4 9.5 12.2
-7 18 4 29.3 17
7 -18 -4 0.3 6.9
-7 18 3 -2.6 7.3
7 18 -3 20.6 13.8
7 -18 -3 17.2 7.6
7 18 -2 9.3 12.7
-7 18 2 20 13.1
7 -18 -2 44.1 11.6
-7 18 1 110.19 26.1
7 18 -1 136.49 30
7 -18 -1 125.99 21.3
7 18 0 3.3 10.6
-7 18 0 2.9 9.5
7 -18 0 -9.9 8.5
7 18 1 0.1 7
7 -18 1 -0.8 9.6
-7 18 -2 27.5 12.6
7 18 2 58.69 19.2
-7 18 -3 36.9 14.5
7 18 3 12.2 12.3
7 18 4 -2.3 8.7
-7 18 -4 22.3 9.6
7 18 5 114.29 30.6
-7 19 6 16.8 13.6
-7 19 5 -17.8 14.5
7 -19 -5 9.3 10.2
7 19 -4 65.89 22.1
-7 19 4 68.09 22.1
7 19 -3 108.09 30.1
-7 19 3 74.09 22.7
-7 19 2 -2.4 6.3
7 19 -2 13.8 13
7 -19 -2 27.3 11.2
7 19 -1 16.6 12.4
-7 19 1 7.4 11.4
7 -19 -1 25.1 10.8
7 19 0 49.4 18.3
-7 19 0 22 15.6
7 -19 0 35.7 12.3
7 19 1 16.7 10.6
-7 19 -1 21.1 14.6
7 19 2 22.9 13.9
-7 19 -3 85.19 20.6
7 19 3 62.69 21
7 19 4 42.6 18.5
-7 19 -4 23.3 13.1
-7 20 5 3.9 13.4
7 -20 -5 12.5 12.5
-7 20 4 21.2 13.8
7 20 -4 7.6 16.7
7 -20 -4 17.5 10.5
7 20 -3 50.39 20.5
-7 20 3 95.69 25.9
7 20 -2 -5.5 8.7
-7 20 2 12 12.5
7 -20 -2 17.6 10.4
-7 20 1 120.69 28.5
7 20 -1 97.19 27
7 -20 -1 116.79 20.9
-7 20 0 5.1 10.2
7 20 0 -2.6 8.9
7 -20 0 5.3 11.7
7 20 1 8.4 11.6
-7 20 -1 18.6 11.6
7 20 2 41.8 15.6
-7 20 -2 33 13.8
-7 20 -3 22.3 24
7 20 4 41.5 16.9
-7 20 -4 7.7 10.2
-7 21 5 -20.3 12.8
-7 21 4 57.69 20.1
7 21 -4 88.19 28.2
-7 21 3 72.19 25.3
7 21 -3 45 18.1
7 21 -2 16.6 13.3
-7 21 2 35.3 19
7 -21 -2 37.7 13.9
-7 21 1 23.6 12.5
7 21 -1 -3.9 8.6
7 -21 -1 -9.7 9.9
-7 21 0 2.1 12.1
7 21 0 20.9 12.5
7 21 1 3 12.6
-7 21 -1 12.3 10
-7 21 -2 -6.2 12.3
-7 21 -3 29.5 11.8
7 21 3 4.1 11.6
7 22 -4 13.9 10.4
-7 22 3 20.3 13.7
7 22 -3 17.2 12.5
7 -22 -3 0.1 12.5
-7 22 2 -8.6 15
7 22 -2 5 13.1
7 -22 -2 17.9 11.9
-7 22 1 74.49 22.8
-7 22 0 -8.1 11.2
-7 22 -1 44.7 19.5
7 22 1 36 17.2
7 22 2 -0.4 8.8
7 23 -3 20.8 15.9
-7 23 3 5.5 15.5
-7 23 2 21.6 16.2
7 23 -2 -13.4 16.2
7 23 -1 25.8 16.2
-7 23 1 8.5 18.3
-7 23 0 193.48 42
7 23 0 341.57 45.3
7 23 1 25.5 16.7
-7 23 -1 -15.1 15.3
-8 0 9 -0.7 11.7
-8 0 9 -8.6 8.9
-8 0 8 214.78 26.3
-8 0 8 111.49 22.8
-8 0 8 158.68 20.7
8 0 -8 168.98 28.7
-8 0 7 2.1 7.3
8 0 -7 1.4 8.5
-8 0 7 14.9 7.8
-8 0 6 1349.36 86.39
-8 0 6 1416.66 73.39
8 0 -6 1338.07 91.49
8 0 -5 -1.3 3.1
-8 0 5 6.3 7.6
-8 0 5 1.9 3.6
8 0 -4 349.67 35.3
-8 0 4 328.07 33.2
-8 0 4 370.86 22.7
-8 0 3 -3 4.8
8 0 -3 -5.8 5.7
-8 0 3 4.4 3.4
8 0 -2 -3.3 5.7
-8 0 2 6.3 4.8
8 0 -2 10.5 4.4
-8 0 2 10.7 7.1
-8 0 1 9.8 7.1
-8 0 1 5.4 4.8
8 0 -1 0.3 4.7
8 0 -1 -0.7 3
-8 0 0 42.2 11.9
8 0 0 45 12.2
8 0 0 61.09 13
-8 0 0 38.7 12.1
8 0 1 5.7 5.1
8 0 1 2.2 5.4
-8 0 -1 4.6 5.8
8 0 2 5.4 6.4
8 0 2 2.5 9
-8 0 -2 19.7 7.5
8 0 3 -12.2 7.7
-8 0 -3 3.3 5.3
8 0 3 -1.9 5.7
-8 0 -4 -5.4 4.6
8 0 4 13.3 10.7
8 0 4 -2.8 4.6
8 0 5 11.2 11.3
8 0 6 -1.4 9.4
8 0 6 -5.1 10.9
8 0 7 -12.4 12.6
8 0 7 -11.2 4.7
8 0 8 49.1 25.2
-8 1 9 0.6 11
-8 1 9 34.7 15
-8 1 9 11.5 12.5
-8 -1 9 -4.5 10.1
-8 -1 9 26.4 12.8
-8 -1 9 25.8 10.8
-8 1 8 -4.4 8.8
-8 1 8 18.5 9.5
-8 1 8 -2.1 7.6
8 1 -8 14.4 11
-8 -1 8 10.6 7.3
-8 -1 8 9.3 9.3
-8 1 7 401.56 30.4
8 1 -7 455.05 43.4
-8 1 7 401.26 39.5
-8 1 7 362.06 32.7
-8 -1 7 410.96 33.1
-8 -1 7 390.76 38.6
8 -1 -7 398.76 41.2
-8 1 6 95.89 12
-8 1 6 101.79 21.2
-8 -1 6 91.49 15.2
-8 -1 6 85.59 19.4
8 -1 -6 88.49 20.3
-8 1 5 56.69 7.7
8 1 -5 69.59 17.2
-8 1 5 66.69 17.6
-8 -1 5 67.39 11.1
-8 -1 5 38.4 13.2
8 -1 -5 71.99 18.7
8 1 -4 278.47 31.2
-8 1 4 321.17 19.2
-8 1 4 282.87 30.8
8 -1 -4 375.66 35.8
-8 -1 4 319.47 22.1
-8 -1 4 337.07 33.2
-8 1 3 6.9 6.1
8 1 -3 1 5.7
8 1 -3 0.1 3.6
-8 1 3 5.9 3.1
8 -1 -3 -10.1 4.7
-8 -1 3 8.3 6.9
-8 -1 3 2.3 3.1
8 1 -2 138.99 13.7
-8 1 2 133.19 13.5
-8 1 2 126.79 22.3
8 1 -2 178.08 21.4
8 -1 -2 155.88 20.7
-8 -1 2 143.79 14.8
8 -1 -2 156.08 12.4
-8 -1 2 136.69 22.7
-8 1 1 393.06 29.4
8 1 -1 440.36 28.7
8 1 -1 405.36 35.1
-8 1 1 389.36 34.4
-8 -1 1 381.36 34
-8 -1 1 352.66 29.2
8 -1 -1 422.36 27.4
8 -1 -1 358.26 33.6
8 1 0 388.06 34.6
-8 1 0 404.96 35
8 1 0 496.05 34.5
-8 -1 0 392.26 33.9
8 -1 0 468.95 37.4
-8 -1 0 406.06 35.1
8 -1 0 484.85 34.1
-8 1 -1 30.6 10
8 1 1 12.3 8.4
8 1 1 12.9 7.8
8 -1 1 18.6 8.9
-8 -1 -1 9.1 8.2
8 -1 1 12.8 8.9
-8 -1 -1 30.9 9.9
-8 1 -2 169.88 19.9
8 1 2 147.69 19.3
8 1 2 171.98 24.2
-8 -1 -2 179.38 20.9
8 -1 2 171.08 24.7
8 -1 2 177.38 20.3
8 1 3 384.86 32.1
-8 1 -3 373.76 30.9
8 1 3 374.16 40.6
-8 -1 -3 383.36 32.3
8 -1 3 353.46 39.6
8 -1 3 343.47 30.8
8 1 4 1173.58 85.49
8 1 4 1114.49 67.79
-8 -1 -4 1093.09 67.49
8 -1 4 1062.19 65.99
8 -1 4 1253.27 87.99
-8 1 -5 172.98 19.2
8 1 5 196.48 37.8
8 1 5 183.18 21.6
8 -1 5 278.27 38.5
8 -1 5 186.48 20.5
8 1 6 199.38 21.6
8 1 6 204.98 40.8
8 -1 6 191.28 18.9
8 -1 6 203.88 40.2
8 1 7 56.29 17.9
8 1 7 36.6 19.9
8 -1 7 47.3 5.3
8 -1 7 81.39 25.5
8 1 8 -15.3 9.3
8 -1 8 26.4 20.2
-8 2 9 100.69 22.7
-8 2 9 99.79 22.2
-8 2 9 121.69 21.3
-8 -2 9 120.79 24.2
-8 -2 9 133.49 23.3
-8 2 8 18.8 10.9
8 2 -8 9.4 13.9
-8 2 8 14.1 7.8
-8 2 8 10.4 9.8
-8 -2 8 12.8 9.2
-8 -2 8 34.5 12.3
-8 2 7 29.2 10.9
-8 2 7 32.6 12.1
8 2 -7 17.2 10.4
-8 2 7 54.29 16.5
8 -2 -7 50.19 14.9
-8 -2 7 25.5 11.3
-8 -2 7 44 12.3
8 2 -6 25.4 11.9
-8 2 6 3.9 3.8
-8 2 6 0.8 4.4
-8 2 6 5 6.1
8 -2 -6 1.1 9.2
-8 -2 6 3.8 6.9
-8 -2 6 3.7 6.3
-8 2 5 37.7 7.5
8 2 -5 52.29 17
-8 2 5 47.7 15.2
-8 2 5 43.3 5.5
8 -2 -5 51.79 14.9
-8 -2 5 47 14.5
-8 2 4 227.48 12.7
8 2 -4 244.98 27.8
-8 2 4 251.97 28.1
8 -2 -4 217.18 26.9
-8 -2 4 234.88 19.1
-8 -2 4 225.88 26.8
-8 2 3 490.15 40.7
8 2 -3 444.26 31.3
8 2 -3 435.06 38.8
-8 -2 3 450.95 29.8
8 -2 -3 445.36 40.7
-8 -2 3 502.45 40.5
8 2 -2 188.78 23.5
8 2 -2 197.58 17.4
-8 2 2 181.88 22.9
-8 -2 2 192.58 23.5
8 -2 -2 189.38 13
8 -2 -2 191.18 24.2
-8 -2 2 158.38 16.7
8 2 -1 52.49 10.8
8 2 -1 39.7 11.3
-8 2 1 48.4 12.9
-8 -2 1 45.6 13.2
8 -2 -1 55.49 9.6
-8 -2 1 65.39 13.1
8 -2 -1 44.6 12.1
-8 2 0 40 11.7
8 2 0 51.19 13.6
8 2 0 25.3 9.3
-8 -2 0 37.2 11.3
8 -2 0 20.6 8.6
8 -2 0 30.3 9.6
-8 -2 0 28.5 10.1
8 2 1 1.1 6
8 2 1 0.6 3.6
-8 2 -1 3.1 5.4
8 -2 1 3.8 6.6
-8 -2 -1 -6 4.4
-8 -2 -1 4.3 4.9
8 -2 1 6.6 5.5
8 2 2 13.2 7.7
8 2 2 20 10
-8 2 -2 11.5 6.3
-8 -2 -2 8.4 8.5
-8 -2 -2 21.5 8.8
8 -2 2 10.3 8.9
8 -2 2 26.6 8.8
8 2 3 157.78 20.2
8 2 3 206.58 28.4
-8 2 -3 222.78 21.7
8 -2 3 179.58 32
8 -2 3 167.78 20.4
-8 -2 -3 181.18 21.7
8 2 4 452.75 35.2
-8 2 -4 392.76 31.2
8 2 4 407.76 45.2
8 -2 4 428.36 46.9
8 -2 4 407.06 32.3
-8 -2 -4 363.06 33.4
8 2 5 103.39 18.7
8 2 5 118.69 28.7
-8 2 -5 104.99 14
8 -2 5 88.59 29.2
8 2 6 3.4 7.5
8 2 6 -20.7 8.7
8 -2 6 5.6 5.4
8 2 7 74.19 14.1
8 2 7 106.19 28.8
8 -2 7 88.69 28.7
8 2 8 11.5 14.9
8 -2 8 -18.6 12.9
-8 3 9 -2.9 8.9
8 3 -9 8.3 14.3
-8 3 9 1.4 8.8
-8 3 9 -3.7 11.3
-8 -3 9 14.6 11
-8 -3 9 15 9.7
8 3 -8 188.88 30.9
-8 3 8 272.97 56.39
-8 3 8 233.38 23
-8 -3 8 191.68 25.8
-8 -3 8 257.67 29.5
8 3 -7 145.69 26.9
-8 3 7 137.09 15.1
-8 3 7 148.99 27.4
-8 3 7 147.19 17.4
-8 -3 7 156.68 21
-8 -3 7 149.39 26.1
8 -3 -7 116.69 24.5
-8 3 6 8.9 4
-8 3 6 -6.4 6
8 3 -6 5.4 7.4
-8 -3 6 -1.3 4.7
-8 -3 6 8.4 7.8
8 -3 -6 13.6 7.9
-8 3 5 193.38 10.2
-8 3 5 189.28 10.6
8 3 -5 168.98 27.9
-8 3 5 184.58 30.3
-8 -3 5 198.38 25.1
-8 -3 5 208.18 19.7
8 3 -4 78.89 17.7
-8 3 4 80.99 18.6
-8 -3 4 78.89 18.4
-8 -3 4 64.49 13.2
8 -3 -4 62.19 16.9
-8 3 3 395.56 37.8
8 3 -3 482.55 40.1
8 3 -3 425.66 31.7
-8 -3 3 465.15 39.3
8 -3 -3 472.55 41.4
-8 -3 3 445.36 30.5
8 3 -2 150.28 15.8
-8 3 2 159.28 21.5
8 3 -2 121.39 21.5
-8 -3 2 134.89 22.3
-8 -3 2 146.09 16.1
8 -3 -2 140.59 9.8
8 -3 -2 149.79 24.9
-8 3 1 82.59 17.8
8 3 -1 88.19 17.6
8 3 -1 90.59 14.8
8 -3 -1 76.99 10
-8 -3 1 87.49 17.8
8 -3 -1 79.79 17.1
-8 -3 1 75.19 14.4
8 3 0 376.06 29.8
-8 3 0 343.17 31.3
8 3 0 332.37 31.2
-8 -3 0 362.26 32.2
-8 -3 0 326.87 29.9
8 -3 0 328.27 28.2
8 -3 0 269.97 29
-8 3 -1 20.6 8.5
8 3 1 3.3 6.2
8 3 1 8.2 7.8
-8 -3 -1 8.9 7.3
8 -3 1 17.8 7.9
-8 -3 -1 12.1 7.1
8 -3 1 15.9 8.2
8 3 2 6.4 7.6
-8 3 -2 34.5 10.8
8 3 2 28.5 13.1
8 -3 2 21.3 10.4
8 -3 2 35.2 10.8
-8 -3 -2 33.4 11.1
-8 -3 -2 35.9 12.9
-8 3 -3 92.99 19.3
8 3 3 43.9 16.8
8 3 3 54.99 13.8
8 -3 3 95.49 22.9
-8 -3 -3 61.49 15.1
8 -3 3 54.29 12.8
-8 3 -4 47.2 10.3
8 3 4 66.69 20.8
8 3 4 39.2 12.8
8 -3 4 34.2 16.7
8 -3 4 34.5 9.3
-8 -3 -4 36.5 11.7
-8 3 -5 106.09 13.5
8 3 5 90.59 17.8
8 3 5 92.19 26.9
8 -3 5 119.19 31.6
8 -3 5 125.39 15.3
8 3 6 20.8 16.4
8 3 6 32.1 11.8
8 -3 6 43 21.9
8 -3 6 22.5 6.6
8 3 7 10.2 15.1
8 3 7 13.1 8
8 -3 7 7.4 17.4
8 -3 8 18.3 13.4
-8 4 9 24 12.4
-8 4 9 22 10.8
-8 4 9 43.1 11.3
8 4 -9 44.9 17.6
-8 -4 9 10 10.4
-8 4 8 79.09 20.1
-8 4 8 63.89 13.3
-8 4 8 84.29 16
8 4 -8 81.09 22.9
-8 -4 8 71.39 16.7
-8 -4 8 62.79 16.7
-8 4 7 66.19 19.1
-8 4 7 35.4 9
-8 4 7 38.4 8.6
8 4 -7 26.6 12.4
-8 -4 7 14.3 11
-8 -4 7 38.4 12.1
-8 4 6 344.67 20.6
-8 4 6 330.77 36.3
-8 4 6 360.56 19.9
8 4 -6 366.46 44.5
-8 -4 6 348.77 30.6
8 -4 -6 319.07 37.7
-8 -4 6 335.77 33.9
8 4 -5 47.1 14.6
-8 4 5 71.19 18.1
-8 -4 5 54.09 12
8 -4 -5 46.5 16.7
-8 -4 5 50.59 14.8
8 4 -4 128.49 17.5
8 4 -4 124.39 22.7
-8 4 4 159.38 27.2
-8 -4 4 155.48 21.2
8 -4 -4 148.29 27.2
-8 -4 4 182.08 17.8
-8 4 3 6.7 7.2
8 4 -3 3.1 5.2
8 4 -3 -0.4 5.1
8 -4 -3 -5.4 5
-8 -4 3 3.8 5.4
-8 -4 3 0 3.9
-8 4 2 66.89 16.6
8 4 -2 68.99 16.2
8 4 -2 66.09 12.6
8 -4 -2 77.99 17.6
8 -4 -2 73.39 5.5
-8 -4 2 57.49 15.5
-8 -4 2 76.19 13.7
-8 4 1 24 10.2
8 4 -1 32.3 11
8 4 -1 72.19 16.2
8 -4 -1 37 8.2
-8 -4 1 32.2 10.1
-8 -4 1 33.3 11.2
8 -4 -1 46 13
-8 4 0 9.8 7.7
8 4 0 8.7 6.6
8 4 0 25.9 9.9
-8 -4 0 -4 5
-8 -4 0 8 5.6
8 -4 0 10.1 7
8 -4 0 25 10.2
8 4 1 2.1 4.8
-8 4 -1 -0.4 4
8 4 1 10.7 7.8
-8 -4 -1 7.8 6.1
8 -4 1 3.7 4.8
-8 -4 -1 8.8 5.6
8 -4 1 7.4 6.2
8 4 2 1.8 5.5
8 4 2 1.8 5.4
-8 4 -2 5.4 5.6
-8 -4 -2 7.9 9.9
8 -4 2 12.3 7.3
8 -4 2 -7.6 6.7
-8 -4 -2 6.7 6.3
8 4 3 42.4 15.8
8 4 3 33.4 10.2
-8 -4 -3 21.4 10.5
-8 -4 -3 8.8 11.2
8 -4 3 31.2 14
8 -4 3 15.1 7.5
8 4 4 11 9.5
8 4 4 0 6.8
-8 4 -4 -2.5 4.7
-8 -4 -4 10.3 6.3
8 -4 4 8.8 12.4
8 -4 4 -3 5.7
8 4 5 560.84 55.19
-8 4 -5 438.16 30.9
8 4 5 427.86 37.5
8 -4 5 459.05 32.4
8 -4 5 502.05 55.19
8 4 6 3.4 14.5
8 -4 6 5.6 14.9
8 4 7 316.77 53.99
8 4 7 184.38 23.9
8 -4 7 166.08 38.9
-8 5 9 -15.2 8.5
-8 5 9 3.7 10.1
8 5 -9 -32.4 13
-8 5 9 0.1 10.3
-8 -5 9 9.9 8.8
8 5 -8 65.39 19.3
-8 5 8 58.99 12.3
-8 5 8 59.69 17.9
-8 -5 8 57.89 16.1
-8 -5 8 61.59 18.1
-8 5 7 4.3 3.8
-8 5 7 -2.7 3.6
-8 5 7 8.8 7.8
-8 -5 7 -7.6 5.8
-8 -5 7 -7.1 6.7
-8 5 6 98.89 22.9
8 5 -6 136.49 41
-8 -5 6 103.79 21.2
-8 -5 6 109.29 19.5
8 5 -5 20.4 9.5
-8 5 5 15.2 10.3
8 -5 -5 11.6 8.5
-8 -5 5 7.2 6.5
-8 -5 5 32.3 11.6
8 5 -4 129.99 22.5
-8 5 4 107.99 22.9
8 5 -4 124.09 17.8
-8 -5 4 139.69 16.8
8 -5 -4 145.59 27.3
-8 -5 4 141.49 24.2
8 5 -3 7.6 6
-8 5 3 -3.9 5
-8 -5 3 1.7 4.8
8 -5 -3 8 7.9
-8 -5 3 -0.6 3.7
-8 5 2 24.1 9.9
8 5 -2 23.4 9.9
8 5 -2 15.5 8.3
-8 -5 2 6.8 6.5
-8 -5 2 29.1 9.4
8 -5 -2 13.9 1.9
8 -5 -2 18.5 10.1
8 5 -1 -4.8 3.8
8 5 -1 -4.8 4.2
-8 5 1 -2.6 4
-8 -5 1 1.5 5.3
-8 -5 1 1.7 4.7
8 -5 -1 4 4.9
8 -5 -1 3.4 3.7
8 5 0 27 10.2
-8 5 0 33.3 11.4
8 5 0 19.5 8
8 -5 0 28.3 11.3
-8 -5 0 27.8 9.9
-8 -5 0 25.8 9.5
8 -5 0 27.3 8.8
-8 5 -1 24.8 9.8
8 5 1 32.1 10.5
8 5 1 14.9 8.5
8 -5 1 6.7 6.8
-8 -5 -1 22.5 10.4
8 -5 1 18.3 9.7
-8 -5 -1 26 10.9
-8 5 -2 43.5 11.3
8 5 2 78.29 18.4
8 5 2 43.5 12.8
8 -5 2 43.6 12.6
8 -5 2 48.1 16.9
-8 -5 -2 61.79 15.4
-8 -5 -2 47.7 15
8 5 3 79.09 16.4
8 5 3 85.79 21.6
-8 -5 -3 92.39 19.5
8 -5 3 100.09 25
8 -5 3 67.69 15.1
-8 -5 -3 56.09 19.6
8 5 4 107.19 20.4
8 5 4 116.99 27.5
-8 5 -4 108.19 16.4
8 -5 4 111.39 28.1
8 -5 4 91.99 17.8
-8 -5 -4 106.69 20
8 5 5 19.1 12.8
-8 5 -5 9.7 5.2
8 5 5 19.7 8.5
8 -5 5 3.2 11.7
8 5 6 -2.7 9.1
8 5 6 -8.5 12
8 -5 6 31.1 17.5
8 5 7 317.07 30.7
8 5 7 362.86 49.99
8 -5 7 276.67 51.99
-8 6 9 19.7 9.7
-8 6 9 7.4 11.2
8 6 -9 26.6 16.3
-8 -6 9 11.9 10.2
-8 6 8 92.99 12.6
-8 6 8 79.49 20.8
8 6 -8 54.89 21.1
-8 6 8 89.29 12.5
-8 -6 8 76.39 23.9
-8 -6 8 50.69 14.5
-8 6 7 195.28 32.4
-8 6 7 168.98 13.2
8 6 -7 198.48 32.2
-8 6 7 178.38 13.1
-8 -6 7 207.48 26.8
-8 -6 7 162.88 22.5
8 6 -6 60.69 17.1
-8 6 6 65.29 17.4
-8 -6 6 35.3 11.5
-8 -6 6 44.4 13.4
8 6 -5 45.6 13.3
-8 6 5 44.6 16.1
-8 -6 5 28.3 11.1
8 -6 -5 49 14.3
-8 -6 5 40.9 11.4
8 6 -4 -7.7 5.7
8 6 -4 3.3 6.3
-8 6 4 -8.9 5
-8 -6 4 1 4.1
-8 -6 4 -6.7 4.8
-8 6 3 54.69 16.2
8 6 -3 24.1 10.6
8 6 -3 38.4 11.5
-8 -6 3 48.3 11.6
-8 -6 3 43.4 13.2
8 -6 -3 15.5 8.7
-8 6 2 29.9 11.1
8 6 -2 4.6 6
8 6 -2 14 7.6
-8 -6 2 4.1 7.8
8 -6 -2 2.4 8.2
-8 -6 2 7.1 5.6
-8 6 1 35.6 11.7
8 6 -1 23 8.8
8 6 -1 23.4 9.5
-8 -6 1 22.2 9.7
-8 -6 1 18.3 7.9
8 -6 -1 17.7 6.2
8 6 0 50.69 12.8
-8 6 0 62.19 14.9
8 6 0 47.9 13
-8 -6 0 47.6 13
8 -6 0 40.8 11.9
8 -6 0 30.2 11.3
-8 -6 0 51.19 14.1
-8 6 -1 16.9 7.8
8 6 1 -2.6 3.6
8 6 1 -1.2 6.2
-8 -6 -1 12.5 7.7
8 -6 1 6.8 6.3
-8 -6 -1 3.4 6.5
8 -6 1 10.9 7.4
-8 6 -2 109.39 18.5
8 6 2 65.69 18.5
8 6 2 89.99 18.5
8 -6 2 81.89 16.5
-8 -6 -2 61.29 17.9
8 -6 2 83.89 21
-8 -6 -2 127.09 22.6
8 6 3 498.15 40.2
8 6 3 501.45 45.8
-8 6 -3 504.45 41.8
8 -6 3 451.15 35.3
-8 -6 -3 354.36 41.6
8 -6 3 383.36 44.3
-8 -6 -3 496.95 41.6
-8 6 -4 50.39 11
8 6 4 29.9 11.3
8 -6 4 39.4 15.5
8 -6 4 61.99 22.3
8 6 5 68.49 17.6
-8 6 -5 102.39 11.8
8 6 5 71.79 22.6
8 -6 5 59.29 23.4
8 6 6 4.6 10.3
8 6 6 11.6 13.2
8 -6 6 -16.3 12.6
8 6 7 -0.7 18.1
8 -6 7 2.5 18
-8 7 9 22.7 13.9
8 7 -9 21.7 16.7
-8 7 9 35.8 11.1
-8 7 9 40.3 10.7
-8 -7 9 22 14.5
8 7 -8 31.4 15.5
-8 7 8 30 7.9
-8 7 8 15.1 6.4
-8 7 8 6.2 10.7
-8 -7 8 39.8 13.8
-8 7 7 137.29 9.8
-8 7 7 116.29 25.2
-8 7 7 148.99 9.7
8 7 -7 141.39 26.4
-8 -7 7 191.98 24.2
-8 -7 7 109.79 22.4
-8 7 6 6.1 9.6
8 7 -6 -15.8 7.7
-8 -7 6 -1.4 5.8
-8 -7 6 -6.9 5.8
-8 7 5 15.9 12.3
8 7 -5 53.69 15.6
-8 -7 5 37.6 12.5
-8 -7 5 56.59 13.9
-8 7 4 102.69 23.5
8 7 -4 121.49 23
8 7 -4 89.29 19.7
8 -7 -4 121.39 24.9
-8 -7 4 141.19 23.6
-8 -7 4 136.79 17.5
-8 7 3 2.3 6.4
8 7 -3 7.1 8
8 7 -3 16.5 7.8
-8 -7 3 28.4 9.9
-8 -7 3 18.1 9.4
8 -7 -3 12.4 10.3
-8 7 2 85.59 19.3
8 7 -2 66.79 15
8 7 -2 69.09 16.4
8 -7 -2 73.99 5.1
-8 -7 2 69.09 16.9
-8 -7 2 107.69 15.3
8 -7 -2 61.79 16.2
-8 7 1 -7.2 4.3
8 7 -1 13.5 7.7
8 7 -1 -1 5.8
8 -7 -1 5.2 4.5
-8 -7 1 -2.6 4.7
8 -7 -1 7.4 5.9
-8 -7 1 1.5 5.5
8 -7 -1 8 4
8 7 0 52.69 13.8
8 7 0 27.8 10.1
-8 7 0 40.6 12.5
-8 -7 0 38.6 12.7
-8 -7 0 24.8 11.1
8 -7 0 36.7 11.6
8 -7 0 33.9 11.6
8 7 1 867.91 57.69
-8 7 -1 854.21 55.59
8 7 1 731.93 54.79
-8 -7 -1 742.63 55.99
8 -7 1 718.23 55.29
-8 -7 -1 730.43 56.69
8 -7 1 794.62 54.89
8 7 2 36.6 13.3
-8 7 -2 27.2 9.9
8 7 2 16.4 8.5
-8 -7 -2 30.4 12.6
8 -7 2 40.1 11.9
8 -7 2 36.9 15.1
-8 -7 -2 30 13.8
-8 7 -3 26.1 8.6
8 7 3 31.7 13.2
8 7 3 49 14.1
8 -7 3 36.7 10.5
8 -7 3 20.4 12.9
-8 -7 -3 37.9 16.6
-8 -7 -3 9.5 8.8
-8 7 -4 2.9 5.2
8 7 4 12.9 9.8
8 -7 4 -1.5 8.4
-8 7 -5 338.47 24.5
8 7 5 468.25 49.3
8 7 5 358.76 35.4
8 -7 5 404.36 49.99
8 7 6 -10.5 10.5
8 7 6 3.1 10.4
8 -7 6 -0.8 15.1
8 7 7 35.5 13.2
8 7 7 67.79 34
8 8 -9 -2 16.4
-8 8 9 33.2 16.5
-8 8 9 42.1 9
-8 -8 9 8.6 11.5
8 8 -8 18.9 14.5
-8 8 8 15.7 12.7
-8 8 8 35.4 6.7
-8 8 8 26 6.9
-8 -8 8 32.7 12.6
-8 8 7 12.2 10.2
8 8 -7 15.1 11.2
-8 -8 7 29.2 10.5
-8 -8 7 21.4 10.2
8 8 -6 7.2 8.2
-8 8 6 -2 7
-8 -8 6 13.4 6.7
-8 8 5 208.08 34.1
8 8 -5 165.68 28.6
-8 -8 5 198.28 23.4
-8 -8 5 233.48 27
-8 8 4 -5.9 7.9
8 8 -4 5.8 8.6
8 8 -4 -8 6.7
-8 -8 4 11.9 6.5
-8 -8 4 4.9 5.4
8 8 -3 374.06 34.5
-8 8 3 373.86 38.7
8 8 -3 379.96 36.7
-8 -8 3 458.85 34.8
8 -8 -3 372.46 39.3
-8 -8 3 348.77 35.4
8 8 -2 18.3 9
-8 8 2 -0.5 5.4
8 8 -2 4.4 6.8
8 -8 -2 4.3 7.8
-8 -8 2 2.9 7.4
8 -8 -2 11.8 2.9
8 -8 -2 11.4 2.4
-8 -8 2 4.7 5.9
8 8 -1 3.5 5.6
-8 8 1 1 5.4
8 8 -1 3.1 5.9
-8 -8 1 1.3 5.9
8 -8 -1 11.3 6.9
8 -8 -1 9.9 5.7
-8 -8 1 3.5 6.7
8 -8 -1 7.3 4.3
-8 8 0 379.06 35.3
8 8 0 296.27 32.3
8 8 0 376.46 33.3
8 -8 0 344.87 34.2
-8 -8 0 353.76 34.1
-8 -8 0 324.17 33.9
8 8 1 93.79 19.7
8 8 1 21.4 10.9
-8 8 -1 49.99 13.9
-8 -8 -1 60.79 17
-8 -8 -1 64.19 17.6
8 -8 1 83.49 17.3
8 8 2 12.7 10.4
8 8 2 19.7 11.6
-8 8 -2 23.5 8.9
-8 -8 -2 15.1 10.6
8 -8 2 5.1 6.4
-8 8 -3 336.17 29
8 8 3 380.86 39.1
8 8 3 287.97 32.6
-8 -8 -3 304.27 34.5
-8 8 -4 298.47 24.8
8 8 4 261.47 30.1
8 8 4 294.17 37.3
8 -8 4 264.37 45.8
8 8 5 13.3 14
8 8 5 27.5 11.2
-8 8 -5 6.7 4.8
8 -8 5 7.8 11.1
8 8 6 1.3 9.7
8 8 6 6 10.7
8 -8 6 -8.2 12.1
8 8 7 0.7 13.4
8 8 7 6.5 15.5
8 -8 7 -6 13
-8 9 9 4.6 5.4
-8 9 9 6.4 14.9
8 9 -9 41 18.2
-8 -9 9 13.2 11.3
8 9 -8 -8.9 15.2
-8 9 8 65.59 19.8
-8 9 8 15.6 4.4
-8 9 8 11.1 5.2
-8 -9 8 29.7 11
-8 9 7 2.9 6.9
8 9 -7 14.5 10.7
-8 -9 7 -7.4 6
-8 9 6 -7.1 8.9
8 9 -6 27.6 12.8
-8 -9 6 10.8 8.6
-8 -9 6 27.8 12.6
8 9 -5 227.98 27.8
-8 9 5 217.18 35.4
-8 -9 5 228.08 28.6
8 9 -4 195.68 25.6
-8 9 4 163.48 30.4
8 9 -4 156.88 27.7
-8 -9 4 195.28 23
-8 -9 4 195.08 25.5
8 9 -3 3 6.9
-8 9 3 -3.2 4.3
-8 -9 3 5.1 5.6
-8 -9 3 2.1 4.9
8 9 -2 195.48 23.3
-8 9 2 169.18 29.5
8 9 -2 147.59 29.8
8 -9 -2 165.58 13.2
-8 -9 2 183.88 21.7
-8 -9 2 158.98 27.6
8 -9 -2 192.78 11.9
-8 9 1 94.79 21.2
8 9 -1 80.39 20.9
8 9 -1 102.59 20.3
8 -9 -1 102.19 20.4
-8 -9 1 65.59 17.4
-8 -9 1 122.69 21.3
8 -9 -1 81.09 11.1
-8 9 0 396.36 36.8
8 9 0 392.46 35.2
-8 -9 0 380.86 36.4
8 -9 0 372.46 36.6
8 -9 0 345.47 29.7
-8 -9 0 352.16 36
8 9 1 5.1 7.3
8 9 1 1 5.3
-8 9 -1 2.2 6.6
-8 -9 -1 2.3 6.6
-8 -9 -1 6 6.8
8 9 2 88.19 19.7
8 9 2 70.49 19.5
-8 9 -2 91.89 17.8
-8 -9 -2 106.79 23.6
-8 -9 -2 82.79 20.1
-8 9 -3 35.7 10.2
8 9 3 15.9 10.5
8 9 3 14.7 9.2
-8 9 -4 5.2 5
8 9 4 4.2 11.3
8 9 4 14 8.3
8 9 5 83.19 23.2
8 9 5 100.49 20.3
-8 9 -5 67.29 11.1
8 -9 5 68.79 27.6
8 9 6 298.77 42.6
8 -9 6 236.48 46.4
8 9 7 -0.3 16.1
8 -9 7 -20.5 14.2
-8 10 8 169.08 34.5
-8 10 8 182.38 12.5
8 10 -8 163.38 30.8
-8 10 8 187.98 12
-8 -10 8 182.48 31
-8 10 7 6.1 11.3
8 10 -7 1 7.7
-8 -10 7 16.9 9.1
-8 10 6 585.14 55.79
8 10 -6 573.74 50.09
-8 -10 6 622.74 50.99
-8 -10 6 627.74 56.79
-8 10 5 25 12.6
8 10 -5 18.6 10.6
-8 -10 5 4 7
-8 -10 5 0.1 6.6
8 10 -4 5.7 7.5
-8 10 4 -6.8 7.9
8 10 -4 -13.6 7
-8 -10 4 11.6 8.9
-8 10 3 711.93 58.99
8 10 -3 755.32 56.19
8 10 -3 686.83 53.99
-8 -10 3 626.24 49.4
-8 -10 3 804.62 57.79
-8 10 2 1054.79 76.79
8 10 -2 1054.09 73.59
8 10 -2 1068.09 71.19
-8 -10 2 1193.88 72.29
8 -10 -2 1135.19 54.29
-8 -10 2 1120.09 75.39
-8 10 1 511.35 46.2
8 10 -1 522.75 45.4
8 10 -1 609.84 45.3
-8 -10 1 496.75 42.3
-8 -10 1 440.16 43.7
8 -10 -1 552.64 34.7
-8 10 0 280.57 31.1
8 10 0 336.77 32.1
8 10 0 255.57 30.8
-8 -10 0 252.57 30.9
8 -10 0 245.48 24.8
8 10 1 537.15 47
-8 10 -1 600.54 46.9
8 10 1 560.74 46.7
-8 -10 -1 542.45 47.7
-8 -10 -1 504.45 47
-8 10 -2 206.38 25.8
8 10 2 200.68 26.7
8 10 2 256.77 30.8
-8 -10 -2 218.28 29.5
-8 -10 -2 212.38 30.1
-8 10 -3 24.7 9.6
8 10 3 30.2 14
8 10 3 13.4 10.2
-8 10 -4 11.4 7.9
8 10 4 2.9 7.2
8 10 5 3.5 13.2
-8 10 -5 7.4 5.3
8 10 6 -6.8 10.5
8 -10 6 12.6 17.4
8 10 7 -2.1 10.3
8 -10 7 -18 16.6
-8 11 8 114.49 29.6
-8 -11 8 95.59 20.9
8 11 -7 13.9 12.3
-8 11 7 24.7 13.2
-8 -11 7 21.4 11.2
-8 11 6 17.4 9.4
8 11 -6 8.5 12.3
-8 -11 6 16.6 9.3
8 11 -5 60.69 17.6
-8 11 5 74.09 21.2
-8 -11 5 76.99 18.1
-8 -11 5 88.99 20.3
-8 11 4 12.3 9.7
8 11 -4 41.9 14.4
8 11 -4 9.2 10.6
-8 -11 4 16.9 10.1
-8 -11 4 35.6 12.2
-8 11 3 36.7 15
8 11 -3 6.8 9.5
8 11 -3 21.8 11.8
-8 -11 3 24.5 9.3
-8 -11 3 43.7 15.9
-8 11 2 2651.03 148.89
8 11 -2 2450.25 142.29
8 11 -2 2644.34 141.99
8 -11 -2 2664.23 120.89
-8 -11 2 2653.63 151.28
-8 -11 2 2517.25 143.69
8 11 -1 1068.89 70.39
-8 11 1 924.11 71.49
8 11 -1 1239.68 76.29
-8 -11 1 901.71 70.29
-8 -11 1 1059.09 70.29
8 -11 -1 1061.29 58.59
8 11 0 1926.31 113.09
8 11 0 2174.98 119.89
-8 11 0 1954.2 116.29
8 -11 0 1914.11 105.89
-8 -11 0 1957.8 118.09
-8 -11 0 2076.39 116.99
8 11 1 804.42 57.29
-8 11 -1 733.93 55.29
8 11 1 697.83 55.89
-8 -11 -1 689.43 56.99
-8 -11 -1 738.63 58.89
8 -11 1 615.04 49.7
8 11 2 195.48 27.4
8 11 2 199.48 31.4
-8 11 -2 163.38 22.7
-8 11 -3 74.29 15.7
8 11 3 67.29 20.1
8 11 4 618.54 58.59
-8 11 -4 620.44 43.4
-8 11 -5 20.9 6.6
8 11 5 31.1 16.3
8 11 6 32.4 18.5
-8 12 8 34.3 19.9
-8 -12 8 11.1 10.5
-8 12 7 25.6 13.6
-8 -12 7 -4.9 8
-8 12 6 104.89 26.7
8 12 -6 70.79 23.8
-8 -12 6 72.49 19.3
-8 12 5 50.49 17.9
8 12 -5 23.1 10.6
-8 -12 5 30 12.5
-8 12 4 497.05 51.19
8 12 -4 578.64 48.4
8 12 -4 433.86 45
-8 -12 4 598.14 47.4
-8 -12 4 517.35 47.2
8 12 -3 1020.9 73.49
8 12 -3 1093.19 74.69
-8 12 3 1242.78 84.09
-8 -12 3 1037.5 70.59
-8 -12 3 1059.69 74.89
8 -12 -3 1004.7 50.69
8 12 -2 106.99 22.4
-8 12 2 93.09 22.9
8 12 -2 103.49 23.7
8 -12 -2 120.99 11.8
-8 -12 2 89.29 22
-8 -12 2 106.09 22
8 12 -1 3300.27 177.08
8 12 -1 3287.27 180.08
-8 12 1 3322.97 182.48
8 -12 -1 3481.05 163.18
-8 -12 1 3598.94 179.58
-8 -12 1 3354.56 182.18
8 12 0 -5.6 6.9
8 12 0 -1.8 5.8
-8 12 0 11.6 9.7
8 -12 0 -1.7 5.1
-8 -12 0 11.9 8
-8 -12 0 -4.9 4.8
-8 12 -1 53.09 15.3
8 12 1 36.5 14
-8 -12 -1 41.1 14.2
8 -12 1 50.19 13.2
-8 12 -2 11.4 7.5
8 12 2 19.7 13.8
8 -12 2 -8.9 8.8
-8 12 -3 12.6 8
8 12 3 11.5 11
8 12 4 60.09 21.2
-8 12 -4 50.39 12.3
8 12 5 92.69 28.1
-8 13 8 21.8 15.4
-8 13 7 22.5 13.8
-8 13 6 28.1 14.2
-8 -13 6 13.8 9.7
-8 13 5 65.79 20.9
-8 -13 5 56.69 16.3
-8 13 4 13.2 11.7
8 13 -4 28.2 12.3
-8 -13 4 34.5 12.2
-8 13 3 492.35 48.3
8 13 -3 362.06 40.1
-8 -13 3 378.86 44.1
-8 -13 3 406.26 42.3
8 -13 -3 381.46 23.8
-8 13 2 550.34 51.99
8 13 -2 521.45 47.7
8 -13 -2 516.85 32.5
-8 -13 2 569.64 50.49
-8 -13 2 553.34 47
8 13 -1 -0.3 5.4
-8 13 1 4 5.3
-8 -13 1 0.6 6.1
-8 -13 1 -0.9 4.4
8 -13 -1 -3 4.2
-8 13 0 6 9.5
8 13 0 2.8 8.8
-8 -13 0 20.7 10.8
8 -13 0 29.2 10
-8 13 -1 9 8.4
8 -13 1 5.3 7.2
8 13 2 122.39 26.1
-8 13 -2 158.78 27.3
8 -13 2 108.69 24.2
-8 13 -3 173.18 22.9
8 13 3 154.38 31.7
8 13 4 115.09 26.6
-8 13 -4 117.79 19.3
8 13 5 27.3 18.8
8 13 6 30.5 20.5
-8 14 8 16 14.7
-8 -14 8 45.2 15.8
-8 14 7 -3.4 11.9
-8 -14 7 -6.7 9.6
-8 14 6 2.6 7.8
-8 -14 6 2.1 6.2
-8 14 5 597.44 58.79
-8 -14 5 555.04 61.29
-8 14 4 200.48 35.9
8 14 -4 128.89 28.4
-8 14 3 136.29 29.4
8 -14 -3 131.99 12.8
8 14 -2 51.59 16.5
8 -14 -2 54.89 10.1
-8 14 1 73.59 20.7
8 14 -1 99.39 23.8
-8 -14 1 85.89 28.1
8 -14 -1 96.39 15.6
8 14 0 519.45 55.99
-8 14 0 523.95 49
8 -14 0 508.05 40.8
-8 -14 0 545.55 50.99
8 14 1 109.09 23.8
-8 14 -1 71.59 18.8
8 -14 1 71.69 18
-8 14 -2 54.69 14.3
8 14 2 52.99 18.7
8 -14 2 68.99 18.8
-8 14 -3 6.8 8.2
8 14 3 6 8.2
-8 14 -4 123.19 20.3
8 14 4 114.69 27.8
-8 14 -5 -6 5.2
8 14 5 12.3 12.1
8 14 6 167.58 35.2
-8 15 7 17.5 19
-8 -15 7 46.2 17
-8 15 6 138.39 32.3
-8 -15 6 103.39 23.5
-8 15 5 33.9 18.6
-8 -15 5 37.7 14
8 15 -4 48.3 16.8
-8 15 4 67.09 22.7
-8 -15 4 41.5 17.5
-8 15 3 385.36 44
8 15 -3 334.87 39.7
-8 -15 3 394.86 43.2
8 -15 -3 392.36 26.8
8 15 -2 245.98 33.4
-8 15 2 319.87 38.4
-8 -15 2 256.57 34.5
8 15 -1 74.19 21.1
-8 -15 1 79.09 22
8 15 0 33.2 15.1
-8 15 0 12.2 9.7
8 -15 0 8.2 8.3
-8 15 -1 3.8 5.9
8 15 1 -2.7 5.6
8 -15 1 -21.3 8.6
-8 15 -2 192.48 26
8 15 2 223.78 30.6
8 -15 2 187.88 26.8
-8 15 -3 24 11.7
8 15 3 22.4 16.5
-8 15 -4 62.29 14.2
8 15 4 61.29 20.5
-8 16 7 77.39 24.5
-8 16 6 36 19.5
-8 -16 6 53.69 18.2
-8 16 5 -13 10.2
-8 -16 5 12.8 9.9
-8 16 4 119.39 28.4
8 16 -4 125.29 28.2
-8 -16 4 104.59 24.1
-8 16 3 25.7 13
8 16 -3 11.7 9.7
8 -16 -3 9.5 6.8
-8 -16 3 33.9 14.5
-8 16 2 0.5 10.1
8 16 -2 -5.3 6.1
8 -16 -2 13.6 6.5
-8 -16 2 3.8 6.4
8 16 -1 48.9 17.7
-8 16 1 24.6 14.4
8 -16 -1 52.89 12
8 16 0 30.5 14.2
8 -16 0 40.2 12.4
8 16 1 12.4 8.6
-8 16 -1 -0.4 7.7
8 -16 1 -2.5 8.1
8 16 2 0.8 7
-8 16 -2 7.1 8
-8 16 -3 44.7 15.6
8 16 3 53.09 18.6
-8 16 -4 6.2 9.1
8 16 4 -18.7 10.3
8 16 5 -6.8 13.5
-8 16 -5 5.8 9
-8 17 5 53.99 20.2
8 17 -4 139.89 30.7
-8 17 4 235.48 41.3
-8 17 3 35.6 18.4
8 17 -3 36 18.3
8 17 -2 84.29 22.9
-8 17 2 56.59 19.5
8 -17 -2 57.49 11.9
8 17 -1 -7.7 8.7
-8 17 1 -9.2 5.8
8 -17 -1 -10.2 5.9
8 17 0 21.7 12.4
-8 17 0 17.2 11.7
8 -17 0 46.8 13.6
8 17 1 11 9.4
8 -17 1 -17.9 7.3
-8 17 -2 87.39 20.7
8 17 2 87.79 23.4
-8 17 -3 -11.2 7.3
8 17 3 0.1 7.7
8 17 4 2.2 12.7
-8 17 -4 11.9 9.3
-8 17 -5 -0.3 8.8
8 17 5 -6.6 9.1
-8 18 6 -19.9 13.5
-8 18 5 -11.4 10.4
-8 18 4 12.4 13.7
8 18 -4 7.3 11.1
8 -18 -4 5.9 5.8
-8 18 3 11.1 14.5
8 18 -3 14.4 12.9
8 -18 -3 3.6 5
-8 18 2 44.1 17.1
8 18 -2 23.5 15.7
8 -18 -2 8.8 8.3
-8 18 1 -7.3 8.9
8 18 -1 0.6 11.4
8 -18 -1 1.9 7.5
-8 18 0 5.3 9.5
8 18 0 -9.9 11.2
8 -18 0 42 15.9
-8 18 -1 21.5 14
8 18 1 42.1 16.6
8 -18 1 -6.8 11.1
-8 18 -2 17.2 13.6
8 18 2 32 17.2
-8 18 -3 1.2 9.1
8 18 3 -3.7 10.8
8 18 4 5.1 11.8
-8 18 -4 -2 11.2
-8 19 5 77.89 26.1
8 19 -4 48.8 21.3
-8 19 4 52.59 21.8
-8 19 3 12.9 12.5
8 19 -3 -11.8 7.9
8 -19 -3 13.5 6.8
-8 19 2 12.2 11.7
8 19 -2 17.3 13.1
8 -19 -2 -6.2 6.6
8 19 -1 137.19 30
-8 19 1 87.69 24.3
8 -19 -1 101.69 20
8 19 0 128.39 29.9
-8 19 0 34.2 17
8 -19 0 53.69 17.7
-8 19 -1 37.3 18
8 19 1 58.69 18.7
-8 19 -2 0.3 9.4
8 19 2 8.4 14.1
-8 19 -3 2.9 12
8 19 3 9.5 16.6
8 19 4 -0.9 12.3
-8 19 -4 8.3 12
-8 20 5 50.49 22.5
-8 20 4 64.59 23.9
-8 20 3 78.79 25.1
8 20 -3 118.79 31.4
-8 20 2 68.89 23
8 20 -2 48.7 18.9
8 20 -1 17.3 12.1
-8 20 1 22.4 14
8 -20 -1 32 11.6
8 20 0 48.4 17.1
-8 20 0 87.99 23.9
8 -20 0 48.2 17.1
-8 20 -1 13.8 14
8 20 1 -5.9 8.1
-8 20 -2 56.49 18.2
-8 20 -3 3 12.4
8 20 3 38.1 16.9
-8 21 4 21.3 17.2
8 21 -4 11.3 11.7
-8 21 3 20.7 18.5
8 21 -3 61.69 24.1
8 -21 -3 -6 11.7
8 21 -2 27.8 19.6
-8 21 2 35.5 19.3
-8 21 1 18.9 15.4
8 21 -1 -12.2 6.8
8 -21 -1 -0.5 10.8
-8 21 0 40.3 17.5
-8 21 -1 33.3 15.8
8 21 1 37.9 14.6
-8 21 -2 133.59 28.5
8 21 2 73.29 27.2
-8 22 3 63.39 25.5
8 22 -2 56.69 21.5
-8 22 2 35.7 21.6
8 22 -1 10.9 16
-8 22 1 -1.7 15.2
-8 22 0 -5.6 13.9
8 22 0 -7.2 10.8
-8 22 -1 42.3 18.6
8 22 1 34.3 20.1
-9 0 9 -5.4 9
-9 0 9 -16.1 8.1
-9 0 9 -16.5 7.8
-9 0 8 49.5 18.1
-9 0 8 37.8 12.2
-9 0 8 51.39 14.9
-9 0 7 10.6 8.6
-9 0 7 -11 4.5
-9 0 6 340.47 35.5
9 0 -6 297.27 36.1
-9 0 6 336.77 23.7
9 0 -5 -0.6 5.3
-9 0 5 1.7 3.2
-9 0 5 -2 2.8
-9 0 4 4.5 3.2
-9 0 4 -2.5 5.9
-9 0 3 -5.4 4.7
-9 0 3 -2.3 2.9
9 0 -3 3.1 3.4
9 0 -3 8.2 8.3
9 0 -2 2.5 3.4
-9 0 2 4.5 6.2
-9 0 2 -2.1 3.6
9 0 -2 -5 5.1
-9 0 1 4.7 6.2
-9 0 1 10.1 5
9 0 -1 8.8 6
9 0 -1 3.3 5
9 0 0 409.56 36.8
-9 0 0 462.65 38.2
-9 0 0 375.06 34.4
9 0 1 4.9 5
9 0 1 -7.9 4.5
-9 0 -1 1 6
9 0 2 4.7 4.7
-9 0 -2 8.9 5.8
9 0 2 9.3 10.3
9 0 3 -12.6 5.6
-9 0 -3 3.5 6.3
9 0 3 8.1 10.7
9 0 4 733.73 68.29
9 0 4 814.82 53.89
-9 0 -4 755.72 52.29
9 0 5 6.7 7.2
9 0 5 10.6 9.8
-9 0 -5 2.3 5.5
9 0 6 41.5 10.5
9 0 6 30.5 21.5
9 0 7 -6.6 11.7
9 0 7 -17.7 6.7
-9 1 9 52.09 17.2
-9 1 9 41.3 13.6
-9 1 9 53.19 13.5
-9 -1 9 62.09 17.6
-9 -1 9 32.6 14.9
-9 -1 9 85.99 16.3
-9 1 8 351.56 46.6
-9 1 8 319.07 26.4
-9 1 8 270.07 33
-9 -1 8 260.07 44.7
-9 -1 8 238.68 26.4
-9 1 7 74.69 18
-9 1 7 90.19 11.5
-9 1 7 54.99 13.6
-9 -1 7 46.7 13.9
-9 -1 7 51.99 12.4
9 1 -6 196.68 31.4
-9 1 6 128.79 25.7
-9 1 6 158.98 13.9
-9 -1 6 190.58 25.4
9 -1 -6 190.48 32.2
-9 1 5 291.27 33.1
9 1 -5 248.28 32
-9 1 5 290.47 18.6
9 -1 -5 352.66 37.2
-9 -1 5 306.27 33.5
-9 -1 5 310.17 22.2
-9 1 4 1.4 2.4
9 1 -4 0.5 9.5
-9 1 4 -4.5 5.7
-9 -1 4 10.4 4.4
-9 -1 4 4.6 6.9
-9 1 3 92.09 10.1
9 1 -3 81.49 18.7
-9 1 3 73.99 18.3
9 1 -3 95.29 12.1
9 -1 -3 108.89 10.2
-9 -1 3 105.69 12.2
9 -1 -3 82.79 18.9
-9 -1 3 117.99 21.9
-9 1 2 24.7 11.9
-9 1 2 27.2 8.1
9 1 -2 14.1 9.9
9 1 -2 33 7.8
-9 -1 2 35.3 9
-9 -1 2 33.2 12.1
9 -1 -2 38.5 7.3
9 -1 -2 21.1 9.9
-9 1 1 2.4 4.3
9 1 -1 2.8 4.3
9 1 -1 6 4.8
-9 1 1 -7 4.4
-9 -1 1 -8.4 3.6
9 -1 -1 -3.1 4.2
9 -1 -1 -1.4 3.4
-9 1 0 12.4 7.8
9 1 0 33.2 10.4
9 1 0 29.7 11.1
-9 -1 0 25.9 10
9 -1 0 47.1 11.5
-9 -1 0 39.1 13.1
9 -1 0 40.6 11.6
9 1 1 7.8 7.2
9 1 1 -2.2 4.7
-9 1 -1 7.3 6.2
9 -1 1 9.7 5.8
-9 -1 -1 3.2 6.6
9 -1 1 -3.6 5.7
-9 -1 -1 -0.7 5.9
9 1 2 312.97 32.1
9 1 2 365.06 37.2
-9 1 -2 395.06 34.3
-9 -1 -2 400.66 34.7
9 -1 2 349.27 32.7
9 -1 2 348.47 37.6
-9 1 -3 654.43 46.6
9 1 3 606.54 47.6
9 1 3 655.73 57.99
9 -1 3 699.23 49.1
9 -1 3 666.03 58.99
-9 -1 -3 613.64 46.6
9 1 4 35.6 11.7
-9 1 -4 46.4 11.8
9 1 4 33.3 20.5
9 -1 4 40.1 15.7
9 -1 4 36.2 11.9
-9 -1 -4 49.8 13.2
9 1 5 -1.3 5.5
9 1 5 -21.1 8.6
-9 1 -5 3.8 5.9
9 -1 5 -2.4 6.4
-9 -1 -5 -8.3 5.6
9 -1 5 -1.1 12.3
9 1 6 66.49 15.6
9 1 6 87.99 27.1
9 -1 6 95.69 27.8
9 -1 6 91.49 15.7
9 1 7 116.99 30.2
9 1 7 67.79 15.9
9 -1 7 99.69 12
-9 2 9 222.48 23.3
-9 2 9 223.48 30.4
-9 2 9 233.08 27.9
-9 -2 9 223.28 30
-9 -2 9 252.67 27.3
-9 2 8 89.39 21.8
-9 2 8 107.39 14.6
-9 2 8 65.79 15.1
-9 -2 8 82.49 17.2
-9 2 7 2.3 10.3
-9 2 7 10.1 5
-9 2 7 7.5 6.4
9 2 -7 19.8 15.7
-9 -2 7 1 9.5
-9 -2 7 4.5 7
-9 2 6 365.36 24.4
-9 2 6 344.87 37.3
9 2 -6 392.86 40.6
-9 2 6 367.16 22
-9 -2 6 390.46 29
-9 -2 6 432.66 39.9
9 -2 -6 378.66 41.2
-9 2 5 38.4 14.2
9 2 -5 49.9 16.6
-9 2 5 67.99 5
-9 2 5 46.5 4.7
9 -2 -5 49.4 17.5
-9 -2 5 68.39 17.4
-9 -2 5 53.99 11.9
9 2 -4 15.2 11.9
-9 2 4 24 12.4
-9 -2 4 40.4 13.4
9 -2 -4 8.1 7
-9 -2 4 48.4 9.7
9 2 -3 196.38 25.5
9 2 -3 185.58 18.2
-9 2 3 174.18 28.6
-9 -2 3 184.18 29.1
-9 -2 3 198.68 18
9 -2 -3 192.98 25.6
-9 2 2 64.69 17.1
9 2 -2 120.29 13.6
9 2 -2 99.09 19.8
-9 -2 2 101.09 20.3
9 -2 -2 90.79 9.3
9 -2 -2 94.49 20.8
-9 -2 2 99.89 13.6
-9 2 1 3 6.4
9 2 -1 1.8 5
9 2 -1 6.9 4.3
9 -2 -1 3.7 4.1
-9 -2 1 5 4.7
-9 -2 1 -2.1 4.3
9 -2 -1 15.9 8.6
9 2 0 2.6 5.6
9 2 0 11.9 7.3
-9 2 0 -5.8 3.9
9 -2 0 0.5 5.4
9 -2 0 -5.2 4.6
-9 -2 0 -4.3 5.5
-9 -2 0 -5.6 4.1
-9 2 -1 189.08 23.1
9 2 1 199.68 23.8
9 2 1 257.47 27.4
-9 -2 -1 175.88 24.4
9 -2 1 167.98 22.6
9 -2 1 191.78 24.7
-9 -2 -1 198.08 24
9 2 2 -3.5 5.9
9 2 2 -2 8.5
-9 2 -2 4.8 6.5
9 -2 2 -5.4 6.9
-9 -2 -2 1.4 5.4
-9 -2 -2 -1.1 4.8
9 -2 2 -1.5 5.6
-9 2 -3 1043.3 65.49
9 2 3 1038 77.59
9 2 3 1092.09 68.69
-9 -2 -3 1006.8 67.29
9 -2 3 1008 66.19
9 -2 3 1219.78 83.59
-9 2 -4 -2.7 5.2
9 2 4 -14 8.5
9 -2 4 7.5 6.1
-9 -2 -4 4.3 6.3
9 -2 4 5.1 10.9
-9 2 -5 147.69 17.9
9 2 5 171.18 36.1
9 2 5 179.78 21.8
9 -2 5 112.29 19.2
9 -2 5 132.09 30.8
9 2 6 12.4 14
9 2 6 -5.7 8.6
9 -2 6 26.6 16.6
9 2 7 45.1 23.1
9 2 7 15.3 10
9 -2 7 -20.6 16
-9 3 9 6.7 10.4
-9 3 9 1.5 7.6
-9 3 9 21.7 9.4
-9 -3 9 -3.3 10.5
-9 -3 9 0.1 7.7
-9 3 8 5.9 6.4
-9 3 8 4.7 5.6
-9 3 8 3.5 9.6
-9 -3 8 -8.7 8.3
-9 -3 8 -8.5 5.7
9 3 -7 303.07 38.3
-9 3 7 329.17 20.9
-9 3 7 326.87 23
-9 3 7 261.87 36.2
-9 -3 7 337.37 30
-9 -3 7 369.46 36.9
-9 3 6 27.6 2.6
9 3 -6 33.1 14.7
-9 3 6 33.5 11.7
-9 -3 6 11.1 7.6
-9 -3 6 46.5 15.2
9 3 -5 373.66 39.3
-9 3 5 424.76 40.8
-9 -3 5 397.16 29.4
9 -3 -5 355.66 40.6
-9 -3 5 412.46 39.1
-9 3 4 152.78 26.8
9 3 -4 144.39 17.8
9 -3 -4 176.08 29.4
-9 -3 4 179.38 19.7
-9 -3 4 144.99 26.5
9 3 -3 110.79 22.2
-9 3 3 122.19 23.1
9 3 -3 104.19 14.2
9 -3 -3 98.69 21.2
-9 -3 3 104.19 20.8
9 3 -2 8.9 6.6
-9 3 2 0.7 3.7
9 3 -2 4.7 6.7
-9 -3 2 2.9 3.7
-9 -3 2 -0.3 4.9
9 -3 -2 -10.1 5
9 -3 -2 7 2.8
9 3 -1 49.7 14.1
-9 3 1 38.6 12
9 3 -1 45.3 13
9 -3 -1 71.09 11.9
-9 -3 1 55.89 14.8
9 -3 -1 70.89 16.9
-9 -3 1 46.3 12
9 3 0 187.38 24
-9 3 0 245.88 26.6
9 3 0 253.57 24.6
9 -3 0 232.98 23.4
-9 -3 0 227.18 25.8
-9 -3 0 178.08 23.1
9 -3 0 240.18 27.2
9 3 1 25.7 11.2
9 3 1 30.3 10.9
-9 3 -1 22.6 10.2
9 -3 1 30.1 10.8
-9 -3 -1 19 11
-9 -3 -1 21 9.7
9 -3 1 20.1 11.1
-9 3 -2 2020.4 110.19
9 3 2 2113.79 114.49
-9 -3 -2 2123.19 114.49
9 -3 2 1976.3 119.69
9 -3 2 2166.38 113.69
-9 -3 -2 1802.22 117.79
9 3 3 699.43 53.99
9 3 3 872.81 66.99
-9 3 -3 871.81 54.59
9 -3 3 800.82 55.09
9 -3 3 821.22 67.39
-9 -3 -3 760.52 55.99
9 3 4 266.87 35.3
-9 3 -4 241.78 24.1
9 3 4 245.68 27.1
9 -3 4 211.18 39.5
-9 -3 -4 231.58 26.1
9 -3 4 173.98 22.9
9 3 5 89.89 27.4
-9 3 -5 119.79 25.5
9 3 5 104.79 20.4
9 -3 5 141.89 33.1
9 -3 5 148.19 17.5
9 3 6 -1.7 12.5
9 3 6 -14.5 8.9
9 -3 6 15.8 7.6
9 -3 6 25.3 17.2
9 3 7 38.2 23.8
9 -3 7 36.2 20.6
-9 4 9 10.9 10.5
-9 4 9 9 8.1
-9 4 9 6.8 6.8
-9 -4 9 5.1 9.4
-9 4 8 81.89 21.1
-9 4 8 54.29 9.6
-9 4 8 62.89 11.4
-9 -4 8 15.1 17.9
-9 -4 8 77.69 19.5
9 4 -7 -3.6 9.6
-9 4 7 -0.4 2.1
-9 4 7 4.6 8.1
-9 4 7 -0.8 1.9
-9 -4 7 6.9 7.5
-9 -4 7 -9.1 6.6
9 4 -6 219.38 30.3
-9 4 6 276.17 33.4
-9 -4 6 252.97 24.3
-9 -4 6 237.78 28.9
-9 4 5 11.6 9.4
9 4 -5 8 8.2
-9 -4 5 1.9 5.3
-9 -4 5 0.4 4.5
9 -4 -5 -3.3 7.1
-9 4 4 876.71 64.09
9 4 -4 775.42 70.39
-9 -4 4 851.91 61.49
9 -4 -4 775.62 63.09
-9 -4 4 873.31 51.19
9 4 -3 176.28 28.5
-9 4 3 168.18 29
9 4 -3 209.28 22
-9 -4 3 244.98 21.5
-9 -4 3 215.38 26.7
9 4 -2 -0.7 5.6
-9 4 2 2.4 6.5
-9 -4 2 13.5 6.5
9 -4 -2 0.5 1.7
9 -4 -2 4 5.8
-9 -4 2 2.3 5.5
9 4 -1 116.59 21.7
9 4 -1 139.89 17.3
-9 4 1 122.09 22.2
-9 -4 1 132.69 18
9 -4 -1 129.09 13.9
9 -4 -1 104.89 21.2
-9 -4 1 124.79 22.7
9 4 0 137.39 23.8
9 4 0 134.49 18.9
-9 4 0 155.48 21.1
9 -4 0 108.29 21.2
-9 -4 0 160.78 25.6
9 -4 0 166.68 19.6
-9 -4 0 173.18 22.5
9 4 1 9.5 7.6
9 4 1 37.5 11.6
-9 4 -1 17.9 9.6
-9 -4 -1 19.6 9.9
9 -4 1 11.5 7.9
-9 -4 -1 15.5 10.7
9 -4 1 26.7 12.9
9 4 2 503.35 44.3
9 4 2 471.35 40.3
-9 4 -2 441.16 37.1
9 -4 2 477.25 45.1
-9 -4 -2 403.76 38.8
9 -4 2 449.36 38.5
-9 4 -3 264.97 26.2
9 4 3 257.27 33.8
9 4 3 221.78 26.6
-9 -4 -3 164.28 31.2
9 -4 3 247.98 34.6
-9 -4 -3 254.77 28.4
9 -4 3 253.27 26
9 4 4 5.8 7.3
-9 4 -4 8.4 6.2
9 4 4 3.3 9.5
9 -4 4 7.6 9.9
9 -4 4 12.5 7.6
-9 -4 -4 11.4 9.7
9 4 5 -3.1 9.7
9 4 5 4.2 12.9
-9 4 -5 9.9 6.6
9 -4 5 -11.1 12.8
9 -4 5 5.5 7.8
9 4 6 5.5 8.4
9 4 6 -18.2 12.3
9 -4 6 39.8 19.5
9 4 7 75.69 16.6
9 4 7 105.59 30.2
9 -4 7 118.89 30.8
-9 5 9 21.7 13.8
-9 -5 9 0.6 10.3
-9 5 8 74.99 8.6
-9 5 8 91.69 8.9
-9 5 8 115.89 26
-9 -5 8 76.49 19.7
-9 -5 8 85.29 16.2
9 5 -7 18.9 12.2
-9 5 7 21.9 12
-9 -5 7 -5.9 7.6
-9 -5 7 4.3 6
9 5 -6 -14.9 7.3
-9 5 6 -1.9 7.3
-9 -5 6 5.8 6.4
-9 -5 6 5 6.3
9 5 -5 265.47 31.9
-9 5 5 230.48 31.7
9 -5 -5 255.27 32.9
-9 -5 5 292.17 25.6
-9 -5 5 297.67 32.9
9 5 -4 40.5 11.9
9 5 -4 7.5 11
-9 5 4 41.7 14
-9 -5 4 31.9 9.9
-9 -5 4 39.7 13.1
9 -5 -4 36.4 12.5
9 5 -3 260.17 41.1
-9 5 3 276.07 31.9
9 5 -3 218.08 23.1
-9 -5 3 275.37 30.1
9 -5 -3 222.88 29.4
-9 -5 3 219.58 22.4
-9 5 2 96.99 20.8
9 5 -2 102.99 14.8
9 5 -2 84.59 19.4
-9 -5 2 91.09 20.1
-9 -5 2 105.59 18.5
9 -5 -2 98.69 7
9 -5 -2 89.29 20.5
9 5 -1 96.99 20.1
-9 5 1 76.79 18.4
9 5 -1 79.19 15.7
9 -5 -1 81.69 11.2
-9 -5 1 64.49 16.9
9 -5 -1 62.69 16.1
-9 -5 1 81.89 17.2
9 5 0 277.97 27.6
9 5 0 258.97 28.9
-9 5 0 299.97 30.5
-9 -5 0 231.68 27.6
-9 -5 0 251.67 28.1
9 -5 0 261.47 26
9 -5 0 247.78 28.8
9 5 1 792.02 54.89
9 5 1 740.43 52.99
-9 5 -1 708.93 51.39
9 -5 1 746.83 52.69
-9 -5 -1 590.74 51.59
9 -5 1 639.24 51.89
-9 -5 -1 645.94 51.59
-9 5 -2 256.07 25.9
9 5 2 198.98 25.7
9 5 2 259.87 30.9
9 -5 2 197.18 24.9
9 -5 2 236.68 30.9
-9 -5 -2 232.18 27.6
-9 -5 -2 177.68 32
-9 5 -3 518.15 39
9 5 3 548.25 49.9
9 5 3 527.85 43.3
-9 -5 -3 371.26 45.8
9 -5 3 528.75 51.59
-9 -5 -3 506.15 43.6
9 -5 3 502.65 39.9
-9 5 -4 8.5 6.4
9 5 4 -5.3 7.8
9 5 4 -10.1 7.4
9 -5 4 7.2 11
-9 -5 -4 -0.9 6.3
9 -5 4 -5.9 6.3
9 5 5 171.58 41.1
-9 5 -5 167.48 18
9 5 5 189.68 37.5
9 -5 5 179.58 38.4
9 5 6 48.2 19.7
9 -5 6 23 17.8
9 5 7 147.99 35.6
9 -5 7 56.29 22.7
-9 6 9 4.6 9.3
-9 6 9 -1.5 4.4
-9 -6 9 0.6 10.3
-9 6 8 99.09 25.2
-9 -6 8 124.19 28.5
-9 -6 8 82.49 18.4
-9 6 7 14.5 12.4
9 6 -7 41.1 20.3
-9 -6 7 38.3 14.9
-9 -6 7 19.7 11
-9 6 6 27.1 13.1
-9 -6 6 22 9.5
-9 -6 6 24.8 8.9
9 6 -5 18.8 9.6
-9 6 5 4.3 8.5
-9 -6 5 6.3 5.2
-9 -6 5 -3 4.6
9 6 -4 275.97 32
9 6 -4 306.87 29.4
-9 6 4 300.27 35.2
-9 -6 4 266.67 26
9 -6 -4 336.67 37
-9 -6 4 304.17 32.9
9 6 -3 17.3 9.7
-9 6 3 19.7 9.7
9 6 -3 37.2 12.4
-9 -6 3 14.4 8.1
-9 -6 3 29.4 12
9 -6 -3 30.3 12.8
9 6 -2 591.34 41.8
9 6 -2 595.34 56.19
-9 6 2 552.14 47.7
9 -6 -2 564.74 27.1
-9 -6 2 548.55 46.6
9 -6 -2 560.44 49.2
-9 -6 2 534.75 40.9
9 -6 -2 586.34 27.7
-9 6 1 77.99 18.3
9 6 -1 68.69 16.9
9 6 -1 78.19 15.6
-9 -6 1 46.6 14.6
-9 -6 1 51.29 13.6
9 -6 -1 57.99 15.4
9 -6 -1 62.19 11.9
9 6 0 207.18 25.7
-9 6 0 202.58 25.5
9 6 0 209.68 23.9
-9 -6 0 200.38 24.6
9 -6 0 196.78 22.9
-9 -6 0 230.18 27.1
9 -6 0 191.88 25.5
-9 6 -1 11 8
9 6 1 39 12.4
9 6 1 25.3 11.7
-9 -6 -1 13 10.5
-9 -6 -1 16.7 10.3
9 -6 1 15 10.4
9 -6 1 12.6 7.9
9 6 2 153.28 27.9
-9 6 -2 147.69 23.3
9 6 2 117.49 26.5
9 -6 2 152.08 20.5
-9 -6 -2 155.28 26.3
-9 -6 -2 103.89 23.6
9 -6 2 153.18 29.9
9 6 3 470.65 47.1
9 6 3 470.45 49.1
-9 6 -3 533.45 39.1
9 -6 3 401.46 46.6
-9 -6 -3 534.45 45.5
9 -6 3 424.96 37.7
9 6 4 346.77 40.7
-9 6 -4 302.87 27
9 6 4 302.17 32.8
-9 -6 -4 329.37 34
9 -6 4 288.07 27.7
9 6 5 371.36 44.4
9 6 5 324.27 33.8
-9 6 -5 293.17 24.7
9 -6 5 300.77 43.2
9 6 6 55.69 24.2
9 6 6 29.5 13.2
9 -6 6 66.39 26.3
9 6 7 -5.6 13.5
9 6 7 12.8 12.3
9 -6 7 -8.7 14.4
-9 7 9 13.4 4.4
-9 7 9 12.7 14.2
-9 -7 9 15 12.3
-9 7 8 154.88 31.9
-9 -7 8 170.68 43.8
-9 7 7 82.89 21.6
-9 -7 7 64.09 16.7
-9 -7 7 74.09 17.7
-9 7 6 8.8 9.5
9 7 -6 26.8 9.2
-9 -7 6 -5.2 7.4
-9 -7 6 23.4 11.3
9 7 -5 44.1 14.9
-9 7 5 113.79 24.9
-9 -7 5 88.69 17.5
-9 -7 5 81.79 18.7
-9 7 4 57.69 17.4
9 7 -4 26.3 9.8
9 7 -4 36.9 12.6
9 -7 -4 28.3 13.8
-9 -7 4 21.2 9.5
-9 -7 4 28.7 10
9 7 -3 211.08 26.9
9 7 -3 209.28 24.3
-9 7 3 210.28 28.8
-9 -7 3 235.68 27.9
-9 -7 3 184.98 22.2
9 -7 -3 232.48 29.9
9 7 -2 85.09 17.3
9 7 -2 82.59 17.4
-9 7 2 90.69 20.1
9 -7 -2 79.79 5.4
9 -7 -2 87.39 5.6
9 -7 -2 47.3 16
-9 -7 2 79.49 19.3
-9 -7 2 73.99 15.7
9 7 -1 1.9 6.8
9 7 -1 0.2 4.9
-9 7 1 -3 4.1
9 -7 -1 4 4.8
9 -7 -1 -10 4.8
-9 -7 1 -5.7 3.8
-9 -7 1 1.8 6.2
-9 7 0 12.8 7.5
9 7 0 3.8 6.5
9 7 0 18 8.9
-9 -7 0 6.5 7.3
9 -7 0 -7.9 6.1
-9 -7 0 -2.5 5.1
9 -7 0 -0.3 5.6
9 7 1 443.66 41.3
9 7 1 490.05 41.7
-9 7 -1 421.46 38.3
9 -7 1 467.35 40.7
9 -7 1 445.16 40.6
-9 -7 -1 410.86 40.4
9 7 2 584.74 49.8
-9 7 -2 552.64 43.5
9 7 2 544.55 46.6
9 -7 2 562.54 51.49
9 -7 2 521.75 43
-9 -7 -2 576.04 48.1
-9 -7 -2 511.35 49.5
-9 7 -3 686.33 48.7
9 7 3 854.41 73.89
9 7 3 665.53 53.49
9 -7 3 642.24 60.29
-9 -7 -3 724.23 56.59
9 -7 3 723.93 50.59
-9 7 -4 89.79 16
9 7 4 88.29 24.2
9 7 4 93.09 20.8
9 -7 4 79.79 24.1
9 7 5 47.8 18.2
9 7 5 40.6 14.9
-9 7 -5 36.6 9.1
9 -7 5 21.2 13.6
9 7 6 67.99 21.6
9 7 6 101.59 22.7
9 -7 6 89.19 31.5
9 7 7 6.3 15.3
9 7 7 -25.4 14.2
9 -7 7 -8.1 17.8
-9 8 9 3.9 12.2
-9 -8 9 27.2 11.8
-9 8 8 21.2 16.5
-9 -8 8 31 16.5
-9 8 7 10.8 9.4
-9 -8 7 16.3 10.1
-9 -8 7 18.7 11
9 8 -6 69.99 19.7
-9 8 6 59.99 19.8
-9 -8 6 115.69 20.9
-9 -8 6 70.89 18.3
9 8 -5 54.39 18
-9 8 5 28.8 13
-9 -8 5 60.89 14.7
-9 -8 5 51.49 15.8
9 8 -4 -5 7.8
-9 8 4 8.5 8.3
9 8 -4 -0.9 6.3
-9 -8 4 6.9 5.9
-9 -8 4 -7.9 4.7
-9 8 3 382.96 40.4
9 8 -3 347.57 34.4
9 8 -3 354.76 36.6
-9 -8 3 375.26 33
-9 -8 3 383.56 38.3
9 -8 -3 403.56 42.3
9 8 -2 407.56 40.3
-9 8 2 428.36 42.6
9 8 -2 441.56 38
9 -8 -2 459.75 23
-9 -8 2 455.45 38.1
9 -8 -2 466.25 22.6
-9 -8 2 499.55 44.1
9 -8 -2 465.75 44.7
9 8 -1 8.3 11
-9 8 1 13.2 10.5
9 8 -1 6.4 7.7
-9 -8 1 13.4 8.2
9 -8 -1 14.4 5.9
9 -8 -1 14.9 10.1
9 -8 -1 3.7 6.4
-9 -8 1 14.1 7.7
-9 8 0 131.89 25.5
9 8 0 192.88 23.7
9 8 0 130.89 24.9
-9 -8 0 160.58 22.5
9 -8 0 150.28 20.9
-9 -8 0 141.99 25.4
9 -8 0 151.78 26.5
9 8 1 344.67 34.2
9 8 1 259.67 31.2
-9 8 -1 302.97 31.6
9 -8 1 272.37 30.4
-9 -8 -1 269.97 32.3
-9 -8 -1 362.56 35.8
9 -8 1 256.97 31.7
9 8 2 69.59 19.6
9 8 2 70.29 17.9
-9 8 -2 112.69 20
-9 -8 -2 113.89 24
-9 -8 -2 85.09 22.8
9 -8 2 92.29 18.9
9 -8 2 76.99 22.8
9 8 3 117.39 25.7
-9 8 -3 157.98 20
9 8 3 119.39 23.8
-9 -8 -3 163.98 28.7
9 -8 3 141.59 30
-9 8 -4 56.49 12.7
9 8 4 37.7 16.5
9 8 4 45.5 12.8
9 -8 4 61.39 21
-9 8 -5 4.5 5.8
9 8 5 6.7 12.5
9 -8 5 -1.4 7.7
9 8 6 131.69 32.9
9 -8 6 96.79 32.3
9 8 7 20.2 22.3
9 -8 7 31.1 18
-9 9 8 25 19.9
-9 -9 8 37 13.9
-9 9 7 437.66 48.4
-9 -9 7 366.36 41.1
-9 9 6 89.59 24.7
-9 -9 6 76.79 19.2
-9 -9 6 66.79 18
-9 9 5 19.1 10.3
9 9 -5 12.8 8.6
-9 -9 5 8.9 9.5
-9 -9 5 13 8.9
-9 9 4 391.16 42
9 9 -4 327.57 35.8
9 9 -4 334.07 35.2
-9 -9 4 373.66 38.4
-9 -9 4 372.86 33.9
9 9 -3 146.19 26.4
9 9 -3 117.59 22.8
-9 9 3 142.89 27.6
-9 -9 3 143.59 20.1
-9 -9 3 132.49 25.1
9 9 -2 191.78 23.8
9 9 -2 153.38 27.4
-9 9 2 138.59 27
9 -9 -2 166.58 10.4
9 -9 -2 151.08 27.9
-9 -9 2 154.48 20.9
-9 -9 2 183.28 24.8
9 -9 -2 140.59 10.9
9 9 -1 62.79 17.1
9 9 -1 64.99 17.8
-9 9 1 68.49 18.5
9 -9 -1 64.89 17.4
9 -9 -1 57.89 11
-9 -9 1 62.39 17.2
-9 -9 1 54.79 15.5
9 -9 -1 48.2 11.3
9 9 0 252.17 28.6
9 9 0 264.77 30.7
-9 9 0 271.27 31.4
-9 -9 0 217.28 28.9
-9 -9 0 278.17 32.4
9 -9 0 281.37 31.1
9 -9 0 232.18 26.5
9 9 1 10.9 8.4
-9 9 -1 12.5 8.4
9 9 1 22.1 11.5
-9 -9 -1 4.9 7.4
-9 -9 -1 1.8 8.3
9 -9 1 -1 7.2
9 -9 1 7.4 8.8
-9 9 -2 898.31 61.89
9 9 2 863.11 65.59
9 9 2 1001.1 70.59
9 -9 2 878.31 69.59
-9 -9 -2 972.1 69.99
-9 9 -3 5.2 6.3
9 9 3 -12.1 8.9
9 9 3 6.5 8.9
-9 -9 -3 20.6 10.7
9 -9 3 -0.8 9.1
-9 9 -4 14.8 7.2
9 9 4 -8 12
9 -9 4 4.2 11.6
-9 9 -5 6.4 4.8
9 9 5 -14.9 6.8
9 -9 5 -8.4 12.8
9 9 6 48.6 25.1
9 -9 6 73.99 27.5
-9 10 8 11.1 13.8
-9 -10 8 -4.9 9
-9 10 7 -6.6 7.5
-9 -10 7 -0.5 10.9
-9 10 6 208.88 37.5
-9 -10 6 225.88 28.9
-9 10 5 29.7 14.1
-9 -10 5 8.8 9.9
-9 -10 5 21.7 11.7
9 10 -4 242.08 30.1
-9 10 4 268.67 35.2
9 10 -4 205.98 28.1
-9 -10 4 205.48 27.7
-9 -10 4 285.17 29.3
9 10 -3 137.49 25.2
9 10 -3 107.39 21.8
-9 10 3 129.09 27.1
-9 -10 3 126.99 25.5
-9 -10 3 104.99 28.1
-9 10 2 1277.87 88.99
9 10 -2 1361.86 83.79
9 10 -2 1318.67 87.09
-9 -10 2 1279.77 86.89
9 -10 -2 1368.56 63.19
9 -10 -2 1333.57 65.59
-9 10 1 1520.45 93.09
9 10 -1 1349.66 89.39
9 10 -1 1413.16 85.99
-9 -10 1 1409.86 90.79
9 -10 -1 1312.67 72.79
9 -10 -1 1333.57 76.69
-9 -10 1 1392.76 86.59
9 10 0 283.37 32.2
-9 10 0 290.17 33.2
9 10 0 306.57 32.5
9 -10 0 259.57 26.2
-9 -10 0 287.07 32.2
-9 -10 0 322.97 35.6
-9 10 -1 426.86 40.3
9 10 1 500.05 43.7
9 10 1 447.96 43.1
-9 -10 -1 419.46 42.7
-9 -10 -1 413.46 43
-9 10 -2 329.17 32.4
-9 -10 -2 329.77 37.3
9 10 3 75.69 21.7
-9 10 -3 116.89 20.3
-9 10 -4 134.09 18.4
9 10 4 198.38 35.6
9 -10 4 168.08 37.8
9 10 5 35.7 16.9
9 -10 5 15.5 18.2
9 10 6 92.89 28.2
9 -10 6 92.39 31.3
-9 11 8 8.1 11.7
-9 -11 8 36.5 13.6
-9 11 7 48.9 19.2
-9 -11 7 36 14.8
-9 11 6 157.68 33.6
-9 -11 6 162.68 34.6
-9 11 5 308.57 39.5
9 11 -5 289.27 35.2
-9 -11 5 336.67 38.1
9 11 -4 38.1 15.2
-9 11 4 85.79 21.8
-9 -11 4 78.49 19
-9 -11 4 91.89 19.5
9 11 -3 534.55 46.5
-9 -11 3 513.55 48.1
-9 -11 3 484.25 42.7
9 11 -2 324.67 35.2
-9 11 2 328.27 38.5
-9 -11 2 369.16 35.5
9 -11 -2 333.77 23.9
9 -11 -2 387.96 21.7
-9 -11 2 339.87 38.2
-9 11 1 375.46 39.4
9 11 -1 372.76 37.2
-9 -11 1 340.87 38.1
-9 -11 1 322.97 34.5
9 -11 -1 379.26 27.9
-9 11 0 432.76 42.6
9 11 0 500.85 43.3
-9 -11 0 482.55 46.2
9 -11 0 474.65 36.8
-9 -11 0 395.66 42.1
9 11 1 565.94 47.5
-9 11 -1 505.35 44.8
-9 -11 -1 504.75 48.2
9 -11 1 422.36 39.5
-9 11 -2 84.89 19.2
9 11 2 107.49 24.1
-9 -11 -2 85.39 35.4
-9 11 -3 195.48 24.5
9 11 3 223.98 30.8
9 11 4 25.2 17.1
-9 11 -4 24 10
9 11 5 33.4 17.4
9 -11 5 15.8 17.1
9 11 6 25.2 19.2
-9 12 8 -26.7 10.3
-9 -12 8 -20.1 8.5
-9 12 7 95.69 27.6
-9 -12 7 81.69 20.5
-9 12 6 56.59 19.5
-9 -12 6 33.3 14.7
-9 12 5 47.7 17
-9 -12 5 50.19 17.7
-9 12 4 353.46 41.8
9 12 -4 258.37 34.1
9 12 -3 11.4 8.7
-9 12 3 10.1 13
-9 -12 3 17 11.5
-9 -12 3 6.5 9.1
-9 12 2 -0.4 5.7
9 12 -2 2.2 6
-9 -12 2 4 6.7
9 -12 -2 7 3.8
-9 -12 2 10 9.6
-9 12 1 14.5 12.4
9 12 -1 27.7 13
9 -12 -1 20.1 7.8
-9 -12 1 24.4 15.6
-9 -12 1 31.5 14.2
-9 12 0 217.18 28.4
9 12 0 241.38 28.8
9 -12 0 190.08 22.1
-9 12 -1 371.46 38.9
9 12 1 437.76 43.4
9 -12 1 367.26 36.5
-9 -12 -1 431.66 44.4
9 12 2 134.19 27.7
-9 12 -2 110.49 22.2
9 -12 2 111.79 23.2
-9 12 -3 13.1 8.1
9 12 3 16.8 13.4
-9 12 -4 21.1 9.6
9 12 4 23.2 13.6
-9 12 -5 2.7 5.2
9 12 5 10.1 14.7
9 12 6 16.7 18.7
9 -12 6 54.99 23.6
-9 13 7 207.58 39.7
-9 -13 7 279.17 33.2
-9 13 6 59.49 19.7
-9 -13 6 70.99 20.6
9 13 -5 70.69 20.4
-9 13 5 112.99 27.1
-9 -13 5 83.69 20.6
9 13 -4 48.7 17
-9 13 4 71.39 22
-9 -13 4 54.09 17.5
-9 13 3 43.2 17.7
9 13 -3 46.6 16.6
-9 -13 3 27.7 11.7
9 13 -2 124.19 26.2
-9 13 2 86.79 22.9
9 -13 -2 131.99 12.3
-9 -13 2 130.69 28.2
9 13 -1 1315.77 88.69
-9 13 1 1261.67 90.09
-9 -13 1 1298.97 90.59
9 -13 -1 1362.36 72.99
9 13 0 19.8 10.2
-9 13 0 -0.1 8.3
9 -13 0 12.8 7.6
-9 -13 0 16.1 10.4
9 13 1 12.9 10.6
-9 13 -1 19.3 11.3
9 -13 1 11.1 12.1
-9 -13 -1 29.8 13
-9 13 -2 12.4 9.6
9 13 2 -11.3 5
9 -13 2 2.1 10.3
9 13 3 12.9 11.6
-9 13 -3 10.6 8.1
-9 13 -4 3.7 7.9
9 13 4 12.2 11.9
9 13 5 68.39 25.3
-9 14 7 24.8 15
-9 -14 7 -5.3 9
-9 14 6 66.89 23.5
-9 -14 6 69.59 21.2
9 14 -5 5.4 10.2
-9 14 5 -12.3 7.4
-9 -14 5 13 10.4
9 14 -4 18.3 15.5
-9 14 4 24 12.1
-9 -14 4 40.1 17.5
-9 14 3 49.5 16.5
9 14 -3 24.9 14.7
9 -14 -3 53.89 6.1
9 14 -2 -17.2 7.3
-9 14 2 12.7 10
-9 -14 2 8.3 8.2
9 -14 -2 -2.1 3.8
-9 14 1 5.3 9
9 14 -1 5.3 10
-9 -14 1 -1.4 7.1
9 -14 -1 1.3 5.2
-9 14 0 42.3 16.6
9 14 0 77.19 20.4
9 -14 0 77.49 16.3
-9 -14 0 58.89 19.7
9 14 1 7.4 9.7
-9 14 -1 19.4 10.6
9 -14 1 36.1 12.8
9 14 2 123.29 26.9
-9 14 -2 110.99 22.6
9 -14 2 104.69 23.2
9 14 3 10.1 11.8
-9 14 -3 6.4 9.5
9 14 4 15.2 16.6
-9 14 -4 57.19 15
9 14 5 3 14.6
-9 15 7 72.89 23.8
-9 -15 7 58.79 21.4
-9 15 6 48.9 20.3
-9 -15 6 74.29 20.7
9 15 -5 20.4 12.7
-9 15 5 26.9 16.8
-9 -15 5 37.8 16.1
-9 15 4 17.8 11.3
9 15 -4 -1.6 8.9
-9 -15 4 16.5 10.8
9 15 -3 313.27 38.4
-9 15 3 284.47 37.8
-9 -15 3 290.67 36.6
-9 15 2 295.97 36.8
9 15 -2 255.17 34
-9 -15 2 267.67 35.5
9 -15 -2 252.97 20.7
9 15 -1 120.79 26.4
-9 15 1 94.69 23.4
9 -15 -1 105.89 14.5
-9 -15 1 81.49 23.6
9 15 0 30 15.7
9 -15 0 35.2 12.7
-9 15 -1 198.58 32.8
9 15 1 159.88 30.4
9 -15 1 187.08 42.7
-9 15 -2 15.8 10.7
9 15 2 3.2 10.1
9 15 3 14.3 13.4
-9 15 -4 -2.6 8.7
9 15 4 0.4 8.3
-9 15 -5 23.2 8.8
9 15 5 -2.9 13.3
-9 -16 6 -22.4 9.5
9 16 -5 56.69 20.4
-9 16 5 36.5 16.8
-9 -16 5 12.5 15.5
9 16 -4 -5.3 8.4
-9 16 4 -24 9.3
-9 -16 4 8 10.3
-9 16 3 20.2 15.6
9 16 -3 27.7 13.1
-9 -16 3 7.9 11.7
9 -16 -3 -0.2 3.6
-9 16 2 75.29 21.1
9 16 -2 17.7 15.5
9 -16 -2 23 8.9
-9 -16 2 28.5 13.8
-9 16 1 2 8.1
9 16 -1 14.3 13.4
-9 -16 1 -6.4 5.5
9 -16 -1 -3.4 5.6
9 16 0 6.4 11.9
-9 16 0 35.1 15.3
9 -16 0 23 12.1
9 16 1 10.7 13.4
-9 16 -1 28.2 21.4
9 -16 1 24.5 13.3
9 16 2 16.5 11.3
-9 16 -2 -3.8 8.4
-9 16 -3 -17.3 8.6
9 16 3 9.4 11.8
9 16 4 -20.6 9.9
-9 16 -4 -12.9 7.5
-9 17 6 -2.4 10.3
-9 -17 6 17.6 13.8
-9 17 5 6.5 14.2
9 17 -5 -0.2 11.8
-9 -17 5 2.8 10.4
9 17 -4 -1.1 11
-9 17 4 7.2 14.4
9 -17 -4 3.9 3
-9 -17 4 4.9 9.4
9 17 -3 -4.7 6
-9 17 3 -0.4 10.8
9 -17 -3 0 5
9 17 -2 -5 6.1
-9 17 2 -3.5 6.8
9 -17 -2 -4.2 4.7
9 17 -1 13 10.2
-9 17 1 14.4 13.2
9 -17 -1 28.9 8.5
-9 17 0 32.2 16.3
9 17 0 31 12.5
9 -17 0 44.2 14.1
9 17 1 -19.1 9.6
-9 17 -1 4.9 9.6
9 -17 1 -2.2 10.5
9 17 2 9.3 11.2
9 17 3 0.9 8.8
-9 17 -3 5 9.4
-9 17 -4 9.3 9.6
9 17 4 26.2 15.3
-9 18 6 57.39 24.1
-9 18 5 23.5 15.5
9 18 -5 52.79 18.8
-9 18 4 51.89 22.3
9 18 -4 51.59 18.4
9 18 -3 21.9 16.6
-9 18 3 -12.5 8
9 18 -2 22.1 11.7
-9 18 2 2.6 12.7
9 -18 -2 1 5.3
9 18 -1 37.5 17.4
-9 18 1 22.1 14.2
9 -18 -1 42.6 11.8
-9 18 0 0.5 9.3
9 18 0 7.8 7.5
9 -18 0 5.1 10.2
-9 18 -1 32.8 14.2
9 18 1 34.1 18.7
9 18 2 66.69 20.8
-9 18 -2 87.89 22.7
-9 18 -3 84.79 20
9 18 3 88.89 24
9 18 4 23.2 15.1
-9 18 -4 31.2 13.8
9 19 -5 20.1 13.8
-9 19 5 29.7 18.4
9 19 -4 92.29 25.5
-9 19 4 83.89 31.7
9 19 -3 -4.3 10.5
-9 19 3 45.7 18.6
-9 19 2 24 17.5
9 19 -2 52.59 18.1
9 -19 -2 0.1 6.6
-9 19 1 10.7 13.5
9 19 -1 -13.4 9.7
9 -19 -1 -7.2 7.6
-9 19 0 59.39 21.7
9 19 0 132.89 29.1
9 -19 0 49.3 18.6
9 19 1 46.9 20.8
-9 19 -1 30 14.6
9 19 2 71.79 21.4
-9 19 -2 45.4 17.8
9 19 3 51.79 20.3
-9 19 -3 68.99 18.4
9 20 -4 136.29 34
-9 20 4 205.68 41.8
-9 20 3 6.8 12.3
9 -20 -3 1.9 9
9 20 -2 16.1 16
-9 20 2 16.1 15.4
9 -20 -2 -4.2 8.7
-9 20 1 28.9 19.1
9 20 -1 17.7 16
-9 20 0 55.19 20.3
9 -20 0 45.9 16.8
-9 20 -1 2.9 12.1
9 20 1 -4.9 11.5
9 20 2 10.8 11.6
-9 20 -2 38.5 12.8
9 21 -3 -17.7 12.3
-9 21 3 -9.5 11.7
-9 21 2 39 20.9
9 21 -2 88.99 27.1
9 21 -1 57.79 20.5
-9 21 1 63.89 23.1
-9 21 0 21.8 15.4
9 21 0 20 16
9 21 1 15.8 13.6
-9 21 -1 7.9 13.5
-9 22 1 98.99 30.8
9 22 -1 75.39 24.2
-10 0 9 8.5 10.3
-10 0 9 -12.5 8.8
-10 0 9 14.2 10.5
-10 0 8 113.09 24
-10 0 8 110.19 14.5
-10 0 7 -2.8 4
-10 0 7 -4.4 9.2
-10 0 6 199.08 37.1
-10 0 6 178.48 15.5
-10 0 5 6.1 3.6
10 0 -5 12.2 10.5
-10 0 5 -6 4.1
-10 0 4 69.39 18
-10 0 4 52.99 9.2
10 0 -4 54.29 17
10 0 -3 6.3 3.7
-10 0 3 2.1 4.2
-10 0 3 0.5 6.3
10 0 -3 9.3 9.4
10 0 -2 829.02 45.1
10 0 -2 738.63 60.49
-10 0 2 692.93 47
-10 0 2 823.82 59.79
-10 0 1 7.4 6.3
10 0 -1 3.7 4.2
-10 0 1 -8.2 4.7
10 0 -1 2.6 5.9
10 0 0 175.68 21.9
-10 0 0 204.38 24.9
10 0 0 186.98 24.1
10 0 1 0.6 6.4
-10 0 -1 1.7 5.3
10 0 1 -2.9 5.7
-10 0 -2 186.38 23.4
10 0 2 164.48 27.1
10 0 2 163.58 28.9
-10 0 -3 0.5 6.6
10 0 3 6.6 8.1
10 0 3 2.6 9
10 0 4 36.8 12.9
10 0 4 87.69 25.3
-10 0 -4 70.69 15.8
10 0 5 -0.1 7.3
10 0 5 -3.5 12.9
10 0 6 -5.1 9.4
10 0 6 11.2 18.2
10 0 7 -20.1 17.5
-10 1 9 28.6 14.9
-10 1 9 41.1 13.4
-10 -1 9 49.6 17.9
-10 -1 9 49.1 13.1
-10 -1 9 35.3 14.9
-10 1 8 116.89 19.9
-10 1 8 129.09 25.9
-10 -1 8 136.69 16.9
-10 -1 8 129.09 25.5
-10 1 7 143.39 26.9
-10 1 7 131.19 15.8
-10 1 7 140.69 13.2
-10 -1 7 155.38 27.8
-10 -1 7 146.19 16.3
-10 1 6 616.74 33.1
-10 -1 6 595.34 52.79
-10 -1 6 614.34 37.5
10 1 -5 13.7 11.3
-10 1 5 18.3 4.2
-10 1 5 11.4 8.8
10 -1 -5 12.6 14.7
-10 -1 5 30.5 7.2
-10 -1 5 47.2 14.4
10 1 -4 151.28 27.3
-10 1 4 156.28 12.2
-10 1 4 180.48 29.7
10 -1 -4 151.68 28.6
-10 -1 4 131.09 25.1
-10 -1 4 139.99 14.8
10 1 -3 62.49 16.4
-10 1 3 65.39 17.6
10 1 -3 53.59 10.7
-10 1 3 56.49 8.1
10 -1 -3 29.8 14.1
-10 -1 3 56.49 16.5
10 -1 -3 54.99 9
-10 -1 3 56.89 11.4
10 1 -2 11.1 5.7
-10 1 2 4.4 6.6
10 1 -2 -3.2 7.9
-10 1 2 11.1 6.1
10 -1 -2 4.5 7.9
-10 -1 2 9.9 8.8
-10 -1 2 -7.1 3.7
10 -1 -2 12.8 4.9
10 1 -1 29.7 11.5
-10 1 1 26 10.1
10 1 -1 11.9 8.2
-10 -1 1 10.2 7.3
10 -1 -1 21 8.5
10 -1 -1 33 8.3
-10 -1 1 24.6 10.1
10 1 0 -1.5 5.7
10 1 0 1.6 5.8
10 -1 0 4.1 5.8
10 -1 0 8.1 6.1
-10 -1 0 0.3 5.9
-10 -1 0 -11.2 4.3
-10 1 -1 30.7 12.8
10 1 1 45.7 12.5
10 1 1 36.4 12.8
10 -1 1 31.2 13.4
-10 -1 -1 33.9 13.1
10 -1 1 26.4 11.1
10 1 2 285.07 34
10 1 2 212.68 27.7
-10 1 -2 261.77 28.5
10 -1 2 244.78 27.9
-10 -1 -2 275.37 29.9
10 -1 2 247.78 31.8
10 1 3 140.49 29.7
-10 1 -3 140.99 22.8
10 1 3 143.49 25
10 -1 3 140.29 29
10 -1 3 140.29 24
-10 -1 -3 122.69 22.1
-10 1 -4 28.5 10.1
10 1 4 11 7.4
10 1 4 -3.9 6.3
10 -1 4 5.1 8.6
-10 -1 -4 17.7 9.3
10 -1 4 -2.1 9.6
10 1 5 8.3 13.8
10 1 5 8.1 10.3
-10 1 -5 -8.9 6.7
10 -1 5 -11.6 11.2
10 -1 5 9.8 8.2
-10 -1 -5 10.3 7.6
10 1 6 -7.4 8.6
10 1 6 7.3 10.9
10 -1 6 10.6 17.6
10 -1 6 -13.1 8.1
10 1 7 10.9 19.2
10 -1 7 2.7 16
-10 2 9 65.99 20.7
-10 2 9 55.39 11.5
-10 -2 9 50.09 14.5
-10 -2 9 84.89 16.9
-10 2 8 51.89 9
-10 2 8 51.79 10.7
-10 2 8 63.99 18
-10 -2 8 39.8 15.7
-10 -2 8 30.3 11.4
-10 2 7 23.4 5.6
-10 2 7 17.1 11
-10 2 7 36.2 5.7
-10 -2 7 38.7 12.7
-10 -2 7 23.5 9.3
-10 2 6 74.49 19.8
-10 -2 6 64.09 11.7
-10 -2 6 57.69 16.5
-10 2 5 612.54 54.69
10 2 -5 571.14 54.09
-10 -2 5 689.53 55.89
-10 -2 5 735.53 45.5
10 2 -4 139.89 25.9
-10 2 4 111.69 23.8
10 2 -4 121.59 15.3
10 -2 -4 124.39 25
-10 -2 4 165.38 28.1
-10 -2 4 112.89 13.7
10 2 -3 557.64 37.3
10 2 -3 553.24 49.1
-10 2 3 561.04 48.8
10 -2 -3 540.65 30
-10 -2 3 593.84 49.3
10 -2 -3 616.14 51.99
-10 -2 3 584.24 38.4
-10 2 2 314.57 33.5
10 2 -2 289.67 32.9
10 2 -2 325.07 25.3
10 -2 -2 260.27 32.3
-10 -2 2 303.87 26.8
-10 -2 2 318.87 34
10 -2 -2 302.47 20.7
10 2 -1 72.49 26.6
-10 2 1 39.4 13.7
10 2 -1 66.09 13.2
-10 -2 1 62.09 14.4
10 -2 -1 50.39 10.3
-10 -2 1 58.79 16.4
10 -2 -1 29 10.8
10 2 0 510.35 44
10 2 0 491.05 38.8
-10 2 0 518.05 43.2
-10 -2 0 518.85 43.6
10 -2 0 477.25 37.6
-10 -2 0 401.36 38.5
10 -2 0 477.45 42.5
-10 2 -1 3 6
10 2 1 -4.7 6.1
10 2 1 9.2 6.9
-10 -2 -1 7.2 8.5
-10 -2 -1 9.9 6.8
10 -2 1 -0.5 7.7
10 -2 1 6.5 5.4
-10 2 -2 209.68 25.8
10 2 2 227.58 30.6
10 2 2 234.48 27.5
10 -2 2 254.27 32.3
-10 -2 -2 238.58 28.1
10 -2 2 272.37 30.1
10 2 3 27.2 12.1
-10 2 -3 27 10.1
10 2 3 39.1 16.7
10 -2 3 30 11.5
-10 -2 -3 20.9 11.3
10 -2 3 39.5 18.5
10 2 4 13.8 13.4
10 2 4 15.4 9.9
-10 2 -4 2.7 6.7
-10 -2 -4 8.2 6.7
10 -2 4 15.6 10.3
10 -2 4 33.6 18
10 2 5 97.49 26.9
10 2 5 103.19 20
-10 2 -5 112.09 18.1
-10 -2 -5 94.69 19.4
10 -2 5 85.19 17.1
10 -2 5 68.59 23.9
10 2 6 19.4 15.4
10 2 6 19.1 9.1
10 -2 6 6.1 7.8
10 -2 6 -30.1 14.8
10 2 7 16.3 21.2
10 -2 7 22.8 22.4
-10 3 9 12.4 10.4
-10 3 9 -2.7 5.5
-10 -3 9 9 9.8
-10 3 8 124.79 9.9
-10 3 8 86.79 21.9
-10 3 8 113.19 10.7
-10 -3 8 129.09 19.8
-10 -3 8 134.89 25.5
-10 3 7 12.9 10.1
-10 -3 7 12.9 11
-10 -3 7 28.9 9.7
-10 3 6 5.4 9
-10 -3 6 22.6 8.1
-10 -3 6 20.6 10.4
-10 3 5 24.5 12.4
10 3 -5 22.7 13.3
-10 -3 5 11.3 6.8
-10 -3 5 19.8 11.3
-10 3 4 671.33 54.99
10 3 -4 674.53 54.89
10 3 -4 641.54 43.7
-10 -3 4 657.83 41.6
10 -3 -4 597.64 54.89
-10 -3 4 626.84 52.29
10 3 -3 90.69 15.7
-10 3 3 81.39 21.5
10 3 -3 84.79 19.2
-10 -3 3 85.19 20
10 -3 -3 99.89 21.9
-10 -3 3 96.09 16.4
10 3 -2 25.4 9.5
-10 3 2 12.3 9.9
10 3 -2 20.7 9.6
10 -3 -2 20.7 5
-10 -3 2 28.6 12.1
10 -3 -2 24.2 11.4
-10 -3 2 14.5 7.8
-10 3 1 3.5 7.6
10 3 -1 10.6 6.8
10 3 -1 8.1 6.2
10 -3 -1 14.3 5.9
10 -3 -1 8.6 7.4
-10 -3 1 0.4 5.3
-10 -3 1 3.6 6.1
-10 3 0 30.1 12.3
10 3 0 32.7 11.1
10 3 0 23.6 17
-10 -3 0 32.9 11.8
10 -3 0 16.9 10
-10 -3 0 31.8 11.5
10 -3 0 36.8 13.2
-10 3 -1 620.54 48.8
10 3 1 637.94 52.59
10 3 1 705.53 51.49
-10 -3 -1 584.24 50.59
-10 -3 -1 558.24 47.9
10 -3 1 623.64 49.9
10 -3 1 639.44 50.39
-10 3 -2 39.2 12.7
10 3 2 37.4 12.6
10 3 2 43.9 15.6
10 -3 2 22.4 14.8
-10 -3 -2 48.2 13.6
10 -3 2 43.1 13
-10 -3 -2 13.8 11.8
10 3 3 82.79 22.4
-10 3 -3 88.39 17.5
10 3 3 70.99 17
10 -3 3 87.99 19.8
-10 -3 -3 52.49 15.6
10 -3 3 73.79 23.1
10 3 4 275.17 38.8
10 3 4 285.87 37
-10 3 -4 262.27 27.3
10 -3 4 302.37 30.2
-10 -3 -4 248.58 29.3
10 -3 4 305.07 40.9
10 3 5 372.46 42.2
-10 3 -5 369.46 31.4
10 3 5 317.67 45.2
10 -3 5 352.26 49.1
10 -3 5 365.66 32.4
10 3 6 134.09 32.6
10 3 6 157.28 25.9
10 -3 6 131.39 32.7
10 -3 6 154.08 19.3
10 3 7 110.79 33.3
10 -3 7 140.39 40.9
-10 4 9 43.2 8.1
-10 4 9 79.49 21.3
-10 -4 9 44.8 16.5
-10 -4 9 72.59 17.1
-10 4 8 -4 10
-10 -4 8 9 8.4
-10 -4 8 -7 6.2
-10 4 7 20.8 11.1
-10 -4 7 38.9 11.2
-10 -4 7 2.2 9.8
-10 4 6 220.48 35.8
-10 -4 6 150.98 27.5
-10 -4 6 216.08 22.1
-10 4 5 39.9 15.2
10 4 -5 39.2 14.4
-10 -4 5 18.8 10.5
-10 -4 5 29 9
10 4 -4 965.7 72.49
10 4 -4 974.7 62.29
-10 4 4 1065.39 74.99
-10 -4 4 1072.89 73.59
10 -4 -4 1053.49 76.89
-10 -4 4 1004.6 59.69
10 4 -3 47.6 13.7
-10 4 3 39.2 14.6
10 4 -3 59.69 13.5
10 -4 -3 59.09 19.2
-10 -4 3 63.19 13.9
-10 -4 3 59.39 16.2
-10 4 2 818.12 60.69
10 4 -2 779.82 59.99
10 4 -2 770.82 49.8
10 -4 -2 824.42 40.2
10 -4 -2 793.52 61.39
-10 -4 2 792.42 59.79
-10 -4 2 683.93 50.49
10 4 -1 647.44 51.59
10 4 -1 658.93 45
-10 4 1 616.64 50.69
-10 -4 1 585.94 46
-10 -4 1 643.64 51.69
10 -4 -1 631.14 39.7
-10 4 0 16.8 9.6
10 4 0 22.8 9.4
10 4 0 27.5 10.7
-10 -4 0 24.6 10.2
-10 -4 0 29.5 12.6
10 -4 0 17.2 11.3
10 4 1 950 63.59
10 4 1 842.72 64.39
-10 4 -1 949.31 62.59
10 -4 1 749.23 59.69
-10 -4 -1 704.13 60.39
-10 -4 -1 849.22 62.39
10 -4 1 991.5 64.59
10 4 2 53.99 14.7
10 4 2 48.8 17.3
-10 4 -2 75.49 17
-10 -4 -2 36 14.6
-10 -4 -2 85.19 20
10 -4 2 87.89 17.8
10 -4 2 82.49 21.6
10 4 3 135.09 28
10 4 3 126.69 23.5
-10 4 -3 155.48 20.7
-10 -4 -3 144.19 24.6
10 -4 3 104.29 26.8
10 -4 3 172.38 23.2
10 4 4 3.6 6.8
10 4 4 12.8 11.4
-10 4 -4 5.1 6.9
10 -4 4 16.1 9.5
-10 -4 -4 3.8 8
10 -4 4 17.1 15
10 4 5 -2.4 8.5
10 4 5 -20.2 11.2
-10 4 -5 -5.4 6.7
10 -4 5 9.4 14.2
10 -4 5 -12 8
10 4 6 -5.9 9.4
10 4 6 7.1 19.3
10 -4 6 -13.2 11.7
-10 5 9 31.7 13.1
-10 -5 9 -11.7 10.6
-10 5 8 16.1 10.9
-10 -5 8 6.8 10.5
-10 -5 8 31.3 11.6
-10 5 7 38.2 15.2
-10 -5 7 0.9 8.9
-10 -5 7 2.1 7.7
-10 5 6 93.59 24.3
-10 -5 6 108.89 18.1
-10 -5 6 80.09 24.7
-10 5 5 315.27 54.19
-10 -5 5 323.77 28.6
-10 -5 5 338.17 36.3
10 5 -4 117.49 20.2
10 5 -4 154.08 27.5
-10 5 4 118.99 25.9
-10 -5 4 128.29 24.6
-10 -5 4 121.79 16.2
10 5 -3 1166.48 80.69
10 5 -3 1251.07 71.39
-10 5 3 1186.48 81.49
-10 -5 3 1118.89 68.79
-10 -5 3 1205.38 80.39
10 -5 -3 1171.68 82.69
-10 5 2 542.55 47.6
10 5 -2 552.54 40
10 5 -2 525.15 46.6
10 -5 -2 559.84 28.2
10 -5 -2 532.25 49.1
-10 -5 2 529.05 46.5
-10 -5 2 490.05 39.6
10 5 -1 376.16 31.7
10 5 -1 262.17 32.7
-10 5 1 341.17 35.4
10 -5 -1 293.87 39
-10 -5 1 318.27 31.5
-10 -5 1 369.06 36.8
10 -5 -1 363.96 26.4
10 5 0 1812.02 97.29
-10 5 0 1801.42 101.69
10 5 0 1665.53 101.09
10 -5 0 1565.44 99.89
-10 -5 0 1437.26 96.19
-10 -5 0 1553.64 99.39
10 -5 0 1818.92 103.49
10 5 1 168.98 28.5
-10 5 -1 207.18 25.5
10 5 1 227.98 27.7
-10 -5 -1 211.48 27
10 -5 1 170.38 25.2
10 -5 1 219.38 26.7
-10 5 -2 435.26 37.5
10 5 2 414.56 39.7
10 5 2 461.05 43.6
10 -5 2 412.56 43.5
-10 -5 -2 474.05 41.6
10 -5 2 366.16 37.5
-10 -5 -2 329.97 40.3
10 5 3 428.86 54.29
-10 5 -3 424.46 36.3
10 5 3 430.46 39.8
10 -5 3 450.15 39.4
-10 -5 -3 351.26 37.7
10 -5 3 414.26 46.3
-10 5 -4 -3.7 7.4
10 5 4 4.1 9.7
10 5 4 21.1 11.9
-10 -5 -4 9.9 9.4
10 -5 4 -4 7.6
10 -5 4 -11.4 6.7
-10 5 -5 262.07 24.5
10 5 5 224.18 41.7
10 5 5 255.57 30.9
10 -5 5 218.28 44.4
10 -5 5 234.78 24.8
10 5 6 14.7 12.2
10 5 6 18.1 12.5
10 -5 6 9.8 16.5
-10 6 9 13.8 15.3
-10 -6 9 72.89 22.7
-10 6 8 -7.7 9.1
-10 -6 8 -1.4 10.5
-10 -6 8 4.7 9.2
-10 6 7 130.99 29.2
-10 -6 7 132.69 27.1
-10 6 6 56.89 19.7
-10 -6 6 60.69 13.7
-10 6 5 214.68 36.4
-10 -6 5 214.28 28.5
-10 -6 5 223.18 23.7
10 6 -4 320.77 36.2
-10 6 4 353.86 39.1
10 6 -4 288.07 30.3
-10 -6 4 375.76 38
-10 -6 4 378.06 30.8
-10 6 3 166.08 31.4
10 6 -3 256.37 29.7
10 6 -3 196.18 23.3
-10 -6 3 216.08 23.3
-10 -6 3 204.38 27.3
10 -6 -3 185.38 32.5
-10 6 2 810.72 61.59
10 6 -2 775.32 52.09
10 6 -2 791.22 60.69
-10 -6 2 747.23 52.59
10 -6 -2 799.92 62.39
10 -6 -2 728.63 37.7
10 -6 -2 759.92 36.9
-10 -6 2 741.53 58.29
10 6 -1 323.97 29.8
10 6 -1 298.17 33.2
-10 6 1 260.17 31.4
-10 -6 1 302.97 33.5
-10 -6 1 281.47 29.5
10 -6 -1 246.18 31.1
10 -6 -1 295.27 23.8
10 6 0 189.08 25.8
-10 6 0 169.58 28.1
10 6 0 216.48 25
10 -6 0 169.98 28.2
10 -6 0 149.59 27.6
-10 -6 0 168.88 23.7
-10 -6 0 202.58 31.9
10 6 1 278.57 31.8
-10 6 -1 281.47 31.3
10 6 1 283.27 31.2
-10 -6 -1 229.18 30.6
10 -6 1 317.77 33
-10 -6 -1 306.37 33.3
10 -6 1 241.58 30.1
-10 6 -2 175.98 23.6
10 6 2 173.98 30.7
10 6 2 171.58 28.3
10 -6 2 211.48 26
-10 -6 -2 170.38 28.6
-10 -6 -2 128.49 27.4
10 -6 2 211.68 30.4
10 6 3 52.19 17.4
10 6 3 28.3 14.1
-10 6 -3 40.2 12.5
-10 -6 -3 20.5 10.4
10 -6 3 4.7 9.2
10 -6 3 36.4 15.4
10 6 4 97.69 25.2
10 6 4 117.19 22.7
-10 6 -4 101.09 17.5
-10 -6 -4 102.19 22
10 -6 4 67.99 22.6
10 -6 4 111.29 19.6
10 6 5 31.6 14.2
-10 6 -5 19.5 9.2
10 6 5 18.6 17.9
10 -6 5 16 15.3
10 -6 6 108.59 31.3
-10 7 8 6.4 12.8
-10 -7 8 20 11.7
-10 7 7 64.99 22.1
-10 -7 7 52.99 17
-10 -7 7 96.89 19
-10 7 6 228.68 38.1
-10 -7 6 205.98 34
-10 -7 6 241.38 26.5
-10 7 5 16.9 10.1
-10 -7 5 -1.5 7
-10 -7 5 -9.5 5.4
10 7 -4 163.18 22.1
-10 -7 4 190.88 22.1
-10 -7 4 199.08 27.1
-10 7 3 272.67 34.9
10 7 -3 262.97 27.3
10 7 -3 254.87 31.1
10 -7 -3 208.58 41.2
-10 -7 3 239.28 26.2
-10 -7 3 270.87 31.8
10 7 -2 27.7 10.7
-10 7 2 18.1 10.8
10 7 -2 17.6 8.4
-10 -7 2 9.5 7.7
-10 -7 2 19.5 10.4
10 -7 -2 20.6 10.4
10 -7 -2 12.8 2.8
10 7 -1 382.66 41
10 7 -1 463.85 38.4
-10 7 1 517.95 45.7
10 -7 -1 388.56 41.7
-10 -7 1 477.45 43.9
-10 -7 1 452.15 40.1
10 -7 -1 453.05 32.1
10 7 0 66.79 17.2
10 7 0 45 13.7
-10 7 0 49.8 14.9
-10 -7 0 33.6 11.9
-10 -7 0 64.99 20.4
10 7 1 13.2 10.8
-10 7 -1 -5.9 5.6
10 7 1 -12.4 5.4
-10 -7 -1 -7.2 7.4
-10 -7 -1 -4 6.1
10 -7 1 -3.1 7.4
10 -7 1 14.1 8.8
10 7 2 14.8 9.9
-10 7 -2 27.6 11.2
10 7 2 45.7 14.8
10 -7 2 32.3 11.9
-10 -7 -2 31.7 12.8
-10 7 -3 -6.9 4.6
10 7 3 7.4 10.5
10 7 3 6.4 13
10 -7 3 14.1 10.9
-10 -7 -3 -4.8 5.4
10 -7 3 -15.7 6.8
-10 7 -4 83.19 15.7
10 7 4 53.29 19.7
10 -7 4 43.2 12.7
10 -7 4 54.09 20.6
10 7 5 19.2 14.5
10 -7 5 -4 14.8
10 7 6 57.79 26.9
10 -7 6 20.4 19.5
-10 8 8 89.89 24.5
-10 -8 8 34.4 12.4
-10 8 7 4.9 13.8
-10 -8 7 16.3 10.3
-10 -8 7 10.6 9.6
-10 8 6 332.07 41.9
-10 -8 6 347.07 38.7
-10 -8 6 357.66 35
-10 8 5 70.59 20.1
-10 -8 5 52.49 14.6
10 8 -4 170.28 24.2
-10 8 4 223.58 36.1
-10 -8 4 226.38 35.2
-10 -8 4 198.28 23.5
-10 8 3 208.38 34.9
10 8 -3 208.38 25.1
-10 -8 3 215.88 24.7
-10 -8 3 234.18 29.6
10 8 -2 -7.9 5.7
-10 8 2 -2.7 8.7
10 8 -2 12 8.1
10 -8 -2 1.7 1.7
-10 -8 2 1.6 7
10 -8 -2 -2.7 6.8
-10 -8 2 1.4 6.2
10 -8 -2 4.8 1.8
10 8 -1 141.39 27.2
-10 8 1 171.28 30.5
10 8 -1 218.78 24.8
-10 -8 1 176.48 30.3
10 -8 -1 166.88 28.8
10 -8 -1 172.88 18.8
-10 -8 1 147.19 26.2
10 -8 -1 150.08 16.4
-10 8 0 124.99 24.8
10 8 0 157.48 22.2
10 8 0 186.48 29.8
-10 -8 0 152.58 27.7
-10 -8 0 164.58 23.7
10 -8 0 110.09 25.8
10 -8 0 127.99 24.4
10 8 1 9.3 8.9
10 8 1 4.1 8.1
-10 8 -1 9.6 6.6
-10 -8 -1 -1.3 6.2
-10 -8 -1 3 6.3
10 -8 1 6.4 8.5
10 -8 1 4.3 6.6
-10 8 -2 56.29 14.3
10 -8 2 50.09 17.9
10 -8 2 29.1 14.2
-10 -8 -2 39.6 14.4
10 8 3 25.8 16.1
-10 8 -3 29.7 12
-10 -8 -3 18.7 13
10 -8 3 61.49 19.5
10 -8 3 27.1 11.9
10 8 4 359.06 42.6
-10 8 -4 284.17 28.1
10 -8 4 322.37 44.5
10 8 5 15.1 13.5
10 -8 5 35.7 20
10 8 6 29.4 20.2
-10 9 8 56.39 22.1
-10 -9 8 48.8 16.6
-10 9 7 -2.9 8.2
-10 -9 7 25.7 12.3
-10 9 6 9.5 9.3
-10 -9 6 -16 8.8
-10 -9 6 11.4 8.1
-10 9 5 255.07 34.7
10 9 -5 183.38 26.7
-10 -9 5 227.88 31
-10 -9 5 266.97 27.9
-10 9 4 14.7 11
10 9 -4 16.7 9.1
-10 -9 4 14.6 10.6
10 9 -3 268.97 31.5
-10 -9 3 288.27 34.2
-10 -9 3 289.17 34.3
-10 9 2 345.87 38.8
10 9 -2 329.67 33.7
-10 -9 2 370.86 38.8
10 -9 -2 355.46 18.6
10 -9 -2 359.86 19
-10 9 1 21.8 11.3
10 9 -1 44.3 13.5
10 -9 -1 19.4 11.8
-10 -9 1 13.7 9.5
-10 -9 1 56.39 15.8
10 -9 -1 25.8 8.1
10 -9 -1 24.9 8.6
-10 9 0 155.38 27.7
10 9 0 179.38 24.8
-10 -9 0 162.08 28.7
-10 -9 0 181.08 31.1
10 -9 0 208.18 25
10 -9 0 147.19 26.7
10 9 1 563.24 48.3
-10 9 -1 563.24 47.3
-10 -9 -1 476.55 47.9
10 -9 1 565.84 49.2
10 -9 1 526.95 55.29
10 9 2 548.35 48.8
-10 9 -2 484.75 42.4
10 -9 2 479.35 49.3
10 -9 2 465.25 43.3
-10 9 -3 302.77 32.1
10 9 3 393.56 44
-10 -9 -3 401.36 42.5
10 -9 3 446.16 49.2
10 9 4 820.92 69.09
-10 9 -4 683.53 48.5
10 -9 4 610.44 64.99
10 9 5 -5.6 12.4
10 -9 5 -4.1 16.1
10 9 6 23.3 15.6
10 -9 6 42.6 23.7
-10 10 8 47.8 21.9
-10 -10 8 21.4 12.5
-10 10 7 48.9 20.7
-10 -10 7 52.69 15.5
-10 10 6 15.4 13.1
-10 -10 6 -11.8 7.1
10 10 -5 -0.2 7.7
-10 10 5 1.1 8.4
-10 -10 5 9.2 9.3
-10 -10 5 4.1 7.2
-10 10 4 366.36 42.5
10 10 -4 313.77 35.8
-10 -10 4 369.26 39.5
-10 -10 4 362.46 34.9
10 10 -3 378.66 37.5
-10 10 3 377.16 42.9
-10 -10 3 376.26 36.5
-10 -10 3 336.17 46.3
10 10 -2 53.59 16.6
-10 10 2 63.89 18.8
10 -10 -2 54.29 5.2
-10 -10 2 54.29 16.4
-10 -10 2 48.1 24.1
10 -10 -2 46.1 6.1
10 10 -1 76.79 18.2
-10 10 1 55.59 17.7
-10 -10 1 8.3 10.7
10 -10 -1 37.8 9.3
10 -10 -1 32.2 14.3
10 -10 -1 43.4 11.5
-10 10 0 24.8 12.2
10 10 0 24.9 12.6
10 -10 0 2.2 6.6
10 -10 0 19.8 10.1
-10 -10 0 20.6 11.8
10 10 1 444.96 48.8
-10 10 -1 413.96 39.7
10 -10 1 308.77 37.4
-10 -10 -1 375.86 41.3
10 10 2 -4.9 9.8
-10 10 -2 36.3 12.9
-10 -10 -2 19.5 13.1
10 -10 2 22.4 12.7
10 10 3 3.7 10.9
-10 10 -3 20.6 10.8
10 -10 3 35.9 19.5
-10 10 -4 7.7 7.8
10 10 4 21.8 12.2
10 -10 4 -17.1 10.2
10 10 5 19.8 16.4
10 -10 5 41 25.4
10 10 6 62.19 27.4
10 -10 6 45.8 21.2
-10 -11 8 12.2 12.6
-10 11 7 29.4 20
-10 -11 7 50.19 15.8
-10 11 6 42.1 16.1
-10 -11 6 64.39 18.8
10 11 -5 32 14.2
-10 11 5 23.2 12.1
-10 -11 5 14.6 12.4
10 11 -4 658.73 56.79
-10 11 4 680.23 63.19
-10 -11 4 681.53 54.19
-10 -11 4 803.82 62.09
10 11 -3 11 9.8
-10 11 3 -7.4 4.1
-10 -11 3 4.6 8.9
-10 -11 3 2 8.4
-10 11 2 4.6 8.7
10 11 -2 -0.6 6.9
-10 -11 2 -2.2 7.3
-10 -11 2 6.4 7.4
10 -11 -2 5.6 3.6
10 -11 -2 1 2.3
-10 11 1 44.9 16.2
10 11 -1 47.6 16
-10 -11 1 48.2 15.5
10 -11 -1 35 11.2
10 -11 -1 45.4 10.2
-10 -11 1 55.69 17.8
10 11 0 121.69 24.6
-10 11 0 103.99 24.9
10 -11 0 118.99 22.2
10 -11 0 123.19 20.1
-10 -11 0 120.89 26
-10 11 -1 40.9 13.9
10 11 1 41 15.9
10 -11 1 34 14.3
10 -11 1 29.3 11.3
-10 -11 -1 27.6 13.1
10 11 2 97.59 22.5
-10 11 -2 99.59 20.3
-10 -11 -2 73.39 20.8
10 -11 2 73.39 24.2
10 11 3 143.69 29.2
-10 11 -3 129.89 22.9
10 -11 3 167.38 33.8
10 11 4 7.4 16.1
-10 11 -4 40.7 12.4
10 -11 4 26.1 16.2
10 -11 5 12.6 16.5
-10 12 7 48.9 21
-10 -12 7 0.8 12.1
-10 12 6 -16.3 9.7
-10 -12 6 6.6 9.1
-10 12 5 742.53 65.79
10 12 -5 578.94 54.89
-10 -12 5 614.74 56.49
-10 12 4 7.2 12.3
-10 -12 4 4 10.6
10 12 -3 55.99 17.8
-10 12 3 43.4 17.1
-10 -12 3 64.89 17.6
10 12 -2 37.6 13.6
-10 12 2 45 16.7
-10 -12 2 30.5 12.1
10 -12 -2 34.3 7.2
10 12 -1 37.6 15.6
10 -12 -1 47 13.6
-10 -12 1 51.69 17.3
-10 12 0 91.39 24
10 12 0 69.09 18.9
-10 -12 0 87.19 22.7
10 -12 0 89.99 16.9
-10 12 -1 3.4 7.6
10 12 1 19.4 11.9
10 -12 1 23.3 11.4
-10 -12 -1 -5.4 5.2
-10 12 -2 139.99 26.2
10 12 2 134.59 29.5
-10 -12 -2 124.69 28
10 12 3 94.29 23.9
-10 12 -3 99.09 20.3
-10 12 -4 31.2 13
10 12 4 21.8 13.5
10 -12 4 47.9 18.5
10 12 5 20.5 18.5
-10 12 -5 -4.8 8.3
10 -12 5 8.9 14.8
-10 13 7 94.69 42.7
-10 -13 7 71.19 20.6
-10 13 6 35.5 20.1
-10 -13 6 24.9 14.2
-10 13 5 108.69 28.8
10 13 -5 97.69 24.6
-10 -13 5 141.49 29.1
10 13 -4 13.6 11.2
-10 -13 4 -22.5 7.9
10 13 -3 17.1 13.5
-10 13 3 29.5 14.3
-10 -13 3 21.6 11.6
10 13 -2 46.3 15
-10 13 2 24 12.9
10 -13 -2 47.1 7.6
-10 -13 2 40.4 13.9
10 -13 -2 38.6 8.9
-10 13 1 100.59 24.1
10 13 -1 123.39 26.5
-10 -13 1 92.29 24.4
10 -13 -1 94.89 13.8
10 13 0 16.3 11.9
-10 13 0 3 11.5
10 -13 0 -6.6 6.3
-10 -13 0 17.4 11.1
-10 13 -1 12.2 9.5
10 13 1 19.4 12.9
-10 -13 -1 -5 7.9
10 -13 1 -1.2 9.4
10 13 2 112.99 26.3
-10 13 -2 74.79 19.3
10 -13 2 100.19 22
10 13 3 27.3 15.2
-10 13 -3 -9.6 8.8
10 13 4 -9.9 7.3
-10 13 -4 4.7 9.3
10 13 5 13.3 16.5
-10 13 -5 14.1 8
10 -13 5 5.8 17.6
-10 14 7 32.7 21
-10 -14 7 57.19 19.8
-10 14 6 54.79 21.7
-10 -14 6 62.29 19.9
-10 14 5 -0.2 9.7
10 14 -5 -8.6 10.4
-10 -14 5 9.2 9.7
-10 14 4 21 13.8
10 14 -4 37.6 16.7
-10 -14 4 26.8 11.3
10 14 -3 -12.5 8.9
-10 -14 3 -12.5 8.3
10 14 -2 106.99 25.3
-10 14 2 62.19 19.7
-10 -14 2 85.19 23.6
-10 14 1 -4.4 8.3
10 14 -1 5 7.9
10 -14 -1 6.8 6.3
-10 -14 1 -6 8.3
-10 14 0 18.5 10.9
10 14 0 2.4 9.4
-10 -14 0 18.4 13
10 -14 0 2.9 8.4
-10 14 -1 13.3 8.7
10 14 1 -6.7 8.3
-10 -14 -1 6.6 11.3
10 14 2 5.7 10.4
-10 14 -2 -15.5 8.5
-10 14 -3 1.1 9.4
10 14 3 7.2 12.4
-10 14 -4 -3.6 7.8
10 14 5 24.4 15.1
-10 14 -5 -18.1 7.9
-10 15 6 17.6 14.3
-10 -15 6 -7.1 10.4
-10 15 5 58.09 20.7
-10 -15 5 69.99 20.6
-10 15 4 20.6 14.1
10 15 -4 13.7 10.7
-10 -15 4 29.3 13.7
10 15 -3 12.8 11.5
-10 15 3 11.2 12.7
-10 -15 3 -3.1 9.5
10 15 -2 23.2 13.1
-10 15 2 -0.1 8
10 -15 -2 -2.9 3.6
-10 -15 2 1.8 6.3
10 15 -1 23.6 11.2
-10 15 1 21.7 11.3
10 -15 -1 38.4 9.2
-10 -15 1 11.6 8.2
-10 15 0 7.3 9.5
10 15 0 -8.6 9
10 -15 0 0.7 8.6
-10 -15 0 -0.4 9.9
10 15 1 11.7 11.2
10 -15 1 22.7 13.5
10 15 2 30.3 17.1
-10 15 -2 38.6 16
-10 15 -3 -2.2 9.4
10 15 3 1.1 11.6
-10 15 -4 18.6 11.1
10 15 4 -3.9 13.5
-10 16 6 12.6 13.6
-10 -16 6 4.7 12.8
10 16 -5 10.2 12.2
-10 16 5 15.4 14.8
-10 -16 5 21.1 15.4
10 16 -4 23.3 13.8
-10 16 4 36.4 16.9
-10 -16 4 1.4 14.2
-10 16 3 33.3 16.4
10 16 -3 -6.1 5.2
10 -16 -3 2.7 2.6
-10 -16 3 7.1 9.9
10 16 -2 42.2 17.1
-10 16 2 95.99 24.9
-10 -16 2 108.09 26.4
-10 16 1 69.79 20.5
10 16 -1 75.49 20.9
-10 -16 1 93.59 26.4
-10 16 0 0.5 9.9
10 16 0 4.9 9
10 -16 0 17.3 10.7
10 16 1 174.38 33.7
-10 16 -1 104.69 25.7
10 -16 1 54.99 21.1
-10 16 -2 65.59 18.9
10 16 2 49.1 16.3
-10 16 -3 -5.6 11.1
-10 16 -4 1.4 12.3
10 16 4 1.1 16
10 17 -5 -4 12.4
-10 17 5 -9.5 15.3
-10 -17 5 12.7 13.1
-10 17 4 13.1 13
10 17 -4 -0.1 7.8
-10 -17 4 19.5 15.5
-10 17 3 -8.1 9.6
10 17 -3 -1.6 10.7
-10 -17 3 13.8 13
10 -17 -3 -3.1 3.8
-10 17 2 31.8 16.9
10 17 -2 11.5 13.2
-10 -17 2 6.8 14.6
-10 17 1 66.19 18.9
10 17 -1 23.1 14.8
10 -17 -1 12.2 7
-10 17 0 -18.9 8.9
10 -17 0 -14.7 8.4
-10 17 -1 28 12.8
10 17 1 7.5 10.6
10 -17 1 -19.1 11.8
-10 17 -2 20.1 12.6
10 17 2 8.4 7.2
-10 17 -3 -0.9 17
10 17 3 1.7 8.2
-10 18 5 -25.6 10.9
-10 -18 5 -3.7 12.7
-10 18 4 27.5 18.1
10 18 -4 23.6 16.8
-10 -18 4 31.6 17.8
-10 18 3 -17.6 7.2
10 18 -3 -5.7 11.4
10 -18 -3 -12.6 5
10 18 -2 23.4 14.7
-10 18 2 -6 10.4
10 -18 -2 3.3 6.1
-10 18 1 -16.6 6.7
10 18 -1 -12.2 7.5
10 -18 -1 0.5 7.9
-10 18 0 10.3 10.7
10 18 0 34.2 14.6
10 -18 0 24.1 12.8
10 18 1 -3.9 12.8
-10 18 -1 1.1 10.3
10 18 2 8 11.5
-10 18 -2 -8.7 13.3
10 18 3 -1 14.1
-10 18 -3 38 15.7
-10 19 4 2.9 14.5
10 19 -4 10.5 20.8
10 19 -3 149.19 33.7
-10 19 3 85.49 31.4
-10 19 2 0.4 10.3
10 19 -2 -17.8 10.3
10 -19 -2 2.5 6.8
10 19 -1 146.59 32.3
-10 19 1 209.58 39.1
-10 19 0 -2.6 12.3
10 19 0 10 11.1
10 -19 0 23.8 13
10 19 1 43.2 17.5
-10 19 -1 20.9 12.3
-10 19 -2 48.6 19.6
10 19 2 16 13.7
-10 20 3 14.5 13.5
10 20 -3 66.39 23.1
10 20 -2 458.55 54.19
-10 20 2 307.77 62.59
10 20 -1 3.3 13.9
-10 20 1 3.3 14.3
10 -20 -1 -28.6 11.4
10 20 0 26.2 17.7
-10 20 0 24 16.7
10 -20 0 -4.3 14
-10 20 -1 10.9 13.9
10 20 1 -11.1 6.5
10 21 -1 23 17.2
-10 21 1 39.3 19
-11 0 8 78.79 21.3
-11 0 8 30.9 10.4
-11 0 7 1.1 4.2
-11 0 7 5 7.6
-11 0 6 87.29 9.8
-11 0 6 82.89 21.2
-11 0 5 2.7 7.6
-11 0 5 1.3 3.7
-11 0 4 87.59 22.1
-11 0 4 90.79 10.9
-11 0 3 4 5
11 0 -3 -2.6 3.4
11 0 -3 5.9 8.9
-11 0 3 7.9 5.9
-11 0 2 -1.5 5.3
11 0 -2 -2.2 3.3
11 0 -2 -9.2 6.9
-11 0 2 20.5 11.7
-11 0 1 -5.8 5.2
11 0 -1 2 5.4
-11 0 1 8.1 5.5
11 0 -1 3.9 6.6
11 0 0 28.5 11.3
-11 0 0 25.4 11
11 0 0 14.8 8.4
11 0 1 1 7.2
11 0 1 -2.7 6
-11 0 -1 -0.5 6.6
11 0 2 27 14.1
11 0 2 16.8 10.7
-11 0 -2 28.1 11.8
11 0 3 27 10.6
-11 0 -3 2.6 6.7
-11 0 -4 93.09 20.2
11 0 4 81.39 24.8
11 0 5 -4.9 14.3
-11 0 -5 4.4 7.3
11 0 5 10.2 9.6
11 0 6 14.3 11
11 0 6 -3.8 20.8
-11 1 8 20.5 13.6
-11 1 8 13.8 6.9
-11 1 8 30.5 6.4
-11 -1 8 19.3 8.5
-11 -1 8 1.7 9.6
-11 1 7 120.59 10.7
-11 1 7 129.99 9.8
-11 1 7 131.49 28.2
-11 -1 7 119.59 25
-11 1 6 -6.2 6.3
-11 -1 6 -6.1 3.7
-11 1 5 115.39 24.1
-11 -1 5 86.29 22.7
-11 -1 5 135.89 14.2
-11 1 4 7.5 7.4
-11 1 4 1 2.5
-11 -1 4 9.8 5.4
-11 -1 4 -8.1 3.3
11 1 -3 93.49 12.6
-11 1 3 75.59 20.4
11 1 -3 97.39 22.6
11 -1 -3 106.89 28.4
-11 -1 3 119.79 25.4
-11 -1 3 116.99 14.7
11 -1 -3 95.29 11
-11 1 2 45.9 15.3
11 1 -2 28.9 11.1
11 1 -2 17.3 6.7
-11 -1 2 18.4 10
-11 -1 2 22.7 8.4
11 -1 -2 21.9 6.6
11 -1 -2 40 14.5
-11 1 1 60.19 16.7
11 1 -1 68.39 13.9
11 1 -1 35.8 14.5
-11 -1 1 52.49 15.5
11 -1 -1 63.59 18.4
11 -1 -1 79.79 14.4
-11 -1 1 64.19 16.5
11 1 0 114.29 22.2
-11 1 0 62.19 17.8
11 1 0 120.49 21.1
11 -1 0 119.19 23.7
-11 -1 0 98.69 22.5
11 -1 0 105.09 19.9
-11 -1 0 104.19 22.6
-11 1 -1 0.6 7.1
11 1 1 3.6 7.4
11 1 1 3.2 9.5
11 -1 1 12.1 9.1
11 -1 1 -6.4 6.4
11 1 2 31.2 12.6
-11 1 -2 43.2 13.7
11 1 2 33.9 13.8
11 -1 2 34.5 14.5
-11 -1 -2 34.2 12.3
11 -1 2 17.4 10.8
-11 1 -3 14.6 7.6
11 1 3 23.8 17.3
11 1 3 -10 10.1
11 -1 3 26.4 14.5
11 -1 3 13.7 12.9
-11 -1 -3 20.6 9.8
11 1 4 -4.6 9.8
-11 1 -4 13.9 7.5
11 1 4 22.2 10.6
11 -1 4 12.6 9.7
11 -1 4 -5 7.1
-11 -1 -4 6.6 8.2
-11 1 -5 13.7 11
11 1 5 46.2 20.3
-11 -1 -5 28.7 12
11 -1 5 1.5 14.7
11 -1 5 68.19 16.5
11 1 6 -7.3 10.2
11 1 6 43.2 23.9
11 -1 6 26.7 21.3
11 -1 6 19.8 11.8
-11 2 8 140.89 28.1
-11 -2 8 63.19 19.3
-11 -2 8 128.09 15.8
-11 2 7 22.4 12.1
-11 -2 7 16.5 10
-11 -2 7 15.7 7.1
-11 2 6 16.4 12.3
-11 -2 6 21.6 10.9
-11 -2 6 36.5 9
-11 2 5 63.89 19.3
-11 -2 5 86.59 21.4
11 2 -4 13.9 8.1
-11 2 4 20.9 14.5
-11 -2 4 26.1 12.7
11 2 -3 11.8 7.1
-11 2 3 14.3 9.1
11 2 -3 19.7 10.6
-11 -2 3 16.4 7.2
11 -2 -3 10.4 3.9
-11 -2 3 6.6 9.5
11 2 -2 44 10.5
-11 2 2 58.29 18
11 2 -2 69.19 17.4
-11 -2 2 58.39 13.2
11 -2 -2 49.5 9.2
11 -2 -2 33.6 14.1
-11 -2 2 45 14.6
-11 2 1 5.8 7.7
11 2 -1 3.5 7.9
11 2 -1 0.2 5
11 -2 -1 9.3 4.7
11 -2 -1 21.9 10.6
-11 -2 1 3.5 4.2
-11 -2 1 5.1 7.5
-11 2 0 33.3 13.8
11 2 0 47.6 15.2
11 2 0 65.49 15.6
11 -2 0 65.59 15.8
-11 -2 0 49.8 15.3
-11 -2 0 52.59 15
11 -2 0 70.49 17.2
11 2 1 10.5 8.7
11 2 1 -8.1 7.6
-11 2 -1 0 5.7
-11 -2 -1 -0.2 6
-11 -2 -1 -3.3 7.2
11 -2 1 6 9.7
11 -2 1 6 9.8
-11 2 -2 40.3 13.5
11 2 2 54.99 19.2
11 2 2 70.99 19.7
11 -2 2 54.19 25
11 -2 2 84.69 22.2
-11 -2 -2 58.99 16.3
11 2 3 21.1 13.4
11 2 3 29.9 12.7
-11 2 -3 0.4 7.9
11 -2 3 4.3 8.2
-11 -2 -3 26.6 11.3
-11 2 -4 43.1 13.6
11 2 4 70.39 23.2
11 2 4 6.2 10.1
-11 -2 -4 75.09 17.7
11 -2 4 29.9 15.8
11 -2 4 26.8 13.6
-11 2 -5 66.09 14.6
11 2 5 42.4 13.7
11 2 5 74.19 23.6
11 -2 5 47.7 16
11 -2 5 46.2 19.1
-11 -2 -5 51.19 16.2
11 2 6 -13 13.4
11 2 6 -6.2 13.5
11 -2 6 -0.8 20.8
11 -2 6 7.2 11.6
-11 3 8 32.1 13.2
-11 -3 8 31.1 12.6
-11 -3 8 7.1 7.2
-11 3 7 66.59 18.9
-11 -3 7 43.1 14.8
-11 -3 7 47.1 11.1
-11 3 6 38.4 14.9
-11 -3 6 40.5 9.8
-11 -3 6 7.3 10
-11 3 5 21.7 13.9
-11 -3 5 21.5 8.3
-11 -3 5 13.2 9.5
11 3 -4 112.59 15.9
-11 -3 4 102.99 23.5
-11 -3 4 72.49 14.2
11 3 -3 -0.7 6.2
-11 3 3 8.3 8.6
-11 -3 3 -7.1 4.5
-11 -3 3 18.2 7.1
-11 3 2 61.89 17.6
11 3 -2 38.9 10.7
11 3 -2 28.8 11
-11 -3 2 33.7 11.8
11 -3 -2 43.5 15.1
11 -3 -2 52.09 8.5
-11 -3 2 47.6 15.8
-11 3 1 145.69 26.8
11 3 -1 132.99 25.8
11 3 -1 164.88 19.8
11 -3 -1 135.59 26.6
-11 -3 1 171.58 29.2
11 -3 -1 208.68 19.2
-11 -3 1 141.29 20.5
-11 3 0 293.47 32.8
11 3 0 307.87 31.4
11 3 0 329.77 35.3
-11 -3 0 246.98 30.9
-11 -3 0 363.46 36.3
11 -3 0 291.97 34.8
11 -3 0 331.17 30.2
11 3 1 17.9 10.9
11 3 1 21.8 11.1
-11 3 -1 12.1 10
11 -3 1 12.8 11.2
-11 -3 -1 -4 6.4
11 -3 1 11.7 8.8
-11 -3 -1 5.2 12.9
11 3 2 44.9 15.2
11 3 2 12.6 8.2
-11 3 -2 15.7 8.8
11 -3 2 40.9 15
11 -3 2 5.1 17.3
-11 -3 -2 23.6 9.8
11 3 3 6.7 7.1
11 3 3 17.2 9.3
-11 3 -3 7.8 7.6
11 -3 3 12.9 11.3
-11 -3 -3 20.7 10.8
11 -3 3 25.8 15.1
11 3 4 95.59 20.2
11 3 4 52.09 20.6
-11 3 -4 76.89 17.9
11 -3 4 88.19 27.5
11 -3 4 87.79 19.8
-11 -3 -4 71.29 17.4
11 3 5 213.18 42.1
11 3 5 129.89 25.3
-11 3 -5 156.38 23.6
11 -3 5 132.99 22.9
11 -3 5 125.89 29.1
11 3 6 91.79 19.9
11 3 6 61.49 31.5
11 -3 6 142.99 22.9
11 -3 6 195.68 52.49
-11 4 8 151.68 32.5
-11 -4 8 167.48 19.7
-11 -4 8 150.88 29.8
-11 4 7 61.09 20.9
-11 -4 7 48.8 14.9
-11 -4 7 52.89 12.4
-11 4 6 -14.5 6.1
-11 -4 6 2.7 5.2
-11 -4 6 9.4 5.8
-11 4 5 204.78 34.4
-11 -4 5 184.08 31.9
-11 -4 5 203.08 20.7
-11 4 4 26.9 12.2
11 4 -4 17.4 8.8
11 4 -3 12.8 7.2
-11 4 3 16.2 10.6
-11 -4 3 5.7 7.4
-11 -4 3 11.1 8.8
11 4 -2 494.25 48.1
11 4 -2 518.05 37.7
-11 4 2 453.05 44.5
-11 -4 2 457.85 38
-11 -4 2 426.16 43.4
11 -4 -2 461.15 27.1
11 -4 -2 422.66 44.7
-11 4 1 11.1 8.9
11 4 -1 0.4 8.3
11 4 -1 1.6 6.7
11 -4 -1 4.5 5.5
-11 -4 1 -3.3 7.2
-11 -4 1 9.7 8.7
11 -4 -1 11.4 10.3
11 4 0 410.26 39.6
11 4 0 411.66 35.6
-11 4 0 337.87 36.5
-11 -4 0 280.37 33.1
11 -4 0 375.76 33.5
-11 -4 0 319.87 35.8
11 -4 0 352.26 38.4
-11 4 -1 32.6 12.3
11 4 1 26.4 12
11 4 1 45.9 15.2
11 -4 1 35.3 14.5
-11 -4 -1 34.7 12.8
-11 -4 -1 21.6 12.7
11 -4 1 36 15.8
11 4 2 43.9 13.6
-11 4 -2 10.5 9.8
11 4 2 31.9 15.1
11 -4 2 46.8 18.2
-11 -4 -2 42.7 15.3
-11 4 -3 177.48 22.6
11 4 3 169.98 33
11 4 3 168.28 27.2
11 -4 3 160.28 34
-11 -4 -3 171.88 30.6
11 -4 3 220.98 26.7
-11 4 -4 80.29 18
11 4 4 63.09 17.1
11 4 4 63.09 20.3
11 -4 4 44.3 20.2
-11 -4 -4 53.89 15.6
11 -4 4 72.39 19.1
11 4 5 6.1 14.5
-11 4 -5 4.5 7.5
11 4 5 13.8 10.7
11 -4 5 5.6 9.4
11 -4 5 -18.8 11.4
11 4 6 36.8 20.3
11 4 6 -3.7 13.3
11 -4 6 -0.7 17
-11 5 8 15.7 12.8
-11 -5 8 -19.5 9.6
-11 -5 8 0.4 9
-11 5 7 292.87 38.1
-11 -5 7 235.38 24.9
-11 -5 7 225.58 36.9
-11 5 6 -5.7 7.2
-11 -5 6 -11.5 6.1
-11 -5 6 19.1 8
-11 5 5 63.99 19.6
-11 -5 5 93.89 21.7
-11 -5 5 68.99 14.3
11 5 -4 12 8.4
-11 5 4 22.3 12.1
-11 -5 4 24.7 15.4
-11 -5 4 19.2 9.6
-11 5 3 971.7 73.89
11 5 -3 980.3 61.79
-11 -5 3 1045 73.59
-11 -5 3 916.91 60.79
-11 5 2 373.26 38.5
11 5 -2 314.27 29.6
11 -5 -2 338.77 39.9
-11 -5 2 313.87 30.6
11 -5 -2 330.27 19.6
-11 -5 2 243.08 32.5
-11 5 1 1456.65 92.29
11 5 -1 1501.65 83.39
11 5 -1 1342.47 93.69
11 -5 -1 1244.88 89.99
-11 -5 1 1291.17 84.39
11 -5 -1 1443.66 75.39
-11 -5 1 1417.76 91.49
-11 5 0 91.69 19.6
11 5 0 51.59 15.2
11 5 0 59.29 17.4
-11 -5 0 71.99 19
11 -5 0 71.49 16.3
-11 -5 0 56.99 17.1
11 -5 0 72.49 17.7
11 5 1 1190.88 81.39
-11 5 -1 1439.76 82.59
11 5 1 1198.88 78.89
11 -5 1 1152.78 79.29
-11 -5 -1 985.2 78.29
11 -5 1 1100.09 77.39
-11 -5 -1 1149.98 79.59
11 5 2 46.9 17.7
11 5 2 94.19 23.5
-11 5 -2 74.19 18
11 -5 2 55.09 18.1
-11 -5 -2 73.09 19.1
11 -5 2 37.8 27.8
-11 5 -3 7.2 8.2
11 5 3 23.8 12.4
11 -5 3 -0.2 11.2
-11 -5 -3 -1.1 7.8
11 -5 3 11.3 10
11 5 4 156.98 34
-11 5 -4 113.29 19.5
11 -5 4 141.09 32.6
11 -5 4 127.89 22.8
-11 -5 -4 116.29 24
-11 5 -5 15.4 8.9
11 5 5 -11.5 13.6
11 -5 5 -11.2 8.4
11 -5 5 21.6 18.1
11 5 6 -1.4 12.6
11 -5 6 -22.1 14.6
-11 6 8 74.99 23.6
-11 -6 8 81.99 18.5
-11 -6 8 62.49 16.3
-11 6 7 203.78 36.9
-11 -6 7 207.28 35.5
-11 6 6 8.1 9.2
-11 -6 6 11 8.6
-11 -6 6 -3 6.7
-11 6 5 171.08 32.5
-11 -6 5 189.18 22.2
-11 -6 5 212.98 28.9
11 6 -4 650.03 49.9
-11 6 4 707.83 60.39
-11 -6 4 680.73 57.59
-11 -6 4 701.43 48.4
11 6 -3 282.07 28.5
-11 -6 3 262.67 27.9
11 6 -2 1322.17 74.79
-11 6 2 1185.48 82.69
11 -6 -2 1094.09 57.69
11 -6 -2 1240.28 56.89
-11 -6 2 1116.89 73.79
-11 -6 2 1219.28 83.19
-11 6 1 885.61 68.39
11 6 -1 990.4 63.09
11 -6 -1 1055.79 55.99
-11 -6 1 838.92 63.19
11 -6 -1 899.51 69.69
-11 -6 1 834.82 67.19
-11 6 0 715.23 55.49
11 6 0 652.93 50.49
11 -6 0 627.44 54.09
11 -6 0 652.63 47.8
-11 -6 0 560.34 51.09
-11 -6 0 628.14 54.49
-11 6 -1 467.15 43.6
11 6 1 581.64 48.2
11 -6 1 492.35 45.1
-11 -6 -1 445.16 46.2
-11 -6 -1 501.15 46.8
11 -6 1 523.85 46.9
-11 6 -2 731.03 56.29
-11 -6 -2 708.93 58.99
11 -6 2 872.31 66.79
11 -6 2 693.13 65.39
-11 6 -3 49.1 13
11 6 3 26.6 16.1
11 -6 3 12.8 11.8
11 -6 3 20.8 16
-11 -6 -3 30.5 14.8
11 6 4 252.17 35.8
-11 6 -4 245.68 26.5
11 -6 4 242.88 44.8
11 -6 4 219.38 27
11 6 5 9.4 11.4
-11 6 -5 12.4 8.4
11 -6 5 11.6 13.7
11 6 6 140.69 34.5
11 -6 6 90.89 32.4
-11 7 8 40.2 18.5
-11 -7 8 58.89 19.5
-11 7 7 -22 9.1
-11 -7 7 -12.2 7.8
-11 -7 7 13.5 8.5
-11 7 6 1.6 11.6
-11 -7 6 -8.2 5.8
-11 7 5 18.2 12.6
-11 -7 5 26.8 10.9
-11 -7 5 23.6 10.9
11 7 -4 3.3 7.5
-11 7 4 -1.3 6.4
-11 -7 4 2.7 6.3
-11 -7 4 12.7 8
11 7 -3 -3.9 5.4
-11 7 3 13.3 11.1
-11 -7 3 3.5 7.3
-11 -7 3 3.7 8.1
-11 7 2 166.18 30.4
11 7 -2 137.19 19.5
-11 -7 2 121.19 22.8
11 -7 -2 134.09 9
11 -7 -2 129.89 9.4
-11 7 1 743.83 59.79
11 7 -1 761.32 54.19
11 -7 -1 682.23 60.09
-11 -7 1 754.22 63.69
11 -7 -1 729.73 46
-11 7 0 348.27 37.6
11 7 0 353.06 35.1
-11 -7 0 342.27 39.2
-11 -7 0 294.77 35
11 -7 0 328.87 32.6
11 -7 0 363.66 39.6
-11 7 -1 269.67 31.8
11 7 1 323.87 34.8
-11 -7 -1 291.17 47.4
-11 -7 -1 203.88 41.1
11 -7 1 287.17 33.7
11 -7 1 315.17 34.4
-11 7 -2 382.36 38.2
11 7 2 480.75 46.8
11 -7 2 407.66 40.3
11 -7 2 410.96 44
11 7 3 209.78 36.4
-11 7 -3 194.08 23.9
11 -7 3 169.48 27.6
-11 -7 -3 177.98 31.7
-11 7 -4 30.7 10.8
11 7 4 6.2 15.3
-11 -7 -4 32.7 13.2
11 -7 4 25.6 12.9
11 -7 4 -10.4 12.3
11 7 5 41 17.7
-11 7 -5 26 10.3
11 -7 5 7.3 13.4
11 7 6 50.89 22
11 -7 6 13.7 19.5
-11 8 8 13.2 12.3
-11 -8 8 37.4 15.2
-11 8 7 3.6 12
-11 -8 7 11 9.8
-11 8 6 96.79 26.1
-11 -8 6 141.29 20.4
-11 -8 6 125.99 26
11 8 -5 174.58 25.1
-11 8 5 158.08 32
-11 -8 5 149.29 21.7
-11 -8 5 145.99 28.6
11 8 -4 144.29 25.4
-11 8 4 108.79 26.3
-11 -8 4 106.99 22.9
-11 -8 4 168.68 30.2
11 8 -3 398.76 36.9
-11 8 3 425.46 45.4
-11 -8 3 381.46 40.8
-11 -8 3 373.46 35.5
11 8 -2 2.8 6.6
11 -8 -2 2.7 1.8
-11 -8 2 1.6 5.8
11 -8 -2 4.3 1.7
11 8 -1 1.5 6
-11 8 1 10.4 9.3
-11 -8 1 -6.8 4.4
11 -8 -1 6.5 6.5
-11 -8 1 2.1 7.2
11 8 0 87.79 20.1
-11 8 0 59.59 17.4
11 -8 0 111.09 23
11 -8 0 107.69 21.1
-11 -8 0 104.89 23.5
-11 -8 0 81.19 21.9
11 8 1 304.07 33.9
-11 8 -1 237.48 31
11 -8 1 259.27 33.1
-11 -8 -1 259.67 34.1
11 -8 1 277.87 32.6
11 8 2 128.19 26.7
-11 8 -2 96.39 21.3
11 -8 2 84.79 21.8
-11 -8 -2 130.69 26.4
11 -8 2 81.09 23.6
-11 8 -3 8.1 7.5
11 8 3 37.9 16.6
11 -8 3 25.8 14.2
11 -8 3 19.2 12.8
-11 -8 -3 -0.2 10
11 8 4 23.7 15.3
-11 8 -4 28.9 12.4
11 -8 4 6.7 15.1
-11 8 -5 -10.5 6.4
11 8 5 -5.7 13
11 -8 5 -0.1 13
-11 -9 8 -12.9 11.7
-11 9 7 -7.4 7.4
-11 -9 7 -9.5 9.4
-11 9 6 110.69 28.2
-11 -9 6 76.89 17.9
-11 -9 6 53.79 18.9
11 9 -5 29.2 12
-11 9 5 15.5 10.3
-11 -9 5 36.8 12.8
-11 -9 5 32.6 11.2
-11 9 4 281.37 36.4
11 9 -4 255.97 31.1
-11 -9 4 267.27 35.7
-11 -9 4 264.27 29.1
-11 9 3 168.68 34.1
11 9 -3 180.08 25.4
-11 -9 3 169.98 23.5
-11 -9 3 154.08 29.9
-11 9 2 3.4 8.1
11 9 -2 5.9 8.1
11 -9 -2 8.2 1.9
-11 -9 2 4 7.5
-11 -9 2 -1.5 3.8
11 -9 -2 3.2 1.6
11 9 -1 6 8.7
-11 9 1 8.6 12.2
-11 -9 1 16.7 10.1
11 -9 -1 -1 4.4
-11 -9 1 14.3 10
11 -9 -1 -1 6
-11 9 0 456.25 44.6
11 9 0 514.15 45
11 -9 0 436.06 47.3
11 -9 0 429.16 39.2
-11 -9 0 484.55 47.5
-11 9 -1 731.73 57.79
11 9 1 719.43 58.59
11 -9 1 696.23 58.19
11 -9 1 672.43 57.69
-11 -9 -1 755.42 62.09
-11 9 -2 195.88 27
11 9 2 303.07 35.9
-11 -9 -2 239.78 32.6
11 -9 2 266.77 34
11 -9 2 224.38 29.8
-11 9 -3 121.99 22.7
11 9 3 104.29 24.7
11 -9 3 117.69 29
-11 -9 -3 139.19 27.9
-11 9 -4 105.09 19.7
11 9 4 95.39 25.6
11 -9 4 101.49 29.2
11 9 5 95.89 25.6
11 -9 5 77.19 26
-11 10 7 6.5 14.4
-11 -10 7 -1.2 13.2
-11 10 6 106.49 28.2
-11 -10 6 161.78 30.5
-11 10 5 45.3 17.9
11 10 -5 17.5 12
-11 -10 5 25.1 13.6
-11 10 4 0.7 8.3
11 10 -4 12.1 11
-11 -10 4 2.9 7.5
-11 -10 4 -13.8 6.9
-11 10 3 218.78 38
11 10 -3 169.78 29.5
-11 -10 3 229.98 30.4
-11 -10 3 164.98 27.9
11 10 -2 -6.9 7.6
-11 10 2 30.2 14.6
-11 -10 2 -1.3 6.3
11 -10 -2 16.1 2.7
-11 -10 2 13.7 10.8
11 -10 -2 16.8 2.9
-11 10 1 9.7 10.8
11 10 -1 4.5 8
11 -10 -1 9.7 7.3
-11 -10 1 -10.3 7.6
11 -10 -1 9.9 5.9
-11 10 0 6.7 9.1
11 -10 0 -6.6 5.9
11 -10 0 -12.9 6.9
11 10 1 10 9.9
-11 10 -1 -0.8 8.2
11 -10 1 30.9 14.8
-11 -10 -1 11.3 6.2
11 10 2 21.5 14.2
-11 10 -2 34.2 14.3
11 -10 2 14.4 11.9
-11 -10 -2 26.2 13.7
11 10 3 -10.8 10.1
-11 10 -3 -4.7 7
11 -10 3 30.8 15.2
-11 -10 -3 8.2 10.5
-11 10 -4 36.6 13.2
11 10 4 54.99 21.7
11 -10 4 74.49 25
-11 10 -5 -13.4 6.8
11 10 5 5.1 11.2
11 -10 5 -5.7 17.2
-11 11 7 159.78 45
-11 -11 7 191.58 33.4
-11 11 6 73.99 24.8
-11 -11 6 81.29 22.2
-11 11 5 9.4 12
11 11 -5 -9.2 10.4
-11 -11 5 22.2 10.2
11 11 -4 65.59 19.6
-11 -11 4 18.4 11.8
11 11 -3 113.09 25
-11 11 3 101.29 24
-11 -11 3 126.19 27
11 11 -2 16.8 11.6
11 -11 -2 8.8 2.7
11 -11 -2 4.8 2.6
-11 -11 2 12.7 11.7
-11 11 1 31.8 16.7
11 -11 -1 32.4 10.1
11 -11 -1 48.6 9.7
-11 -11 1 27.6 13.4
-11 11 0 123.59 43.8
11 11 0 97.29 23.8
-11 -11 0 134.19 27.8
11 -11 0 96.79 22.5
11 -11 0 117.19 19.6
11 11 1 -4.4 8.3
-11 11 -1 9 10.1
11 -11 1 10.5 10.1
-11 -11 -1 7.8 10.1
-11 11 -2 127.99 24.8
11 11 2 119.09 28.2
11 -11 2 158.68 31.7
-11 -11 -2 135.69 28.8
11 11 3 55.09 20.5
-11 11 -3 45.5 13.5
11 -11 3 19.5 14.5
11 11 4 63.09 21.3
-11 11 -4 32.3 11.4
11 -11 4 48.3 21.6
11 11 5 59.29 23.9
11 -11 5 53.49 26.7
-11 12 7 22.3 15
-11 -12 7 46.4 18.7
-11 12 6 134.89 31
-11 -12 6 160.98 31.8
11 12 -5 26.9 14.8
-11 12 5 -2.9 11.8
-11 -12 5 34.6 15.4
-11 12 4 54.89 17.7
11 12 -4 86.09 23.1
-11 -12 4 54.49 18.9
11 12 -3 7.9 9.2
-11 12 3 -6.1 9
-11 -12 3 3.6 5.7
-11 12 2 169.88 34.4
11 12 -2 239.18 29.8
11 -12 -2 169.28 12.9
-11 -12 2 194.58 35.3
11 12 -1 88.49 22.2
-11 12 1 107.59 26.2
-11 -12 1 104.09 26
11 -12 -1 98.29 17.6
11 12 0 1.3 9.2
-11 12 0 3.7 8.4
11 -12 0 9.5 9.2
11 -12 0 7 9.9
-11 -12 0 1.5 11.3
-11 12 -1 48.6 18.1
11 12 1 48.4 17.6
11 -12 1 12.8 12.8
11 -12 1 64.49 16.6
-11 -12 -1 42.4 16.5
-11 12 -2 -3.7 7.4
11 12 2 17.9 11.2
11 -12 2 -6.5 7.9
-11 -12 -2 7 10.8
11 12 3 50.39 19.1
-11 12 -3 49.4 15.7
11 -12 3 63.39 21
-11 12 -4 19.6 11.7
11 -12 4 18 17.6
-11 13 7 63.79 23.8
-11 -13 7 53.89 21.5
-11 13 6 15.9 14.9
-11 -13 6 -7.6 8.3
-11 13 5 53.09 19.7
11 13 -5 92.49 21.6
-11 -13 5 75.49 21.7
-11 13 4 -4.7 12.3
11 13 -4 -4.2 9.8
-11 -13 4 -9.1 9.1
11 13 -3 0.9 8.6
-11 13 3 17.5 10.9
-11 -13 3 2.6 6.7
11 13 -2 1.9 7
-11 13 2 14 11
11 -13 -2 5.3 2.4
11 -13 -2 0.9 3.5
-11 -13 2 13.1 9.3
11 13 -1 -3.6 6.5
-11 13 1 -4 7.4
11 -13 -1 -7.1 7.5
-11 -13 1 2.4 8.9
11 -13 -1 1.6 5.4
11 13 0 6.8 10
-11 13 0 21.8 12
-11 -13 0 15.7 10.4
11 -13 0 14.9 9.1
11 -13 0 2.4 10.1
-11 13 -1 3.8 12.3
11 13 1 13.2 11.4
11 -13 1 8.8 10
-11 -13 -1 -5.7 11.6
-11 13 -2 33.1 14.2
11 13 2 66.09 20.6
11 -13 2 56.09 20.1
-11 13 -3 -9.2 8.5
11 13 3 9.2 9.1
11 -13 3 -12.6 13.1
11 13 4 5 12.1
-11 13 -4 30.3 12.7
11 -13 4 9.5 15.9
-11 14 6 -9.7 14.1
-11 -14 6 -10.1 10
11 14 -5 0.6 9.8
-11 14 5 23.3 15
-11 14 4 26.7 17.1
11 14 -4 7 15.9
-11 -14 4 5.5 12.8
11 14 -3 60.39 19.1
-11 14 3 67.19 20.5
-11 -14 3 57.79 19.3
11 14 -2 -6.2 9.1
-11 14 2 1.6 10.1
-11 -14 2 -3.9 10.2
11 -14 -2 -5.7 3.3
11 -14 -2 -2.5 2.7
-11 14 1 -0.6 10.9
11 14 -1 9 9
-11 -14 1 -3.6 10.2
11 14 0 221.98 31.9
-11 14 0 198.08 34.8
11 -14 0 169.78 23.4
11 -14 0 169.38 28.7
-11 -14 0 184.08 35.1
-11 14 -1 66.89 19.6
11 14 1 22.5 14.6
-11 -14 -1 29.6 16.4
11 -14 1 38.8 16.2
11 -14 1 21.1 15.8
-11 14 -2 0.4 8.5
11 14 2 15.4 10.7
11 -14 2 18.2 15.3
11 14 3 -16.7 13.4
-11 14 -3 -17.6 7.9
11 -14 3 4 15.6
-11 14 -4 18.9 11.9
11 14 4 39.4 20.9
11 -14 4 0.6 16.1
-11 15 6 14.4 14.6
-11 -15 6 27.8 12.5
11 15 -5 5.3 13.7
-11 -15 5 0.2 11.4
11 15 -4 56.69 19.5
-11 15 4 30.9 18.7
-11 -15 4 60.09 20.5
-11 15 3 161.18 34.2
11 15 -3 115.89 28.2
-11 -15 3 122.89 30
11 15 -2 -3.4 7.1
-11 15 2 -11.3 11.8
-11 -15 2 1.5 7.5
11 -15 -2 -5.2 4.9
11 -15 -2 4.9 3.9
11 15 -1 33.7 15.4
-11 15 1 -12.9 9.8
11 -15 -1 17.2 11
-11 -15 1 5.6 8.6
11 -15 -1 -2 4.9
11 15 0 16.6 11.8
-11 15 0 19.5 10.5
-11 -15 0 20.8 11.9
11 -15 0 20.6 9.2
-11 15 -1 47.8 16.7
11 15 1 20.8 16.1
11 -15 1 -12.1 10.7
11 15 2 82.59 22
-11 15 -2 64.99 18.4
-11 15 -3 10.6 13.2
11 15 3 27.7 15.1
11 16 -5 -3.6 12.4
-11 16 5 -10.6 12.9
-11 -16 5 9.3 10.7
11 16 -4 20.2 16.5
-11 16 4 -7.1 13.8
-11 -16 4 8.9 12.8
11 16 -3 31.1 14.8
-11 16 3 25.2 16.9
11 16 -2 -15.3 10.8
-11 16 2 7.3 13.6
11 -16 -2 -0.2 5.4
-11 -16 2 21.1 13.9
11 -16 -2 -1.8 4.2
11 16 -1 69.49 22.2
-11 16 1 5.4 13.5
-11 -16 1 42.1 17.2
-11 16 0 46.6 16.8
11 16 0 8.6 14
-11 -16 0 4.1 8.2
11 -16 0 -3.8 8.3
11 16 1 12.7 12.9
-11 16 -1 22.1 11.6
11 -16 1 16.4 14.6
-11 16 -2 -20.1 10
-11 16 -3 25.8 13.2
11 16 3 30.6 16.5
-11 17 5 1.1 12.6
11 17 -5 -10.2 11
-11 -17 5 19.4 13.7
-11 17 4 99.89 27.9
11 17 -4 43.7 19.8
-11 -17 4 49.4 21.2
11 17 -3 31.6 18.1
-11 17 3 40.3 19.4
-11 -17 3 52.19 18.9
11 17 -2 1.6 12.1
-11 17 2 14.6 10.2
-11 -17 2 0.3 6.4
11 -17 -2 1.4 5.4
11 -17 -2 1.1 6.2
-11 17 1 17.8 16.6
11 17 -1 7.2 10.6
11 -17 -1 -7.3 7.2
-11 -17 1 1.1 13.8
-11 17 0 80.59 23.7
11 17 0 142.39 30.2
11 17 1 87.59 27.7
-11 17 -1 60.19 19.8
11 17 2 -5.4 9.1
-11 17 -2 5.2 14.9
-11 18 4 42.7 19.8
-11 -18 4 -12.9 14.1
-11 18 3 39.9 15.2
11 18 -3 23.5 16.8
-11 -18 3 44.8 30.6
11 18 -2 68.29 22.7
-11 18 2 75.29 25.6
11 18 -1 -16.6 9.8
-11 18 1 24.9 14.9
11 -18 -1 14.8 9.2
-11 18 0 3.7 12.8
11 -18 0 4.4 13
-11 18 -1 20.4 14.7
11 18 1 -7.3 13.3
-11 18 -2 50.49 20.2
11 18 2 64.79 21.8
-11 19 3 17.7 16.5
11 19 -2 36.4 18
-11 19 2 39.4 22.2
11 19 -1 50.49 20.9
-11 19 1 63.29 22
11 19 0 -16.5 9.7
-11 19 0 -14.1 15.6
11 -19 0 -20 13.5
11 19 1 206.28 38.5
-11 19 -1 213.28 39.9
-12 0 8 6.6 12
-12 0 8 4 4.2
-12 0 8 3 4.5
-12 0 7 -3 2.8
-12 0 7 2.2 2.8
-12 0 7 0.7 9.1
-12 0 6 21.6 5
-12 0 6 33 14.4
-12 0 5 3.5 6.1
-12 0 5 -2.5 2.9
-12 0 4 135.89 27.7
-12 0 4 116.89 13.6
-12 0 3 6.6 8.7
12 0 -3 -0.2 4.4
-12 0 3 6.7 5.5
-12 0 2 58.99 14.4
12 0 -2 80.09 13.5
-12 0 1 2 7.3
12 0 -1 10.9 7.2
-12 0 0 82.79 19.7
12 0 0 63.39 16.4
-12 0 -1 11.2 7.1
12 0 1 -2.5 8
12 0 1 1.7 9.5
12 0 2 57.19 18.5
12 0 2 47.3 16
-12 0 -2 73.69 17
12 0 3 -15.5 7.7
-12 0 -3 12.8 9.2
12 0 3 6.4 11.4
12 0 4 17.9 11.9
-12 0 -4 1.9 10.6
12 0 4 -10.8 12.2
12 0 5 -22 10.9
12 0 5 0.8 11.9
-12 0 -5 -11 8.8
-12 1 8 45 18.1
-12 -1 8 31 17.1
-12 -1 8 48.9 10.9
-12 1 7 -2.3 8.3
-12 -1 7 -8 3.7
-12 -1 7 -0.8 8.1
-12 1 6 29.8 15
-12 -1 6 25.4 10.9
-12 -1 6 17.4 6.6
-12 1 5 37.9 15.7
-12 -1 5 22.7 7.3
-12 -1 5 12 10.1
12 1 -4 10.8 7.2
-12 1 4 22.1 12.3
-12 -1 4 24.5 12.5
-12 -1 4 18.3 7.5
-12 1 3 18.7 11
12 1 -3 28.4 8.6
12 -1 -3 18.3 5.5
-12 -1 3 34.4 14.2
12 1 -2 0.4 4.4
-12 -1 2 7.5 6
12 -1 -2 1.3 4.6
-12 1 1 24.6 11.3
12 1 -1 7.1 7.2
12 -1 -1 21.5 8.6
-12 -1 1 -5.8 8.2
-12 -1 1 4 7.4
12 1 0 108.49 19.9
-12 1 0 93.69 21.9
12 -1 0 102.99 19.8
-12 -1 0 96.29 21.7
-12 1 -1 7 9.8
12 1 1 14.2 10.4
12 -1 1 4.5 8.4
12 -1 1 13.9 10.3
-12 -1 -1 15.7 10.8
12 1 2 13.4 8.5
-12 1 -2 -1.8 6.7
12 1 2 5.5 12.3
12 -1 2 -0.8 8
12 -1 2 12.1 9.7
-12 -1 -2 -7.6 5.9
12 1 3 11.4 8.8
-12 1 -3 -8.3 6.5
12 1 3 -0.9 10.2
-12 -1 -3 -1.1 6.5
12 -1 3 10.9 12.8
12 -1 3 7.7 10.2
12 1 4 50.29 18.4
-12 1 -4 20.7 11.1
12 -1 4 -6.3 11.4
12 -1 4 23.4 18.5
-12 -1 -4 25.1 9.9
-12 1 -5 29.4 11.5
12 1 5 -1.7 11.9
12 1 5 -0.6 11
12 -1 5 32.3 18.5
-12 -1 -5 2.7 10.2
12 -1 5 -11.3 11.4
-12 2 8 11.2 12.2
-12 -2 8 0.5 7.3
-12 -2 8 12.9 14.3
-12 2 7 223.68 38.2
-12 -2 7 213.38 36.4
-12 -2 7 217.48 20.1
-12 2 6 5.7 8.9
-12 2 5 43.8 16.3
-12 -2 5 43.6 15.4
-12 2 4 6.4 8.6
12 2 -4 16.1 7.8
-12 -2 4 6.9 6.6
-12 -2 4 27.4 13.4
-12 2 3 -1 8.3
-12 -2 3 -1.1 6.8
-12 -2 3 9.2 7.4
12 -2 -3 5.1 3.7
12 2 -2 38 10.5
-12 -2 2 20 13.1
-12 -2 2 43.5 12.4
12 -2 -2 43 9.1
12 2 -1 -1 5.6
-12 2 1 -2.2 7.1
-12 -2 1 12.5 11
12 -2 -1 3.6 6
-12 -2 1 -6.1 6.9
-12 2 0 48.3 16.1
12 2 0 68.69 16.4
12 -2 0 62.49 15.8
-12 -2 0 40.6 14.8
-12 -2 0 32.3 14.6
-12 2 -1 7.4 10.4
12 2 1 5.6 8.4
12 -2 1 42.8 15.6
-12 -2 -1 6.3 7.7
12 -2 1 24.3 11.4
-12 2 -2 4.7 8.1
12 2 2 8.3 12.1
12 -2 2 -3.5 12.5
12 -2 2 3.3 10
-12 -2 -2 21.6 10.8
12 2 3 34.4 13.8
-12 2 -3 12.3 8.8
12 -2 3 56.49 20.6
-12 -2 -3 17.2 10.6
12 -2 3 32.4 13.6
12 2 4 26.5 19
-12 2 -4 28.9 11
12 -2 4 13.3 15.1
12 -2 4 36.5 14.3
-12 -2 -4 24.6 13.5
12 2 5 27.8 23.1
-12 2 -5 58.89 16.5
-12 -2 -5 40.3 15
12 -2 5 71.89 26.6
12 -2 5 45.6 20.1
-12 3 8 13.2 10
-12 -3 8 21.8 9
-12 3 7 -5.9 8.1
-12 -3 7 -5.5 5.9
-12 -3 7 21.3 9.3
-12 3 6 12.2 12.3
-12 -3 6 15.8 8.2
-12 -3 6 29.1 12.6
-12 3 5 75.99 22.6
-12 -3 5 68.79 13.1
-12 -3 5 103.89 24
-12 3 4 24.8 14.6
12 3 -4 19.8 8.5
-12 -3 4 22.5 11.6
-12 -3 4 27 8.6
12 3 -3 124.69 16.6
-12 3 3 116.89 25.7
12 -3 -3 103.69 7.5
-12 -3 3 118.99 25.6
-12 -3 3 77.39 16.9
-12 3 2 50.79 17.5
12 3 -2 38.1 11
-12 -3 2 70.59 19.3
12 -3 -2 32.1 7.7
-12 -3 2 26.9 10.4
12 3 -1 48.8 13.4
-12 3 1 59.39 17.6
-12 -3 1 51.49 27.9
12 -3 -1 51.39 13.1
-12 -3 1 36.6 13.2
12 3 0 148.99 20.9
-12 3 0 135.49 26.6
12 -3 0 131.99 22.2
-12 -3 0 97.09 22.6
-12 -3 0 109.39 28.1
12 3 1 646.94 52.19
-12 3 -1 670.33 53.09
12 -3 1 662.83 53.89
12 -3 1 487.25 50.19
-12 -3 -1 639.74 54.09
-12 -3 -1 585.34 54.29
-12 3 -2 18.8 8
-12 -3 -2 -4.1 5.4
12 -3 2 11.8 12.3
12 -3 2 0.4 10.1
-12 3 -3 31.6 10.9
12 3 3 23.6 14
12 -3 3 31.4 17.2
-12 -3 -3 21.9 11.5
12 -3 3 58.89 16.3
-12 3 -4 9.4 8.6
-12 -3 -4 15.7 11.1
12 -3 4 41.7 18.9
12 -3 4 9.4 11.4
-12 3 -5 -2.2 7.9
12 3 5 10.6 14.4
-12 -3 -5 10.8 10.4
12 -3 5 -0.9 10.2
12 -3 5 37.8 14.2
-12 -4 8 32.3 12.6
-12 -4 8 20 14.4
-12 4 7 6.3 10.1
-12 -4 7 -5.7 10
-12 -4 7 -9.7 6.1
-12 4 6 10.1 11
-12 -4 6 14.8 12.4
-12 -4 6 37.2 10.4
-12 4 5 424.56 46.3
-12 -4 5 392.76 32.3
-12 -4 5 495.35 47.6
-12 4 4 29.8 15
12 4 -4 21.1 9
-12 -4 4 5.7 9.7
-12 -4 4 2.4 7
-12 4 3 644.44 57.99
12 4 -3 655.93 46.7
-12 -4 3 615.54 47.2
-12 -4 3 788.42 61.59
12 4 -2 67.49 15.5
-12 4 2 129.19 26.4
-12 -4 2 95.59 19.6
12 -4 -2 87.89 9.7
-12 -4 2 70.19 20.2
12 4 -1 305.67 29.3
-12 4 1 286.87 34.1
-12 -4 1 219.88 30
-12 -4 1 297.87 34.5
12 -4 -1 317.77 26.1
12 4 0 430.26 37.5
-12 4 0 280.97 34.7
-12 -4 0 261.97 33.8
12 -4 0 383.86 33.8
-12 -4 0 293.67 49.6
12 4 1 330.97 36.6
-12 4 -1 367.86 37.9
12 -4 1 299.47 37.7
-12 -4 -1 287.07 36.5
12 -4 1 392.46 38.6
-12 4 -2 7.9 8.4
12 4 2 6.9 11.5
12 -4 2 30 13.5
12 -4 2 -4.3 8.4
-12 -4 -2 11 11.5
12 4 3 -7.3 10.1
-12 4 -3 8.3 9
12 -4 3 6.9 12.4
-12 -4 -3 11.7 8.8
12 -4 3 1.9 9.9
-12 4 -4 54.29 14.1
12 4 4 65.89 21.9
12 -4 4 25.5 15.1
12 -4 4 69.99 24.2
-12 -4 -4 30.7 13.7
12 4 5 -15 11.7
-12 4 -5 -16.6 6.9
12 -4 5 13.1 11.7
12 -4 5 -19.8 12.1
-12 5 8 -2.9 12
-12 -5 8 -5.3 9.4
-12 5 7 95.69 27
-12 -5 7 92.29 16.4
-12 -5 7 77.39 21.9
-12 5 6 99.19 27.1
-12 -5 6 107.09 25.3
-12 -5 6 83.49 15.7
-12 5 5 267.97 36.6
-12 -5 5 286.17 36.5
-12 -5 5 299.17 28.2
12 5 -4 11.2 8.1
-12 5 4 21.3 10.6
-12 -5 4 25.8 13.5
-12 -5 4 -0.4 5.7
12 5 -3 57.29 14.4
-12 5 3 38.4 16.1
-12 -5 3 68.99 19.3
-12 -5 3 56.99 14.3
-12 5 2 28 12.6
12 5 -2 33.3 11.4
12 -5 -2 38.2 6.8
-12 -5 2 43.8 16.4
-12 -5 2 35.7 12.4
12 5 -1 57.99 16
-12 -5 1 66.59 17.9
12 -5 -1 57.79 12.5
-12 -5 1 51.59 15.5
-12 5 0 625.74 52.19
12 5 0 638.34 48.8
-12 -5 0 540.95 50.89
-12 -5 0 419.36 45.1
12 -5 0 558.54 44.3
-12 5 -1 -7.6 4.9
12 5 1 -5.8 8.4
-12 -5 -1 5.2 6.6
12 -5 1 -5.9 8.1
12 -5 1 -5.8 7.7
12 5 2 104.69 23.7
-12 5 -2 81.39 18.6
-12 -5 -2 126.29 26.1
12 -5 2 83.49 20.8
12 -5 2 100.29 25.4
12 5 3 79.79 23.1
-12 5 -3 73.19 17.5
-12 -5 -3 26.5 15.9
12 -5 3 51.39 16.1
12 -5 3 35.5 19.3
-12 5 -4 1 6.8
12 5 4 24.3 18.5
12 -5 4 -25.4 11.9
-12 -5 -4 -0.2 8.2
12 -5 4 1.5 12
-12 5 -5 170.08 21.7
12 -5 5 126.49 35.1
12 -5 5 117.09 22.5
-12 -6 8 45 18
-12 -6 8 29.1 14.5
-12 6 7 1.4 10.4
-12 -6 7 16.6 10.9
-12 6 6 93.79 25.9
-12 -6 6 76.39 16.4
-12 -6 6 63.19 17.9
-12 6 5 123.09 27
-12 -6 5 107.79 24.8
-12 -6 5 149.79 23.3
12 6 -4 133.79 23.3
-12 6 4 81.79 23.6
-12 -6 4 127.09 21.6
-12 -6 4 148.49 28.6
12 6 -3 99.99 20.1
-12 6 3 124.49 26.9
-12 -6 3 110.19 20.6
-12 -6 3 138.59 28.5
12 6 -2 196.78 24
-12 6 2 195.68 34.8
-12 -6 2 216.88 35
12 -6 -2 194.58 13.5
-12 -6 2 204.78 25.5
12 6 -1 193.38 24.5
-12 6 1 138.79 34.3
-12 -6 1 185.98 26.2
12 -6 -1 202.58 19.8
-12 -6 1 163.28 30.6
-12 6 0 136.89 27.5
12 6 0 137.49 25
12 -6 0 161.18 23
-12 -6 0 148.99 28.1
-12 -6 0 150.88 29.9
-12 6 -1 11.1 9
12 6 1 18 11
-12 -6 -1 11 10.4
12 -6 1 23.7 13.3
12 -6 1 4.3 8.9
-12 6 -2 18.3 14.8
12 6 2 70.69 20.4
12 -6 2 44.4 22.2
-12 -6 -2 28.8 13.7
12 -6 2 25.2 13.4
12 6 3 54.69 20.7
-12 6 -3 47.8 14.2
12 -6 3 78.09 20.2
-12 -6 -3 38.1 14.2
12 -6 3 28.1 17.2
12 6 4 398.96 49
-12 6 -4 366.46 36
12 -6 4 486.45 56.99
12 -6 4 358.86 43
-12 -6 -4 408.66 43.3
12 6 5 78.69 25.3
-12 6 -5 47.6 14.4
12 -6 5 27.4 11.6
12 -6 5 66.89 25.8
-12 7 8 27.6 18.3
-12 -7 8 18.7 15.6
-12 7 7 2.9 13.3
-12 -7 7 -1.2 9.8
-12 -7 7 37.7 15.5
-12 7 6 3.6 9.5
-12 -7 6 0.9 8.8
-12 -7 6 -8 8.4
-12 7 5 140.19 30.3
12 7 -5 111.09 22.3
-12 -7 5 150.08 21.5
-12 -7 5 131.29 27
-12 7 4 27.5 14.1
12 7 -4 17.3 10.6
-12 -7 4 16.5 9.8
-12 -7 4 22.3 12.1
12 7 -3 622.14 47.5
-12 7 3 660.93 58.29
-12 -7 3 571.74 53.89
-12 -7 3 507.25 44.6
12 7 -2 -2.1 5.8
-12 7 2 8.9 11.6
12 -7 -2 -0.8 2.4
12 -7 -2 2.4 2
-12 -7 2 -3 7.4
-12 -7 2 0.4 7.4
12 7 -1 11.2 9.3
-12 7 1 4.6 9.5
12 -7 -1 13.8 6.3
-12 -7 1 2.5 7.8
-12 -7 1 -6.4 8.3
-12 7 0 -1.4 7.8
12 7 0 -9.1 6.3
-12 -7 0 0 7.8
12 -7 0 1.7 8.8
-12 -7 0 8.7 12.1
-12 7 -1 -1.2 7.8
12 7 1 6.5 10.3
-12 -7 -1 8 6.2
12 -7 1 -3.7 11.1
-12 7 -2 19.6 9.6
12 7 2 45.2 15.8
-12 -7 -2 31.8 13.5
12 -7 2 7.2 11.2
12 7 3 172.28 35.6
-12 7 -3 193.58 30.5
-12 -7 -3 168.58 32.7
12 -7 3 203.58 37.8
12 -7 3 179.58 29.5
-12 7 -4 8.9 8.3
-12 -7 -4 -3.4 9
12 -7 4 35.2 15
12 -7 4 9.6 15.6
12 7 5 21.9 16.1
-12 7 -5 -0.8 8.9
12 -7 5 9.7 20.6
-12 8 7 112.69 28.5
-12 -8 7 150.88 32.2
-12 8 6 3.1 10.6
-12 -8 6 6.4 11.1
-12 -8 6 -3.2 8.1
12 8 -5 264.87 32.7
-12 8 5 330.57 42.1
-12 -8 5 273.87 29.3
-12 -8 5 354.26 40.2
-12 8 4 119.19 28.7
12 8 -4 72.59 19.1
-12 -8 4 126.19 22.5
-12 -8 4 126.79 28.6
12 8 -3 -12.4 7.5
-12 8 3 31.4 13.2
-12 -8 3 5.9 6.7
12 8 -2 21.5 10.5
-12 8 2 17.5 11
-12 -8 2 17.1 13.1
-12 -8 2 35.6 13.9
12 -8 -2 30.2 3.6
12 -8 -2 25.9 3.1
12 8 -1 126.89 24.1
-12 8 1 65.39 21.1
-12 -8 1 122.19 26.6
-12 -8 1 121.99 25.1
12 -8 -1 131.79 16
-12 8 0 53.99 23
12 8 0 84.79 19.9
-12 -8 0 68.79 20.1
12 -8 0 64.29 16.2
-12 8 -1 163.98 28.4
12 8 1 128.19 25.5
-12 -8 -1 117.39 26.9
12 -8 1 164.88 29.6
12 8 2 19.3 11.2
-12 8 -2 8.7 8.7
12 -8 2 18.6 11.9
-12 -8 -2 2.7 8.9
12 -8 2 26.7 16.6
-12 8 -3 3.9 6.5
12 8 3 -2.7 8.9
12 -8 3 -13.6 11.4
-12 -8 -3 9.9 11.1
-12 8 -4 21.8 12.6
12 8 4 20.2 16.9
12 -8 4 35 20.7
12 8 5 24.5 19.3
-12 8 -5 4.6 9.2
12 -8 5 40 21.1
-12 -9 7 163.58 32.2
-12 9 6 18.6 11.8
-12 -9 6 7.8 11.3
12 9 -5 62.29 16.8
-12 9 5 25.5 18.6
-12 -9 5 53.99 18.1
-12 -9 5 40 14.2
-12 9 4 90.19 24.4
12 9 -4 77.59 19.3
-12 -9 4 72.99 20.2
-12 -9 4 122.19 28.1
-12 9 3 254.57 40.5
12 9 -3 181.78 25.3
-12 -9 3 175.78 25.6
-12 -9 3 221.88 37.6
-12 9 2 196.98 35
12 9 -2 125.19 24.5
-12 -9 2 183.78 32.4
-12 -9 2 147.19 25.6
12 9 -1 1 8.6
-12 9 1 15.1 9.6
12 -9 -1 10.8 7.1
-12 -9 1 11.4 11.4
12 -9 -1 5.1 5.9
12 9 0 48.7 14.5
-12 9 0 20 12.9
-12 -9 0 21.7 14.4
12 -9 0 36.8 13.1
-12 9 -1 86.59 25.9
12 9 1 92.49 22.3
12 -9 1 56.19 19.3
-12 -9 -1 74.49 20.2
-12 9 -2 4.6 11.3
12 9 2 27.1 14.8
-12 -9 -2 28.5 13.8
12 -9 2 -4.3 11.1
-12 9 -3 142.19 25.2
12 9 3 132.99 30.3
12 -9 3 185.58 34.9
-12 -9 -3 126.19 27.9
12 9 4 41.5 20.5
-12 9 -4 40.2 11.7
12 -9 4 38.9 18.3
-12 10 7 3.3 11.6
-12 -10 7 -3.4 12.8
-12 10 6 27.9 16
-12 -10 6 46.6 17.4
12 10 -5 4.4 10
-12 10 5 -1.9 9.8
-12 -10 5 -11.7 8.8
-12 10 4 5.8 11.8
12 10 -4 20.7 9.9
-12 -10 4 12.1 11.1
-12 10 3 101.59 27.1
12 10 -3 81.59 22.1
-12 -10 3 72.69 20
-12 10 2 -3.2 5.1
12 10 -2 16.8 10.3
-12 -10 2 -3.6 5.7
-12 10 1 115.39 26.1
12 10 -1 80.89 20.9
12 -10 -1 82.39 15.5
-12 -10 1 81.19 23.6
12 -10 -1 82.79 13.6
-12 10 0 -12.8 6.9
12 10 0 -10.5 7.6
12 -10 0 2.3 9.8
-12 -10 0 16.1 11.1
12 -10 0 -2.1 7.7
12 10 1 12 12.6
-12 10 -1 48.3 14.5
-12 -10 -1 37.1 14.6
12 -10 1 27.2 14.4
-12 10 -2 99.89 21.1
12 10 2 57.29 20.8
-12 -10 -2 56.39 19.6
12 -10 2 75.79 24.2
12 10 3 12.8 12.8
12 -10 3 4.2 15
-12 -10 -3 5.7 10.9
-12 10 -4 10.8 11.2
12 10 4 13.6 18.9
12 -10 4 21.1 18.7
-12 11 7 10.3 14.1
-12 -11 7 10.2 12.2
-12 11 6 -5.4 13.2
-12 -11 6 12.7 12.4
12 11 -5 26.4 15
-12 11 5 80.29 23.6
-12 -11 5 41.4 14.6
12 11 -4 32.7 14.4
-12 11 4 24.1 16.7
-12 -11 4 58.19 19.9
-12 11 3 19.2 10.7
12 11 -3 30.9 12.1
-12 -11 3 24 13.9
-12 11 2 15.6 15.1
12 11 -2 23.8 10.7
-12 -11 2 4.4 10.3
-12 11 1 34.9 15.9
12 11 -1 13.6 11
12 -11 -1 23 9.4
-12 -11 1 23.9 13
-12 11 0 -14.2 7.3
12 11 0 15 9.5
12 -11 0 -8.7 7.2
-12 -11 0 1.3 11.7
12 -11 0 6.4 7.9
-12 11 -1 -7.7 7.7
12 11 1 5.7 10.8
12 -11 1 28.1 13.2
-12 -11 -1 -6.3 6
12 11 2 28.8 17.2
-12 11 -2 80.09 34.4
-12 -11 -2 30.2 16
12 -11 2 33.8 17.4
-12 11 -3 42 14.9
12 11 3 53.29 17.2
12 -11 3 32.6 21.5
-12 11 -4 84.79 19.6
12 11 4 56.89 24
12 -11 4 110.19 31.1
-12 12 6 -4.4 13.1
-12 -12 6 -3.7 11.9
12 12 -5 12.3 12.8
-12 12 5 14.4 12.5
-12 -12 5 21 15.1
12 12 -4 -22.4 9.5
-12 12 4 -3.9 11.5
-12 -12 4 -15.1 8.1
12 12 -3 20.1 11.3
-12 12 3 32 16
-12 -12 3 61.09 19.6
12 12 -2 1.7 8.6
-12 12 2 10.1 13
-12 -12 2 -8.5 9.4
-12 12 1 8.5 10.4
12 12 -1 -3 8.2
-12 -12 1 -0.3 10.2
12 -12 -1 -3.1 7.6
12 12 0 14.8 10.5
-12 12 0 -14.2 10.2
12 -12 0 2.2 9.8
-12 -12 0 31.8 16
12 -12 0 18.6 9.4
12 12 1 -8.3 8.5
-12 12 -1 5.6 7.7
-12 -12 -1 13.4 12.6
12 -12 1 -11.6 8.8
12 12 2 3.3 11.6
-12 12 -2 6.5 10.8
-12 -12 -2 41 17.8
-12 12 -3 73.99 20.1
12 12 3 102.69 29.2
12 -12 3 57.99 22.4
-12 12 -4 -13.5 9.8
12 12 4 22.4 18.5
12 -12 4 14.6 19.6
-12 13 6 28.6 14.9
-12 -13 6 21.7 15.3
12 13 -5 27.1 15.3
-12 -13 5 13.7 10.7
12 13 -4 8.1 9.6
-12 13 4 17.1 13
-12 -13 4 18.1 13.4
-12 13 3 -2.6 8
12 13 -3 13.7 14.3
12 13 -2 51.89 20.2
-12 13 2 10 15
-12 -13 2 38.3 16.5
12 13 -1 59.99 17.2
-12 13 1 28 16.3
12 -13 -1 41.2 12.9
-12 -13 1 9.3 12.6
12 13 0 -18 7.6
-12 13 0 1.6 10
-12 -13 0 -4.4 7
12 -13 0 -14.1 11.4
12 -13 0 -0.4 8.9
12 13 1 45.2 18.4
-12 13 -1 35.5 12.8
12 -13 1 -15.1 11.2
-12 -13 -1 12.8 13.1
12 -13 1 16.5 15
12 13 2 -14.3 12.2
-12 13 -2 -13.3 10.6
-12 -13 -2 -10.3 10.4
12 -13 2 14.6 13.9
-12 13 -3 58.49 34
12 13 3 115.89 28
12 -13 3 56.19 20.5
-12 14 6 -3.8 8.6
-12 -14 6 6 13.2
12 14 -5 36.8 16.6
-12 -14 5 17.4 16.1
12 14 -4 13.9 12.7
-12 14 4 2.3 9.8
-12 -14 4 -2.5 9.5
-12 14 3 9.5 13.4
12 14 -3 33 15.1
-12 -14 3 13.3 9.1
12 14 -2 12.5 12.2
-12 14 2 0 10.1
12 -14 -2 2.9 2.3
12 -14 -2 2.7 2.2
-12 -14 2 6.1 11
-12 14 1 -12.1 11.3
12 14 -1 -3.8 10.2
12 -14 -1 9.7 6.5
-12 -14 1 5.6 9.5
12 14 0 68.59 21.6
-12 14 0 75.99 22.5
-12 -14 0 45.7 18.6
12 -14 0 60.99 15.8
-12 14 -1 14.6 12.3
12 14 1 25.1 14.9
-12 -14 -1 26.6 15.8
12 -14 1 51.49 17.8
12 -14 1 32.2 17.4
-12 14 -2 -10.3 9.3
12 14 2 1.4 10.7
12 -14 2 -13.9 14.3
-12 14 -3 47.2 14.6
12 14 3 58.99 20.9
12 -14 3 54.79 22.5
-12 15 5 42.8 17.7
12 15 -5 -4.6 12.1
-12 15 4 106.99 30.3
12 15 -4 112.09 26.9
-12 -15 4 136.49 32
12 15 -3 14.8 14.8
-12 15 3 24.1 16.7
-12 -15 3 27.1 15.9
-12 15 2 4.3 12.3
12 15 -2 52.19 18.5
12 -15 -2 0.2 3.5
12 -15 -2 2.2 3
-12 -15 2 14.6 9.5
12 15 -1 12.4 11.4
-12 15 1 28.9 16
12 -15 -1 -3.9 5.8
12 -15 -1 4.7 9.4
-12 -15 1 13.6 11.6
12 15 0 6.5 11.9
-12 15 0 16.4 14.1
12 -15 0 1.8 12.1
12 -15 0 -18 9.8
-12 -15 0 -7.8 6.9
-12 15 -1 40.5 17.9
12 15 1 51.29 18.4
-12 -15 -1 49.1 19.4
12 -15 1 18.4 15.8
12 15 2 48.8 20.8
-12 15 -2 0.6 10.1
12 -15 2 -3.6 12.5
-12 16 4 -12.9 8.1
12 16 -4 -13.4 6.7
12 16 -3 26.9 14.4
-12 -16 3 -1.6 20
-12 16 2 39.5 16.7
12 16 -2 22.8 13.1
12 -16 -2 -5.4 4.5
-12 -16 2 9.8 14
12 16 -1 -22.6 9.8
-12 16 1 0.4 12.1
12 -16 -1 3.3 7.2
12 -16 -1 8.8 10
12 16 0 4.5 9.2
-12 16 0 4.8 11.3
12 -16 0 8.1 11.6
12 -16 0 -23.8 10.5
-12 -16 0 28.4 18.5
12 16 1 6.9 9
-12 16 -1 19.2 12.4
12 -16 1 -0.5 13
-12 16 -2 29 15.8
12 16 2 -0.8 11.4
12 -16 2 -2 17.2
12 17 -4 30.8 17.4
-12 17 4 71.39 25.9
-12 -17 4 51.49 20.8
-12 17 3 8.4 14.7
12 17 -3 -9 11.7
-12 -17 3 -2.7 12.2
12 17 -2 3.1 12.1
-12 17 2 -17.9 11.5
12 -17 -2 -3.6 5
-12 -17 2 6.2 14
12 -17 -2 -2.4 5.7
-12 17 1 5.6 14.5
12 17 -1 22.4 13.3
12 -17 -1 -3.6 10.2
-12 -17 1 10.7 10.4
12 -17 -1 -6.3 8.7
12 17 0 -1.3 9
-12 17 0 -13.5 9
12 17 1 -7.4 15.9
-12 17 -1 -3.2 9.3
-12 18 2 3.6 14.1
12 18 -2 -12.9 12.2
12 -18 -2 -5.4 7.2
-12 -18 2 24.7 14.2
-12 18 1 17.5 15.9
12 18 -1 -16.4 12.7
12 -18 -1 3.7 11.8
12 18 0 15 15.8
-12 18 0 -5.8 12.7
12 -18 0 9.1 16.2
-13 0 8 131.79 39.2
-13 0 7 12 11.4
-13 0 6 67.29 21.5
-13 0 5 -14 7.6
-13 0 4 1 8.7
-13 0 3 16.6 10.6
-13 0 2 36.5 15.1
13 0 -2 59.09 12.5
13 0 -1 -0.4 5.9
-13 0 1 -9.6 6.4
-13 0 0 365.36 40.1
13 0 0 389.96 35.6
-13 0 -1 15.1 9.7
13 0 1 4.3 8.3
13 0 2 180.38 32.1
-13 0 -2 130.29 27.3
13 0 3 -20.6 8.8
-13 0 -3 -3.4 5.9
-13 0 -4 86.19 26.5
13 0 4 68.19 21
13 0 5 21.7 17.4
-13 0 -5 12.5 10.4
-13 1 7 20.2 13.3
-13 -1 7 2.2 13.2
-13 -1 7 10.6 4.3
-13 1 6 13.2 13
-13 -1 6 24.7 15
-13 -1 6 29.9 7
-13 1 5 97.59 23.4
-13 -1 5 85.09 22.3
-13 -1 5 58.19 11.7
13 1 -4 15.7 6.9
-13 1 4 -6.9 5.1
-13 -1 4 -1.5 5.5
-13 -1 4 2.1 9.2
13 1 -3 1.4 5
-13 1 3 -1.5 6.9
-13 -1 3 13.6 7.8
-13 -1 3 3.7 5
13 -1 -3 8.2 4.6
-13 1 2 70.89 19.4
13 1 -2 82.49 14.9
-13 -1 2 101.99 23.4
13 -1 -2 70.49 12.3
-13 -1 2 52.39 15.8
-13 1 1 17.1 10.4
13 1 -1 9.8 7.4
-13 -1 1 16.5 9.6
13 -1 -1 12.1 7.8
-13 1 0 0.1 7.3
13 1 0 -20.5 8.3
-13 -1 0 14.7 9.9
13 -1 0 -10.1 7.2
-13 1 -1 22.7 11.8
13 1 1 3.3 9.7
13 -1 1 34.5 13.4
-13 -1 -1 24.5 12.2
-13 1 -2 105.69 22.8
13 1 2 45.3 19
-13 -1 -2 101.29 22.3
13 1 3 127.09 28.9
-13 -1 -3 129.09 26.5
13 -1 3 161.18 33.6
-13 1 -4 -3.4 8.5
13 1 4 11.6 16.2
13 -1 4 10.2 15.1
-13 -1 -4 2.2 10
-13 1 -5 -14.4 11.2
13 1 5 6.6 17.6
13 -1 5 -15.6 15.4
-13 -1 -5 -23.7 10.4
-13 2 7 33.3 13.9
-13 -2 7 65.09 19.3
-13 -2 7 39.2 11.5
-13 2 6 99.09 25.2
-13 -2 6 105.69 26.3
-13 -2 6 73.49 12.6
-13 2 5 108.39 28.6
-13 -2 5 114.29 25.8
13 2 -4 2 6.9
-13 2 4 0.8 9
-13 -2 4 2.5 9.6
-13 -2 4 -12.1 5.4
-13 2 3 20.6 11.8
13 2 -3 29.2 8.8
-13 -2 3 25.2 13
-13 -2 3 8.6 7.8
13 -2 -3 17.6 5.1
-13 2 2 11.6 10.6
13 2 -2 5.9 6.7
13 -2 -2 7.1 4.9
-13 -2 2 17.1 9.5
-13 2 1 80.79 24.1
13 2 -1 134.09 21.9
13 -2 -1 124.19 16.6
-13 -2 1 125.59 27.2
-13 -2 1 80.09 20
-13 2 0 2.2 8.8
13 2 0 -8.2 5.1
-13 -2 0 -1.6 7.9
13 -2 0 5.5 7.1
-13 2 -1 60.39 18.6
13 2 1 97.79 23.1
-13 -2 -1 48.7 16.4
13 -2 1 74.39 19.5
-13 2 -2 16.5 15.3
13 2 2 27.3 14.8
-13 -2 -2 46.9 17.2
-13 2 -3 -5.9 8.4
13 2 3 -16.5 9.3
-13 -2 -3 -6.2 5.9
13 -2 3 20.2 11.6
13 2 4 39.2 18.4
-13 2 -4 43.2 14.3
-13 -2 -4 26.4 13.6
13 -2 4 10.5 16.3
-13 2 -5 30.2 12.1
13 2 5 3.3 16.5
13 -2 5 7.3 14.1
-13 -2 -5 23.9 11.8
-13 3 7 10.5 10.8
-13 -3 7 1.7 6.6
-13 -3 7 -11.6 9.5
-13 3 6 8.1 9.6
-13 -3 6 -2.1 11.2
-13 -3 6 20 7.3
-13 3 5 269.27 36.3
-13 -3 5 213.18 38.1
-13 -3 5 226.38 23.2
13 3 -4 155.98 19.5
-13 3 4 128.49 29.1
-13 -3 4 131.69 18.4
-13 -3 4 135.29 29.7
-13 3 3 58.39 20
13 3 -3 51.09 13.4
13 -3 -3 47.4 5.3
-13 -3 3 60.49 19.7
-13 -3 3 83.69 17.1
-13 3 2 258.07 39.9
13 3 -2 244.98 24.9
13 -3 -2 228.18 18.9
-13 -3 2 196.78 35.8
-13 -3 2 181.08 25
13 3 -1 36.8 11.9
-13 3 1 13.1 12.5
-13 -3 1 22.3 12.4
-13 -3 1 22.6 13.2
13 -3 -1 49.3 12
13 3 0 122.69 23.6
-13 3 0 132.49 26.6
-13 -3 0 94.59 22.6
-13 -3 0 141.39 28.4
13 -3 0 186.98 24.2
-13 3 -1 15.1 9.8
13 3 1 32.4 14.1
13 -3 1 -1.1 9.5
-13 -3 -1 7.3 8.7
13 3 2 13.2 11.6
-13 -3 -2 30.1 11.5
13 -3 2 -5.3 10.8
-13 3 -3 69.09 17.9
13 3 3 82.09 24.9
-13 -3 -3 96.59 22.1
13 -3 3 47.9 23.6
-13 3 -4 2.5 10.4
13 3 4 0.5 13.7
13 -3 4 5.7 16
-13 -3 -4 18.6 12.1
-13 4 7 139.89 30.2
-13 -4 7 102.09 17.5
-13 -4 7 161.58 31.9
-13 4 6 24.8 14.9
-13 -4 6 17.8 13.5
-13 -4 6 46 12.3
-13 4 5 370.46 44.9
-13 -4 5 376.86 32.2
-13 -4 5 368.36 43.8
-13 4 4 35.9 15.6
13 4 -4 65.29 14.5
-13 -4 4 19.2 11.5
-13 -4 4 37.8 12.1
-13 4 3 114.39 25.3
13 4 -3 117.49 20.2
-13 -4 3 115.09 26.7
-13 -4 3 110.69 20.6
13 4 -2 25.1 10.2
-13 4 2 23.3 14.5
-13 -4 2 17.3 12.4
13 -4 -2 29.2 6.7
-13 -4 2 24.8 12.6
-13 4 1 316.67 39.7
13 4 -1 425.56 36.6
13 -4 -1 412.76 31.9
-13 -4 1 367.96 41.7
13 4 0 333.37 33.9
-13 4 0 277.57 35.1
13 -4 0 283.47 30.9
-13 -4 0 283.97 36.1
-13 -4 0 313.87 36.7
-13 4 -1 65.49 18.7
13 -4 1 69.39 20.3
-13 -4 -1 60.69 19.8
13 4 2 58.29 19
-13 4 -2 46 26.7
-13 -4 -2 80.39 21.4
13 -4 2 74.19 21.6
13 4 3 9.8 11.6
-13 4 -3 15.9 13.3
13 -4 3 43.2 18.7
-13 -4 -3 35.5 16.9
13 4 4 -5.9 11.2
-13 4 -4 2.1 10.1
-13 -4 -4 9.8 12
13 -4 4 12.7 15.3
13 -4 4 18.6 13.7
-13 5 7 12.8 12.1
-13 -5 7 -6.1 9.1
-13 5 6 34.1 18.5
-13 -5 6 32.8 9.1
-13 -5 6 15.8 11.9
-13 5 5 30.3 14.1
-13 -5 5 15.4 10.7
-13 -5 5 7.7 8.2
13 5 -4 86.29 18.1
-13 5 4 81.69 22.3
-13 -5 4 90.49 23.3
-13 -5 4 57.39 15
13 5 -3 401.46 34
-13 5 3 388.06 43.8
-13 -5 3 312.97 32.7
-13 -5 3 297.57 38.9
-13 5 2 386.76 42.5
13 5 -2 387.56 34.4
-13 -5 2 315.07 34.4
-13 -5 2 358.86 42.2
13 -5 -2 371.66 23.4
-13 5 1 -7.1 9.8
13 5 -1 -17.3 7
-13 -5 1 -13.3 9
-13 -5 1 -10.5 5.6
13 5 0 -3.7 9.4
-13 5 0 1 6.2
13 -5 0 -5.1 8.2
-13 -5 0 -15.2 6.3
-13 -5 0 -6.6 7.6
-13 5 -1 13.4 9
13 5 1 48.9 16.2
-13 -5 -1 35.8 13.1
13 -5 1 36.6 14.4
-13 5 -2 -5.9 9.7
13 5 2 25.3 15
13 -5 2 43.2 17.3
-13 -5 -2 3.8 11.1
-13 5 -3 -9.4 6.4
13 5 3 -0.9 11.4
13 -5 3 4.9 11.3
-13 -5 -3 37.2 12.1
13 5 4 12.9 13.4
-13 5 -4 -4.1 10.9
13 -5 4 15 15.1
-13 -5 -4 34.3 13.3
13 -5 4 -25.3 12.2
-13 -6 7 12.4 11.8
-13 6 6 -6.6 11.2
-13 -6 6 15.1 9.2
-13 -6 6 22.3 13.2
-13 6 5 351.86 43.7
-13 -6 5 402.96 46.7
-13 -6 5 400.86 35.6
13 6 -4 20.8 11.9
-13 6 4 3 11.5
-13 -6 4 23.5 13.9
-13 -6 4 13.8 10
13 6 -3 11.4 8.3
-13 6 3 1.1 11.9
-13 -6 3 6.3 7.8
-13 -6 3 10 9
13 6 -2 113.69 20.6
-13 6 2 115.19 27.8
-13 -6 2 117.19 26.4
-13 -6 2 70.49 18.5
13 -6 -2 102.79 9.5
13 6 -1 641.34 49.1
-13 6 1 572.74 53.89
-13 -6 1 550.84 53.39
13 -6 -1 548.95 38.9
-13 6 0 25.7 12.5
13 6 0 20.1 11.5
13 -6 0 35.8 12.6
-13 -6 0 7.6 11.3
-13 6 -1 3.3 10.5
13 6 1 20.9 12.7
13 -6 1 14.7 12.2
-13 -6 -1 47.6 17.2
13 6 2 -8.6 8.5
-13 6 -2 19 10.9
13 -6 2 12.1 13.5
-13 -6 -2 18.6 12.7
-13 6 -3 30.1 11.5
13 6 3 -20.3 9.6
-13 -6 -3 -18.3 10.8
13 -6 3 -22.1 13.2
-13 6 -4 -6.1 9.6
13 6 4 -22.1 11.9
13 -6 4 33.9 12.1
-13 -6 -4 -13.3 11.9
13 -6 4 -29.2 13.9
-13 7 7 210.48 39.3
-13 -7 7 147.59 30.5
-13 -7 7 111.39 20.8
-13 7 6 2.8 10.9
-13 -7 6 -18.2 10.8
-13 -7 6 4.7 9.3
13 7 -5 70.99 18
-13 7 5 62.19 21.3
-13 -7 5 52.69 20.1
-13 -7 5 28.3 11.7
13 7 -4 77.19 17.4
-13 7 4 67.29 22.2
-13 -7 4 77.89 21.6
-13 -7 4 60.79 16.4
13 7 -3 11.7 8.4
-13 7 3 14.4 12.2
-13 -7 3 0.7 8.7
-13 -7 3 5.5 8.3
-13 7 2 9.3 10.1
13 7 -2 11.6 7.5
13 -7 -2 10.8 2.8
-13 -7 2 19 12.1
-13 -7 2 -4.5 8
13 -7 -2 4.2 2.7
-13 7 1 232.38 37.7
13 7 -1 192.78 25.5
-13 -7 1 144.89 32.1
-13 -7 1 171.08 32.8
13 -7 -1 193.58 19.9
-13 7 0 146.29 29.5
13 7 0 139.19 31.4
-13 -7 0 176.98 32.6
13 -7 0 166.58 27
13 7 1 6.9 10.4
-13 7 -1 21.5 10.8
13 -7 1 10.5 9.5
-13 -7 -1 8.9 11
13 7 2 39.2 16
-13 7 -2 53.89 16.9
-13 -7 -2 60.39 18.2
13 -7 2 44.3 19.7
-13 7 -3 7.7 9.5
13 7 3 32.1 16.4
13 -7 3 14.7 17.5
-13 -7 -3 0.8 8.7
-13 7 -4 -5.7 8.3
-13 -7 -4 -6 11
13 -7 4 -20.6 13.5
13 -7 4 -12.7 12.7
-13 8 7 13.9 14
-13 -8 7 63.59 23
-13 8 6 67.39 24.5
-13 -8 6 115.69 21.6
-13 -8 6 95.99 26.9
-13 8 5 -2.6 10
13 8 -5 11.5 9.6
-13 -8 5 9 10.1
-13 -8 5 -3.3 10.5
-13 8 4 36.2 14.4
13 8 -4 5.9 8.6
-13 -8 4 5.2 10
-13 -8 4 3.4 7.5
13 8 -3 21.1 10
-13 8 3 32.5 16.4
-13 -8 3 8.4 11.5
-13 -8 3 10.1 9.9
13 8 -2 71.99 18
-13 8 2 94.59 25.3
-13 -8 2 88.99 20.6
-13 -8 2 117.89 26.9
-13 8 1 8.5 10.4
13 8 -1 13.8 11.6
13 -8 -1 17.2 9
-13 -8 1 9.3 8.9
13 8 0 5.6 8.9
-13 8 0 0.3 6.6
-13 -8 0 -5.7 9.6
13 -8 0 4 10
13 8 1 0.6 10.6
-13 8 -1 -3.9 9.5
13 -8 1 -5.1 10.8
-13 -8 -1 6.4 10.2
13 8 2 -4.2 11.5
-13 8 -2 4.2 9.3
-13 -8 -2 -15.2 8.8
-13 8 -3 121.29 28.5
13 8 3 90.19 26.7
13 -8 3 144.09 33.3
-13 -8 -3 101.39 26.1
13 8 4 28.9 17.2
-13 8 -4 34.3 14
13 -8 4 17.4 17.8
-13 -8 -4 -10.1 12.3
-13 9 6 73.49 27.4
-13 -9 6 95.49 25.8
13 9 -5 81.19 21.2
-13 9 5 64.19 22.3
-13 -9 5 83.59 23.8
13 9 -4 70.59 18.2
-13 9 4 87.29 23.1
-13 -9 4 79.09 21.5
-13 9 3 9.4 9.4
13 9 -3 4.7 8.2
-13 -9 3 38 14.8
-13 9 2 -11.4 8.6
13 9 -2 13.7 11.6
-13 -9 2 14.5 10.1
-13 9 1 17.3 9.4
13 9 -1 21.9 12.6
-13 -9 1 6.4 9.7
13 -9 -1 23.1 9.3
-13 9 0 84.19 21.6
13 9 0 71.19 20.9
-13 -9 0 44.4 19.3
13 -9 0 94.19 20.5
13 9 1 3.4 10.7
-13 9 -1 25.9 11.1
13 -9 1 -21.1 10.6
-13 -9 -1 -0.8 7.1
13 9 2 88.19 25.2
-13 9 -2 93.59 22.4
-13 -9 -2 61.39 21.8
13 9 3 17 12.7
-13 9 -3 19.8 22.3
-13 -9 -3 8.2 14.1
13 -9 3 18.6 19.3
-13 9 -4 368.16 35.6
13 9 4 348.77 46.6
13 -9 4 269.47 48.9
-13 10 6 17.6 15
-13 -10 6 66.29 21.9
13 10 -5 83.89 21.3
-13 10 5 36.5 15.7
-13 -10 5 50.79 18.5
-13 10 4 6.6 11.3
13 10 -4 4.2 9.8
-13 -10 4 14 11.9
-13 10 3 33.4 17.3
13 10 -3 39.8 14.3
13 10 -2 21.4 12.1
-13 10 2 -2.8 9.7
-13 -10 2 6.9 7.2
13 10 -1 88.19 23.3
-13 10 1 38.6 15.8
-13 -10 1 68.39 22.4
13 -10 -1 75.89 14.4
13 10 0 -0.3 8.8
-13 10 0 -3.1 9.8
-13 -10 0 25.4 14.2
13 -10 0 1.6 10.7
13 10 1 119.49 26.3
-13 10 -1 53.99 20.4
13 -10 1 84.39 21.4
-13 -10 -1 66.79 21.4
-13 10 -2 39.3 16
13 10 2 26.9 13
-13 -10 -2 10.9 12
13 -10 2 39 17.9
13 10 3 66.79 24.6
-13 10 -3 62.49 16.9
-13 -10 -3 45.9 18.6
13 -10 3 79.69 24.2
-13 11 6 64.79 23.4
-13 -11 6 16.4 13.6
13 11 -5 16.4 13.2
-13 -11 5 5.3 12
-13 11 4 7.9 9.7
-13 -11 4 -17.2 9.6
13 11 -3 34.7 13.4
-13 11 3 36.5 16.1
-13 -11 3 23.8 14.1
-13 11 2 -1.1 10.4
13 11 -2 1.8 11.3
-13 -11 2 25.8 14.1
13 11 -1 25.4 12.3
-13 11 1 34.7 13
-13 -11 1 5.6 7.2
13 -11 -1 9.2 7.9
13 11 0 93.29 22.9
-13 11 0 81.19 24
-13 -11 0 106.19 26.6
13 -11 0 73.19 18.3
-13 11 -1 -17.2 13.2
13 11 1 32.6 15.1
-13 -11 -1 29.2 16.5
13 -11 1 36 15.9
13 11 2 104.69 26.9
-13 11 -2 105.19 24.1
13 -11 2 117.49 26.6
-13 -11 -2 135.79 30
13 11 3 -0.5 9.6
-13 11 -3 -8.2 11
13 -11 3 35.4 18.6
-13 -11 -3 4.7 10.7
-13 12 6 42 23.7
-13 12 5 -26.4 9.7
13 12 -5 -5.2 10.4
-13 -12 5 1.1 11.4
-13 12 4 25.2 14.3
13 12 -4 15.4 11.2
-13 -12 4 -6.5 9.7
-13 12 3 23.5 12.2
13 12 -3 20.2 13.7
-13 -12 3 39.7 15
-13 12 2 15.1 14.9
13 12 -2 33.2 15.7
-13 -12 2 26.4 16.3
-13 12 1 4.8 10.4
13 12 -1 -1 7.4
-13 -12 1 7 12.7
13 12 0 -4.1 10.3
-13 12 0 -5.8 8.8
-13 -12 0 -12.5 8.7
13 -12 0 2.7 10.9
13 -12 0 -14.5 10
-13 12 -1 12.1 12.8
13 12 1 33.7 16.4
-13 -12 -1 35.7 14.9
13 -12 1 63.09 18.3
13 -12 1 2.7 13.4
-13 12 -2 5 11.7
13 12 2 -1.8 14.9
-13 -12 -2 10.8 13.2
13 -12 2 28.1 18
13 12 3 4.2 8.7
-13 12 -3 35.7 14
13 -12 3 3.4 16.9
-13 13 5 10.4 14.9
13 13 -5 25.1 16.2
-13 13 4 53.19 24.5
13 13 -4 53.89 19.3
-13 -13 4 38.4 18.8
13 13 -3 18.4 14.3
-13 13 3 -14.2 9.8
-13 -13 3 26.2 11.9
13 13 -2 19.8 13.6
-13 13 2 36.2 16.2
-13 -13 2 25.5 16.6
-13 13 1 -15.5 8.8
13 13 -1 -3.4 11.1
-13 -13 1 7.3 11
13 -13 -1 5.4 7.2
13 -13 -1 -3.4 6.6
-13 13 0 145.09 30.2
13 13 0 138.49 32.2
-13 -13 0 128.59 30.9
13 -13 0 144.09 26.5
13 13 1 0.1 8.1
-13 13 -1 10.3 12.4
-13 -13 -1 -0.6 10.8
13 -13 1 7.1 13.6
13 -13 1 3.8 13.5
-13 13 -2 27.3 11.3
13 13 2 -0.2 13.9
-13 -13 -2 35.6 17.4
13 -13 2 -25 15.8
13 14 -5 5.7 15.1
-13 14 5 10.2 9.7
-13 -14 5 0.2 11.1
-13 14 4 -8.1 11.1
13 14 -4 13 11.2
-13 -14 4 0.4 11.4
-13 14 3 28.7 17.6
13 14 -3 -3.8 9.4
-13 14 2 56.19 19.6
13 14 -2 46.6 16.7
-13 -14 2 39.1 27.6
13 14 -1 17.5 14.8
-13 14 1 14.7 12.8
13 -14 -1 13.6 6.8
-13 14 0 -0.8 11.2
13 14 0 6.9 10.5
13 -14 0 4.4 11.5
13 -14 0 -6.7 11.2
-13 -14 0 6.3 15.1
13 14 1 25.1 17.2
-13 14 -1 13.2 14
13 -14 1 -0.5 13.9
-13 -14 -1 35.8 17.3
13 -14 1 -13.9 13.4
13 14 2 38.5 17.7
-13 14 -2 61.69 19.3
13 -14 2 30.8 19.5
-13 15 4 23.3 16.9
13 15 -4 56.39 18
-13 -15 4 57.49 20.6
13 15 -3 64.39 19.8
-13 15 3 63.39 23.4
-13 -15 3 84.69 25
-13 15 2 27.1 18
13 15 -2 38.6 18.8
-13 -15 2 25.3 19.2
13 15 -1 33.1 15.6
-13 15 1 53.29 20.4
-13 -15 1 37.5 17.5
13 15 0 51.99 21.3
-13 15 0 29.3 13.5
-13 -15 0 48.6 20
13 -15 0 6.9 15.2
13 15 1 -16 12.2
-13 15 -1 13.3 13.9
-13 -15 -1 6.8 17.3
13 -15 1 -25.3 14.8
-13 16 3 67.29 23.2
13 16 -3 64.79 21.9
-13 -16 3 59.29 22.2
-13 16 2 32.8 19.5
13 16 -2 5.6 14.2
-13 -16 2 36.1 15.1
-13 16 1 14.5 15.5
-13 -16 1 12.1 10.5
13 -16 -1 24.3 10.9
13 16 0 25.1 18.9
-13 16 0 88.69 22.1
-13 -16 0 12.2 19.4
13 -16 0 78.59 19.4
-14 0 7 -9.2 9.7
-14 0 6 24.4 14.8
-14 0 5 -9.1 8.3
-14 0 4 5.6 9.9
14 0 -3 9.7 6.2
-14 0 3 10.3 12.3
14 0 -2 303.17 26.7
-14 0 2 299.27 37.2
14 0 -1 2.4 7.2
-14 0 1 -4.1 7.2
14 0 0 6.8 8.7
-14 0 0 -1.2 7.3
14 0 1 12.3 11.1
-14 0 -1 16.7 11.4
-14 0 -2 79.89 19.4
14 0 2 112.19 26.8
14 0 3 23.4 12.5
14 0 4 26.2 20.8
-14 0 -4 47.2 16.7
-14 1 7 76.49 22.5
-14 -1 7 24.1 14.8
-14 1 6 -14.6 9.3
-14 -1 6 4.2 12
-14 1 5 97.79 24.7
-14 -1 5 76.69 11
-14 -1 5 53.89 19.6
14 1 -4 61.29 12.2
-14 1 4 44.3 19.2
-14 -1 4 67.69 13.5
-14 -1 4 69.99 21.2
14 1 -3 31.5 10
-14 1 3 40.4 16.6
14 -1 -3 33 8.2
-14 -1 3 28.9 9.8
-14 -1 3 29.5 13.2
14 1 -2 6.9 6.6
-14 1 2 17 10.8
-14 -1 2 -5.3 8.3
14 -1 -2 12.5 6.8
14 1 -1 9.7 7.4
-14 1 1 -0.1 5.4
14 -1 -1 -9.3 5.5
-14 -1 1 0.2 7.1
14 1 0 23 10.8
-14 1 0 63.89 19.7
-14 -1 0 8.8 11.7
14 -1 0 23.1 12.6
14 -1 1 7.8 11.6
-14 -1 -1 11.9 9
14 1 2 151.38 31.1
-14 1 -2 154.08 30.1
-14 -1 -2 132.69 28.3
14 -1 2 169.98 32
-14 1 -3 28.8 13.6
14 1 3 33.1 17.4
-14 -1 -3 24.6 14
14 -1 3 26.2 16.7
-14 1 -4 250.97 32.5
14 1 4 167.78 39.2
14 -1 4 223.18 42.8
-14 -1 -4 253.77 33.7
-14 2 7 6.3 12.5
-14 2 6 14.2 14.5
-14 -2 6 21.3 7.3
-14 -2 6 30.9 12.8
-14 2 5 19.4 16.6
-14 -2 5 46.8 18.8
-14 2 4 17.1 13.4
-14 -2 4 -4.1 9
-14 -2 4 20.2 8.2
14 2 -3 16.8 8.9
-14 2 3 2.3 8.1
14 -2 -3 22.7 5.7
-14 -2 3 -6.6 9.8
-14 -2 3 17.5 10.3
-14 2 2 56.89 19.5
14 2 -2 97.79 17.4
-14 -2 2 50.09 14.8
14 -2 -2 71.29 12.7
-14 -2 2 72.79 19.1
14 2 -1 3.5 6.5
-14 2 1 1.7 8.3
-14 -2 1 5.4 8.6
-14 -2 1 -3.3 8
14 -2 -1 3 7.4
-14 2 0 -7.9 7.2
14 2 0 6.1 8.7
-14 -2 0 6.2 8.3
14 -2 0 13.9 9.5
14 2 1 22.5 12.5
-14 2 -1 12.7 11.4
-14 -2 -1 11.3 12.3
14 -2 1 12.2 10.3
-14 2 -2 -3.4 6.4
14 2 2 3.9 10.8
14 -2 2 -21.4 13.4
-14 -2 -2 2.8 10.9
14 2 3 18.3 13.8
-14 2 -3 -10.4 8.4
14 -2 3 -2.4 13
-14 -2 -3 9.7 9.8
-14 2 -4 136.29 26.1
14 -2 4 93.19 27.8
-14 -2 -4 115.19 24.8
-14 3 7 79.49 22.2
-14 -3 7 21.9 19.9
-14 3 6 0.1 10.1
-14 -3 6 -7.6 6
-14 3 5 38.7 18.5
-14 -3 5 13.2 8.5
-14 -3 5 44 16.9
14 3 -4 34.4 11.6
-14 3 4 11.8 10.3
-14 -3 4 35.2 17.2
-14 -3 4 26 10.4
14 3 -3 62.99 15.4
-14 3 3 92.19 24.7
-14 -3 3 41.1 14.4
-14 -3 3 62.79 19.4
14 3 -2 14 10.5
-14 3 2 29 15.2
-14 -3 2 18.5 14.1
14 -3 -2 31.6 8
-14 -3 2 26.5 13.5
14 3 -1 8 8
-14 3 1 -11.7 6.2
-14 -3 1 18.7 9.8
-14 -3 1 0.3 9.6
14 -3 -1 6.1 7.2
-14 3 0 99.19 25.1
14 3 0 87.99 20.5
-14 -3 0 117.19 27.2
14 -3 0 136.69 23.4
-14 -3 0 67.99 19.7
14 3 1 90.19 21.5
14 -3 1 61.79 17.6
-14 -3 -1 91.09 23.1
-14 3 -2 66.19 18.5
14 3 2 22.8 16.5
14 -3 2 65.39 22.3
-14 -3 -2 52.99 17.3
14 3 3 6.5 12.8
-14 3 -3 17.3 11.8
14 -3 3 1.7 14.7
-14 -3 -3 20.2 13.5
-14 3 -4 14.1 10.9
14 3 4 1.7 18.4
14 -3 4 4.1 15.3
-14 -3 -4 -17 9
-14 4 7 41.6 19.2
-14 -4 7 19.2 17.2
-14 4 6 61.99 23.5
-14 -4 6 34.7 15.9
-14 -4 6 23 10.7
-14 4 5 23.1 14.6
-14 -4 5 39.9 18.7
-14 -4 5 48 12.6
-14 4 4 94.19 24.8
14 4 -4 36.3 13.8
-14 -4 4 55.09 20
-14 -4 4 47.7 14.3
-14 4 3 37.5 15.5
14 4 -3 80.79 16.4
-14 -4 3 36.4 13.3
-14 -4 3 57.29 17.2
14 4 -2 1.3 8.4
-14 4 2 4.8 6.1
-14 -4 2 -10 9.1
-14 -4 2 -8.6 6.5
14 -4 -2 2.5 4.5
-14 4 1 1.8 7.8
14 4 -1 0.8 7.1
-14 -4 1 31.2 13.8
14 -4 -1 -7.8 5.9
-14 -4 1 -3.5 11.3
-14 4 0 118.29 27.1
14 4 0 126.59 24
14 -4 0 105.09 21.7
-14 -4 0 95.39 24.1
14 4 1 11.1 10.7
-14 4 -1 2 8.1
14 -4 1 -19.8 8.5
-14 -4 -1 -3.4 9.9
14 4 2 26.8 16.2
-14 4 -2 2.5 12.7
14 -4 2 43.2 17.6
-14 -4 -2 24.9 12.7
14 4 3 -10.3 14.2
-14 4 -3 7.3 11
-14 -4 -3 -12.7 7.8
14 -4 3 8.3 15.2
-14 5 6 40.3 27.2
-14 -5 6 26.5 13.8
-14 -5 6 10.3 8.1
-14 5 5 54.49 19.9
-14 -5 5 77.89 21.6
-14 -5 5 56.69 13.9
14 5 -4 18.7 10.5
-14 5 4 -12.8 11.9
-14 -5 4 16 9.9
-14 -5 4 13.1 12
-14 5 3 97.59 24.1
14 5 -3 122.59 21.8
-14 -5 3 104.09 21.5
-14 -5 3 117.49 27
-14 5 2 178.98 33.3
14 5 -2 170.98 23
-14 -5 2 194.08 35
14 -5 -2 154.48 13.7
-14 -5 2 138.09 28.6
-14 5 1 12.2 10.8
14 5 -1 -4.7 7.9
-14 -5 1 3.8 11.3
-14 -5 1 12.6 12.9
14 -5 -1 -5.8 6.9
14 5 0 59.59 19.6
-14 5 0 44.6 17.9
-14 -5 0 45.1 18.1
14 -5 0 38.9 13.9
-14 5 -1 18.1 9.9
14 5 1 -2.8 10.9
14 -5 1 -14.6 10.1
-14 -5 -1 28.2 10.6
-14 5 -2 42 15.3
14 5 2 72.89 22.4
-14 -5 -2 40.1 14.7
14 -5 2 33.8 17.4
14 5 3 7.4 13.1
-14 5 -3 18.3 11.8
-14 -5 -3 15.4 12.1
14 -5 3 16.6 15.1
-14 6 6 76.59 25.5
-14 -6 6 55.39 20.1
-14 -6 6 51.39 15.2
-14 6 5 168.88 34.4
-14 -6 5 101.19 19.5
-14 -6 5 99.29 26.7
-14 6 4 154.98 31.9
14 6 -4 108.29 21.7
-14 -6 4 140.59 30.2
14 6 -3 24.5 10.6
-14 6 3 37.9 14.6
-14 -6 3 17.5 13.4
-14 -6 3 19.9 11.8
14 6 -2 111.39 21.4
-14 6 2 97.29 24.2
-14 -6 2 87.79 22
-14 -6 2 76.69 23.5
14 6 -1 165.48 24.1
-14 6 1 194.88 34
14 -6 -1 201.98 23.9
-14 -6 1 158.78 32.5
14 6 0 -3.8 9.2
-14 6 0 10.7 10.2
-14 -6 0 22 12.9
14 -6 0 19 11.5
14 6 1 16.7 12.2
-14 6 -1 -9.2 7
14 -6 1 0.5 9.4
-14 -6 -1 13.5 9.9
-14 6 -2 14.4 11.6
14 6 2 63.69 20.5
14 -6 2 5.3 17.7
-14 -6 -2 18.8 13.8
14 6 3 3.1 14.7
-14 6 -3 -10.4 9.3
14 -6 3 -6.8 14.6
-14 -6 -3 12.1 11.9
-14 7 6 1.1 13.6
-14 -7 6 14.6 16
-14 -7 6 17.9 10.9
-14 7 5 -19 10.7
14 7 -5 -8.4 8.9
-14 -7 5 37.3 16.3
-14 -7 5 0.6 10.7
-14 7 4 -0.3 11.2
14 7 -4 2.2 6.6
-14 -7 4 -8.9 8
-14 -7 4 10.8 11.1
14 7 -3 115.29 23.1
-14 7 3 98.59 25.7
-14 -7 3 93.09 26.1
-14 -7 3 85.89 20.1
-14 7 2 -11 8.7
-14 -7 2 -3.9 11.6
14 -7 -2 -2.8 1.9
14 -7 -2 -3.6 2.9
14 7 -1 61.49 15.9
-14 7 1 51.99 18
-14 -7 1 16.5 14.2
-14 7 0 7.2 11.8
14 7 0 12.6 11
14 -7 0 31.4 11.4
-14 -7 0 30.5 17.5
14 7 1 33.3 14.7
-14 7 -1 18.8 12.1
-14 -7 -1 -11.1 10.7
14 -7 1 15.2 13.8
14 7 2 -5.2 10.7
-14 7 -2 -5 9
14 -7 2 -21.4 9.5
-14 -7 -2 -0.8 10.8
14 7 3 -21 13.3
-14 7 -3 -0.9 11
-14 -7 -3 -27 9.5
14 -7 3 23.4 17.8
-14 8 6 19.7 13.5
14 8 -5 40.6 16.1
-14 -8 5 21.1 10.8
-14 -8 5 36.8 18
-14 8 4 -2.4 7.9
14 8 -4 -13.4 8.8
-14 -8 4 0.2 11.7
-14 -8 4 5.3 11.3
-14 8 3 115.89 28.6
14 8 -3 98.49 22.3
-14 -8 3 92.69 26.1
-14 8 2 34.7 18.1
-14 -8 2 29.5 15.3
14 8 -1 75.69 19.9
-14 8 1 26.6 16.5
14 -8 -1 87.19 21
-14 -8 1 74.19 22.4
14 8 0 70.89 19.5
-14 8 0 98.79 23.4
-14 -8 0 82.89 23.1
14 -8 0 117.09 21.5
-14 8 -1 17.1 10.7
14 8 1 18.4 12.7
-14 -8 -1 13.2 9.1
14 -8 1 23.2 15.9
-14 8 -2 22 12
14 8 2 0.5 7.9
14 -8 2 0.6 12.8
-14 -8 -2 11.2 11.8
14 8 3 33 20.8
-14 8 -3 -0.4 9.8
14 -8 3 17.1 18.2
-14 9 6 87.39 27.3
-14 -9 6 172.48 31.7
-14 9 5 47 19.5
-14 -9 5 41 18.9
-14 9 4 27 16.8
-14 -9 4 42.7 17
14 9 -3 39.7 15.6
-14 9 3 13.9 15.9
-14 -9 3 28.1 15.6
14 9 -2 8.8 8
-14 9 2 4.3 6.6
-14 -9 2 -4.5 13
14 9 -1 14.8 12.3
-14 9 1 8.7 11.4
-14 -9 1 20.6 13
14 -9 -1 1.4 7
14 9 0 14.5 13.8
-14 9 0 9.1 11.9
-14 -9 0 26.2 15.9
14 -9 0 15.7 12.2
14 9 1 1.4 13.5
-14 9 -1 -9.6 7.5
-14 -9 -1 19.5 16.7
14 -9 1 11.2 13.9
-14 9 -2 121.19 27.1
14 9 2 96.69 25.9
-14 -9 -2 81.39 22.6
14 -9 2 85.59 24.2
-14 9 -3 2.8 12.3
14 9 3 12.6 16.7
14 -9 3 -9.1 15.7
-14 -9 -3 15.8 15.8
-14 10 5 2.7 13.7
-14 -10 5 -12.7 13
14 10 -4 -7.9 11.4
-14 -10 4 7.7 10.7
14 10 -3 17.7 13.4
-14 10 3 24.1 13.9
14 10 -2 67.39 19.8
-14 10 2 48 20.2
-14 -10 2 72.19 21.7
-14 10 1 43.2 20.2
14 10 -1 50.39 16.6
-14 -10 1 21.5 16.4
-14 10 0 76.39 21.8
14 10 0 43 18.1
14 -10 0 59.69 16.5
-14 -10 0 62.89 18.3
14 10 1 292.57 39.3
-14 10 -1 309.87 38.6
14 -10 1 269.67 35.2
-14 -10 -1 308.07 40.5
14 10 2 188.08 34.3
-14 10 -2 107.39 27
14 -10 2 118.39 30.8
-14 -10 -2 152.98 33.9
-14 11 5 21.8 14.4
14 11 -5 63.09 19.9
-14 -11 5 33.6 14.3
-14 11 4 -13 7.2
14 11 -4 8.9 11.6
-14 11 3 44.1 17
14 11 -3 43 16.6
-14 -11 3 63.89 21.4
-14 11 2 4.6 11.1
14 11 -2 -14.1 9.3
-14 -11 2 11.8 11.6
14 11 -1 10.5 10.8
-14 11 1 -13.5 10.9
-14 -11 1 -6.6 8.2
14 -11 -1 -3.8 5.9
-14 11 0 9.3 11.5
14 11 0 33.5 15.1
-14 -11 0 -2.5 8.8
14 -11 0 1.4 10.8
14 -11 0 5.2 12
14 11 1 30.5 14.3
-14 11 -1 -16.1 13.1
-14 -11 -1 4.2 14.9
14 -11 1 26.2 16.4
14 11 2 194.58 46.1
-14 11 -2 227.78 38.5
-14 -11 -2 208.18 42.4
14 -11 2 300.17 39.1
14 12 -4 196.18 34.3
-14 12 4 216.78 40
-14 -12 4 223.38 41.3
14 12 -3 60.39 19.5
-14 -12 3 56.59 21.3
14 12 -2 413.86 43.8
-14 -12 2 342.77 61.79
-14 12 1 105.99 26.4
14 12 -1 115.39 25.2
-14 -12 1 75.99 27.3
14 12 0 -3 10.5
-14 12 0 -5.4 10.8
-14 -12 0 5.7 15.1
14 -12 0 13.8 11.9
14 -12 0 6.8 12.1
14 12 1 3 10.8
-14 12 -1 -1.2 11.9
14 -12 1 -30.5 14.7
14 -12 1 36.2 15.7
-14 -12 -1 -23.9 10.3
-14 13 4 115.09 28.9
14 13 -4 56.19 21.8
-14 -13 4 129.89 29.5
-14 13 3 -10.1 12.4
14 13 -3 -25.5 11.4
-14 -13 3 -2.3 9.5
14 13 -2 -11.8 10.2
-14 13 2 -14 13
-14 -13 2 15.1 14.9
14 13 -1 331.07 41.7
-14 13 1 318.87 43.6
-14 -13 1 361.86 48.5
-14 13 0 160.98 33.8
14 13 0 196.08 35.9
-14 -13 0 114.89 31.6
14 -13 0 99.69 21.6
-14 13 -1 86.59 24.4
14 13 1 59.79 23.2
14 -13 1 11.2 17.3
-14 -13 -1 37.6 19.2
14 14 -3 47.1 18.9
-14 14 3 77.19 24.8
-14 -14 3 50.19 20.1
14 14 -2 281.97 39.6
-14 -14 2 327.97 43.7
14 14 -1 20.5 15
-14 14 1 25.8 14.7
14 -14 -1 -11.3 7.9
-14 -14 1 -5.2 15.7
-14 14 0 32.4 19.1
-14 -14 0 84.69 28.6
14 -14 0 -3.9 13
-15 0 6 104.29 27.2
-15 0 4 6.4 8.6
-15 0 3 8 9.1
-15 0 2 -5.8 10.1
15 0 -2 -1.6 7.2
15 0 -1 29.1 11.1
-15 0 1 -6.5 7.8
15 0 0 24.5 13.9
-15 0 0 57.49 18
-15 0 -1 18.7 13.8
15 0 1 -12.9 13
-15 0 -2 70.99 20.6
15 0 2 67.99 24
-15 0 -3 -3.5 12.1
15 0 3 21.3 14.9
-15 1 6 61.79 20.9
-15 -1 6 59.79 22
-15 1 5 32.7 25.3
-15 -1 5 35.4 17.5
15 1 -4 -8.6 5.4
-15 1 4 10.9 14.6
-15 -1 4 53.59 17.7
-15 1 3 26.1 13.7
15 1 -3 3.4 6.3
15 -1 -3 9.2 5.1
-15 -1 3 -5.4 6
-15 1 2 -8.8 7.4
15 1 -2 -0.3 7
15 -1 -2 6.2 6.6
15 1 -1 -7.1 6.6
-15 1 1 6.2 9.3
-15 -1 1 -5.6 7.4
15 -1 -1 -9.1 7.2
-15 1 0 3.4 10.1
15 1 0 -4.7 9.3
-15 -1 0 -4.1 8.8
15 -1 0 -8.5 8.5
15 1 1 57.09 20.6
-15 1 -1 78.49 21.9
15 -1 1 51.29 18.4
-15 -1 -1 79.39 23
-15 1 -2 -2.8 11.6
15 1 2 16.2 13.2
-15 -1 -2 -9 9.4
15 -1 2 -1 9.8
15 1 3 7.5 14.2
-15 1 -3 41.7 17.9
-15 -1 -3 36.3 17.5
15 -1 3 17.9 19.6
-15 2 6 2.8 13.2
-15 -2 6 18.6 14.3
15 2 -4 -1.5 7.4
-15 2 4 -1.7 11.5
-15 -2 4 9.9 9.2
-15 -2 4 -6.3 11.2
15 2 -3 31.7 10.3
-15 2 3 20.8 9.6
-15 -2 3 16.3 13
-15 -2 3 -2.3 9.8
-15 2 2 97.89 25.2
15 2 -2 103.59 19.5
-15 -2 2 76.99 22.4
15 -2 -2 97.89 13.7
15 2 -1 4.7 8.9
-15 2 1 13.4 9.5
-15 -2 1 7.1 12.6
15 -2 -1 36.6 11.4
-15 2 0 -5.8 9.8
15 2 0 6.9 10.3
15 -2 0 -14.6 8.6
-15 2 -1 109.79 28.7
15 2 1 140.39 28.7
-15 -2 -1 69.39 23.4
15 -2 1 133.49 33.1
-15 2 -2 -11.7 9.4
15 2 2 -2.8 14.4
15 -2 2 36.9 17.2
-15 -2 -2 -7.9 9.7
15 2 3 132.49 31.2
-15 2 -3 156.68 30.3
15 -2 3 246.58 44.2
-15 -2 -3 217.18 37.8
-15 3 6 27 17.7
-15 -3 6 57.29 19.4
-15 3 5 -1.8 14.4
-15 -3 5 33.6 10.5
15 3 -4 136.29 19.6
-15 3 4 69.19 24.2
-15 -3 4 88.69 19
-15 -3 4 177.18 35.9
-15 3 3 8.7 13
15 3 -3 21.3 10.9
-15 -3 3 -12.4 9.3
-15 -3 3 17.7 14.5
-15 3 2 33.9 14.8
15 3 -2 32.3 11.7
-15 -3 2 28.4 15.5
-15 3 1 66.19 20.5
15 3 -1 99.89 19.5
15 -3 -1 97.49 18.4
-15 -3 1 123.49 28.9
-15 -3 1 78.99 19.1
15 3 0 19.5 13
-15 3 0 23.2 14.1
-15 -3 0 32.3 15.8
15 -3 0 8.3 11.1
-15 3 -1 5.9 12.5
15 3 1 -18.7 10.3
-15 -3 -1 0.5 11.8
-15 3 -2 76.29 19.5
15 3 2 50.39 18.1
-15 -3 -2 18.2 13.5
15 -3 2 61.69 18.8
-15 4 6 31.8 15
-15 -4 6 11.1 15.8
-15 4 5 19.6 13
-15 -4 5 -3.1 9
-15 4 4 77.49 19.3
15 4 -4 52.29 14.7
-15 -4 4 50.19 18.7
-15 4 3 23.8 15.8
15 4 -3 15.8 9.1
-15 -4 3 25.1 13.6
-15 -4 3 30.7 12.7
-15 4 2 53.39 20.7
15 4 -2 15.3 12.2
-15 -4 2 54.49 19.2
-15 -4 2 48.9 17.2
-15 4 1 0.3 8.2
15 4 -1 -12.4 8.3
-15 -4 1 16.7 9.1
15 -4 -1 10.4 7.6
-15 4 0 69.59 18.8
15 4 0 32.7 13.9
15 -4 0 41.4 15.7
-15 -4 0 30.2 14.9
-15 4 -1 178.28 31.8
15 4 1 189.48 32.5
15 -4 1 148.99 29
-15 -4 -1 173.08 33.7
-15 4 -2 24.5 15.1
15 4 2 1.5 14.1
15 -4 2 46.6 16.8
-15 -4 -2 42.1 17.1
-15 5 6 -21.8 11.2
-15 -5 6 8.2 10.3
-15 5 5 1.6 14.2
-15 -5 5 -19.3 9.3
-15 -5 5 16.5 16.2
-15 5 4 50.79 19.7
15 5 -4 40.6 12.6
-15 -5 4 20.9 12.4
-15 -5 4 32.1 14.6
15 5 -3 111.69 21.2
-15 5 3 142.89 31.6
-15 -5 3 114.69 28.6
-15 -5 3 126.79 22.9
15 5 -2 -6.9 7.9
-15 5 2 -6.2 8.4
-15 -5 2 -14.7 9.5
15 -5 -2 1.9 4.1
-15 5 1 0.7 12.8
-15 -5 1 -22.7 9.8
15 -5 -1 4.2 7
-15 5 0 -15.2 8.4
15 5 0 14.1 11.8
15 -5 0 -8.7 10.1
-15 -5 0 0.1 9.9
15 5 1 -0.1 11.7
-15 5 -1 -16.5 11.9
-15 -5 -1 28.6 13.8
15 -5 1 27.4 13.2
-15 5 -2 50.39 16.8
15 5 2 42.8 20.1
-15 -5 -2 7.5 15.3
15 -5 2 24 17.6
-15 6 5 82.59 25.4
-15 -6 5 60.19 22
15 6 -4 42.7 15.3
-15 -6 4 -0.4 10
15 6 -3 2.9 8.8
-15 6 3 17.4 13
-15 -6 3 -17.3 11.9
-15 -6 3 12.8 9.4
15 6 -2 -13.9 7.9
-15 6 2 37 14.3
-15 -6 2 -2.7 7.8
15 -6 -2 -6.9 3
15 6 -1 119.79 23.5
-15 6 1 102.89 25.6
-15 -6 1 104.69 26.6
15 -6 -1 115.69 16.4
-15 6 0 19.3 13.3
15 6 0 8.6 11.9
-15 -6 0 10.1 10.7
15 -6 0 21.5 11.7
15 6 1 36.6 15.7
-15 6 -1 23.5 12.6
-15 -6 -1 -2.3 13.5
15 -6 1 21.7 13.1
15 6 2 -5 14.3
-15 6 -2 9.6 14.8
15 -6 2 26.8 17.3
-15 -6 -2 2.8 11.8
15 7 -5 -20.2 10.5
-15 7 5 25.6 15
-15 -7 5 19 15.8
-15 -7 5 8.1 11
15 7 -4 86.99 21.9
-15 7 4 114.49 28.3
-15 -7 4 105.39 22.4
-15 -7 4 80.19 24.7
15 7 -3 -9.4 8.7
-15 7 3 -2.9 8.1
-15 -7 3 -17.3 10.8
-15 7 2 2.7 13.2
15 7 -2 46.4 14.9
-15 -7 2 16.1 14.2
-15 7 1 33.8 15.8
15 7 -1 33.7 13.7
-15 -7 1 49.8 19.6
15 7 0 2.7 9.2
-15 7 0 -3.1 9.9
15 -7 0 19.2 10.8
-15 -7 0 0.1 10.8
-15 7 -1 13.8 13.2
15 7 1 16.1 13.2
-15 -7 -1 39.3 17.6
15 -7 1 11.4 14.5
-15 7 -2 16.5 14.9
15 7 2 22.7 17.1
-15 -7 -2 -10.4 12
15 -7 2 -19.5 14.8
-15 8 5 23.6 17.1
15 8 -5 19.7 14.1
-15 -8 5 -19.1 14.9
15 8 -4 78.99 22.6
-15 8 4 46.9 20.1
-15 -8 4 32.4 16.3
15 8 -3 51.99 18
-15 8 3 23 30.6
-15 -8 3 49.99 22.1
-15 8 2 17.2 9.5
15 8 -2 29.5 13.5
-15 -8 2 10.6 13.1
15 8 -1 3.3 11.6
-15 8 1 24.6 14.7
-15 -8 1 -11.6 11.5
15 8 0 -1.6 10.9
-15 8 0 9.5 14.1
15 -8 0 -15.4 9.1
-15 -8 0 -14.6 12.7
-15 8 -1 8.4 11.3
15 8 1 18 13.4
15 -8 1 15.1 13.8
15 9 -4 100.69 23.1
-15 9 4 133.79 31.1
-15 -9 4 126.39 27.7
15 9 -3 23.6 11.2
-15 9 3 20.7 13
-15 -9 3 16.7 14.6
15 9 -2 3.7 12.8
-15 9 2 30.8 16.8
-15 -9 2 -8.6 14
15 9 -1 5.4 11.7
-15 9 1 -9.5 11.8
15 -9 -1 -4 8.4
-15 -9 1 20.3 15.7
15 9 0 119.59 28.1
-15 9 0 128.19 29
15 -9 0 111.49 21.5
-15 -9 0 138.09 33.1
-15 9 -1 7.8 11.6
15 9 1 -2 10.6
-15 -9 -1 24.5 15
15 -9 1 -1.2 15.6
-15 10 4 17.6 20.3
15 10 -4 52.99 16.7
-15 -10 4 60.29 23.3
15 10 -3 21.1 12.7
-15 10 3 -7.3 11.5
-15 -10 3 1.6 13.6
15 10 -2 11.5 12.1
-15 -10 2 10.4 14.6
-15 10 1 48.1 18.3
15 10 -1 35.8 18.8
-15 -10 1 51.49 18.8
15 10 0 2.3 13.5
-15 10 0 12.2 11.8
15 -10 0 -15.3 13
15 -10 0 17.1 11.9
-15 -10 0 16.6 14.1
15 10 1 16.5 12.9
-15 10 -1 3.8 13.6
15 -10 1 27.5 16.6
-15 -10 -1 37.5 14.4
-15 11 3 47.4 18.6
15 11 -3 22.1 17.5
-15 -11 3 9.9 21.4
-15 11 2 10.9 15.8
15 11 -2 41.9 17.8
-15 -11 2 36.2 17
15 11 -1 6 15.2
-15 11 1 -21.6 13
15 -11 -1 -8.1 7.3
-15 -11 1 6.6 14.6
-15 11 0 31 14.9
15 11 0 4.7 14
15 -11 0 -1 12.4
-15 -11 0 10.3 12.4
15 12 -2 383.16 45.7
-15 -12 2 386.06 51.19
15 12 -1 63.19 21.7
-15 12 1 87.49 25.7
-15 -12 1 68.29 26.7
-16 0 5 -11.5 13.3
-16 0 4 35.9 17.1
-16 0 3 -4.1 10.5
16 0 -2 42.8 12
-16 0 2 84.59 23.3
-16 0 1 -2.8 8.9
16 0 -1 1 8.7
16 0 0 4.1 16.5
-16 0 0 7 10.2
16 0 1 5.8 13.3
-16 0 -1 -14.5 14
-16 1 5 14.9 19.4
-16 -1 5 5.7 17.4
-16 1 4 26.8 12.4
-16 -1 4 23.7 16.7
-16 1 3 12 10.7
-16 -1 3 26.1 17.3
16 -1 -3 -2.6 5.9
-16 1 2 -9.2 9.9
16 -1 -2 6.1 8.6
-16 -1 2 -6.5 9.9
-16 1 1 3.9 10.5
16 1 -1 11 8.5
-16 -1 1 -6 10.1
16 -1 -1 -5.5 8.1
-16 1 0 64.29 21.8
16 1 0 143.79 25.2
16 -1 0 97.19 21.9
-16 -1 0 93.79 25.3
16 1 1 59.29 17.5
-16 1 -1 14.4 12.7
-16 -1 -1 18.4 17.1
16 -1 1 -6 13.4
-16 2 5 63.49 22.6
-16 -2 5 113.69 28.5
16 2 -4 2.7 9.3
-16 2 4 0.8 10
-16 -2 4 0 9.9
-16 2 3 170.28 35.8
16 2 -3 176.48 22.2
-16 -2 3 205.78 39
-16 2 2 100.89 26.6
16 2 -2 77.09 17.6
-16 2 1 46.4 21.3
16 2 -1 44 16.1
16 -2 -1 40.8 14
-16 -2 1 39.8 16.5
16 2 0 1 10.6
-16 2 0 8.1 12.8
-16 -2 0 9.4 13.1
16 -2 0 -3.5 9.9
-16 2 -1 -2.6 10
-16 -2 -1 29.1 17.8
16 -2 1 51.69 17.9
16 3 -4 -15.2 8.2
-16 3 4 0.4 7.6
-16 -3 4 5.3 10.8
-16 3 3 70.89 21.4
16 3 -3 43.5 14.1
-16 -3 3 48.4 14.3
-16 -3 3 71.69 23.8
-16 3 2 115.99 32.4
16 3 -2 63.19 15.8
-16 -3 2 76.39 28.6
-16 3 1 7.1 14.2
16 3 -1 23.2 14.2
16 -3 -1 51.39 13.8
-16 -3 1 61.29 32.2
-16 3 0 0.1 13.3
16 3 0 6.8 9.6
-16 -3 0 -4.4 13.9
16 -3 0 10.5 11.6
16 3 1 188.48 32.8
-16 3 -1 120.59 30.1
-16 -3 -1 109.09 27.9
16 -3 1 176.08 30.6
-16 4 4 4.6 10.8
16 4 -4 1.4 10.4
-16 -4 4 5.7 10.7
-16 -4 4 36.9 20.6
-16 4 3 86.79 25.6
16 4 -3 83.29 19.2
-16 -4 3 47.4 19.1
-16 -4 3 128.99 30.3
16 4 -2 -3.3 9.9
-16 -4 2 4.2 14.8
16 -4 -2 1.8 5.8
-16 -4 2 -16 11.3
16 4 -1 -7.9 7.8
-16 4 1 8.1 13.5
16 -4 -1 9.7 8.6
16 4 0 27.6 11.8
-16 4 0 49.5 18.4
16 -4 0 16.3 13.1
-16 4 -1 10.9 15
16 4 1 34.4 18.8
16 -4 1 52.49 18.8
-16 5 4 7.1 9.9
16 5 -4 0.1 11.1
-16 -5 4 -5.4 11.7
-16 5 3 -2.1 12.6
16 5 -3 -19 8.4
-16 -5 3 7.6 13.2
-16 -5 3 -1.2 11.8
-16 5 2 30.6 20.1
16 5 -2 5.5 11.3
16 -5 -2 8.4 5.7
-16 -5 2 -0.5 10.2
-16 5 1 4.6 13.5
16 5 -1 12.6 9.8
-16 -5 1 8.8 13.3
16 -5 -1 -7.5 6.9
-16 5 0 13 14.4
16 5 0 -17.8 12
16 -5 0 14.2 13.2
-16 -5 0 9.7 15.6
16 5 1 35.2 18.3
-16 5 -1 -4.1 14.4
16 -5 1 47.6 18.1
-16 -5 -1 49.6 22
-16 6 4 50.69 23.5
16 6 -4 74.29 19.2
-16 -6 4 34.2 21
-16 6 3 59.59 19.9
16 6 -3 38.1 14.3
-16 -6 3 14.4 16.7
16 6 -2 -2.2 10.4
-16 6 2 -5.8 13.4
-16 -6 2 -9.8 9.2
16 -6 -2 -0.9 3.7
16 -6 -2 2 5.4
-16 6 1 44 24.4
16 6 -1 81.89 19.5
-16 -6 1 30.6 17.9
-16 6 0 -7.9 10.7
16 6 0 20.8 14.2
16 -6 0 -0.1 11.4
-16 -6 0 -13.6 10
-16 7 3 -14 9.5
16 7 -3 17.6 12
-16 -7 3 -2.6 10.3
16 7 -2 49.4 17.4
-16 7 2 20.7 14.9
-16 -7 2 57.69 19.1
16 7 -1 58.99 20.3
-16 -7 1 72.89 20.7
-16 7 0 -13.9 12.2
16 7 0 18.4 15.1
-16 -7 0 16.6 14.2
16 -7 0 1.2 11.7
-16 8 3 50.89 20.1
16 8 -3 64.59 19.9
-16 -8 3 37.3 18
16 8 -2 20.9 16.8
-16 8 2 31.8 16.6
-16 -8 2 44.3 17.1
16 8 -1 11.3 14.9
-16 8 1 4.5 14
-16 -8 1 5.3 14.3

_iucr_refine_instructions_details 
;
TITL cdo_a.res in P2(1)/c
    cdo.res
    created by SHELXL-2018/3 at 19:34:32 on 20-Nov-2022
REM Old TITL CDO in P2(1)/c
REM SHELXT solution in P2(1)/c: R1 0.157, Rweak 0.008, Alpha 0.031
REM <I/s> 0.532 for 135 systematic absences, Orientation as input
REM Formula found by SHELXT: C33 N2 O2
CELL 0.71073 13.2532 20.331 8.0845 90 100.529 90
ZERR 4 0.0005 0.0009 0.0003 0 0.001 0
LATT 1
SYMM -X,0.5+Y,0.5-Z
SFAC C H B N O
UNIT 128 68 4 8 8

L.S. 4
PLAN  20
SIZE 0.15 0.08 0.05
TEMP -103.15
list 4
fmap 2
ACTA
REM <olex2.extras>
REM <HklSrc "%.\\CDO.hkl">
REM </olex2.extras>

WGHT    0.100000
FVAR       0.77709
O2    5    1.085527    0.521409    0.907886    11.00000    0.02732    0.05772 =
         0.04987    0.02221    0.01240    0.01798
O1    5    0.405189    0.937964    0.578713    11.00000    0.04088    0.02636 =
         0.07005    0.01037    0.01235    0.01072
N1    4    0.529673    0.757218    0.702586    11.00000    0.01890    0.02188 =
         0.02673    0.00164    0.00409    0.00145
N2    4    0.800797    0.594330    0.707992    11.00000    0.02091    0.02493 =
         0.02949    0.00185    0.00432    0.00402
C12   1    0.432774    0.772897    0.743688    11.00000    0.01960    0.02620 =
         0.01935   -0.00128    0.00048    0.00166
C8    1    0.390615    0.835157    0.709219    11.00000    0.02281    0.02551 =
         0.02471   -0.00315   -0.00023    0.00253
C19   1    0.664100    0.675121    0.701921    11.00000    0.02136    0.02487 =
         0.02043    0.00292    0.00143    0.00130
C15   1    0.485390    0.641456    0.631802    11.00000    0.01912    0.02773 =
         0.02793   -0.00002    0.00111   -0.00003
AFIX  43
H15   2    0.414734    0.652264    0.600585    11.00000   -1.20000
AFIX   0
C20   1    0.874851    0.637187    0.796249    11.00000    0.02006    0.03365 =
         0.02460    0.00503    0.00598   -0.00072
C14   1    0.558597    0.690532    0.679358    11.00000    0.02135    0.02348 =
         0.02150    0.00086    0.00324    0.00183
C13   1    0.378939    0.727306    0.824121    11.00000    0.02461    0.02986 =
         0.02316    0.00637    0.00135    0.00344
AFIX  43
H13   2    0.408152    0.685428    0.855242    11.00000   -1.20000
AFIX   0
C18   1    0.693694    0.609043    0.688788    11.00000    0.01982    0.02688 =
         0.02259    0.00215    0.00314    0.00154
C17   1    0.620415    0.559435    0.663990    11.00000    0.02849    0.02136 =
         0.03051    0.00116    0.00684    0.00249
AFIX  43
H17   2    0.640400    0.514499    0.669563    11.00000   -1.20000
AFIX   0
C6    1    0.555751    0.872576    0.641094    11.00000    0.02906    0.02333 =
         0.02352   -0.00147    0.00315    0.00015
C2    1    0.703600    0.798363    0.698788    11.00000    0.02451    0.02638 =
         0.02162    0.00031    0.00343   -0.00106
C10   1    0.293907    0.850199    0.745995    11.00000    0.02483    0.03079 =
         0.02803   -0.00888   -0.00018    0.00578
AFIX  43
H10   2    0.265634    0.892789    0.721397    11.00000   -1.20000
AFIX   0
C21   1    0.851457    0.704493    0.815627    11.00000    0.02157    0.02897 =
         0.02643    0.00062    0.00452   -0.00295
C16   1    0.517713    0.576770    0.631003    11.00000    0.02767    0.02448 =
         0.02997   -0.00095    0.00390   -0.00252
AFIX  43
H16   2    0.467590    0.543028    0.606938    11.00000   -1.20000
AFIX   0
C28   1    0.834625    0.535466    0.640585    11.00000    0.03242    0.02483 =
         0.02933    0.00785    0.01344    0.00451
C1    1    0.596117    0.809447    0.681343    11.00000    0.02431    0.02324 =
         0.02134   -0.00192    0.00405   -0.00226
C7    1    0.446719    0.886244    0.635605    11.00000    0.03283    0.02323 =
         0.02970   -0.00480    0.00216    0.00371
C3    1    0.764502    0.851309    0.665704    11.00000    0.02595    0.02828 =
         0.02539   -0.00216    0.00580   -0.00309
AFIX  43
H3    2    0.836444    0.844888    0.677119    11.00000   -1.20000
AFIX   0
C5    1    0.620487    0.923178    0.606698    11.00000    0.03756    0.01996 =
         0.02850   -0.00130    0.00468   -0.00201
AFIX  43
H5    2    0.592543    0.965394    0.575779    11.00000   -1.20000
AFIX   0
C25   1    0.972885    0.612249    0.865795    11.00000    0.02257    0.04103 =
         0.03092    0.00966    0.00742    0.00438
C26   1    1.002531    0.544290    0.838525    11.00000    0.02470    0.04235 =
         0.03473    0.01827    0.01287    0.00894
C29   1    0.778078    0.506433    0.496058    11.00000    0.04027    0.02876 =
         0.03388    0.00452    0.01556    0.00360
AFIX  43
H29   2    0.715454    0.525913    0.442356    11.00000   -1.20000
AFIX   0
C4    1    0.724236    0.912645    0.617038    11.00000    0.03562    0.02823 =
         0.02904   -0.00379    0.00942   -0.00894
AFIX  43
H4    2    0.767458    0.946962    0.591155    11.00000   -1.20000
AFIX   0
C11   1    0.283610    0.743039    0.858283    11.00000    0.02430    0.03975 =
         0.02729    0.00389    0.00560    0.00170
AFIX  43
H11   2    0.247403    0.711358    0.911119    11.00000   -1.20000
AFIX   0
C27   1    0.930370    0.508320    0.711787    11.00000    0.03214    0.03370 =
         0.03619    0.01315    0.01811    0.00892
C9    1    0.239624    0.803902    0.817304    11.00000    0.02154    0.04429 =
         0.02950   -0.00255    0.00536    0.00415
AFIX  43
H9    2    0.172931    0.813568    0.838110    11.00000   -1.20000
AFIX   0
C30   1    0.812389    0.449915    0.431039    11.00000    0.05045    0.02893 =
         0.04100   -0.00063    0.02354   -0.00210
AFIX  43
H30   2    0.773605    0.430889    0.332176    11.00000   -1.20000
AFIX   0
C24   1    1.043805    0.654069    0.961889    11.00000    0.01932    0.05721 =
         0.03829    0.01573    0.00060   -0.00042
AFIX  43
H24   2    1.109272    0.637248    1.011258    11.00000   -1.20000
AFIX   0
C22   1    0.926778    0.743757    0.912229    11.00000    0.02601    0.03975 =
         0.03210    0.00374    0.00442   -0.00453
AFIX  43
H22   2    0.912357    0.788936    0.926875    11.00000   -1.20000
AFIX   0
C23   1    1.021681    0.719116    0.987336    11.00000    0.02588    0.04483 =
         0.04190    0.00693   -0.00031   -0.00560
AFIX  43
H23   2    1.070584    0.746585    1.055131    11.00000   -1.20000
AFIX   0
C32   1    0.961994    0.449883    0.645483    11.00000    0.04038    0.03071 =
         0.05246    0.01626    0.02485    0.01213
AFIX  43
H32   2    1.025255    0.430434    0.696375    11.00000   -1.20000
AFIX   0
C31   1    0.903785    0.420260    0.509168    11.00000    0.05490    0.02606 =
         0.06113    0.00835    0.03628    0.00741
AFIX  43
H31   2    0.925228    0.379845    0.467800    11.00000   -1.20000
AFIX   0
B3    3    0.743616    0.728810    0.740586    11.00000    0.02164    0.03062 =
         0.02348   -0.00190    0.00667   -0.00186
HKLF 4


REM  cdo_a.res in P2(1)/c
REM wR2 = 0.1751, GooF = S = 1.009, Restrained GooF = 1.009 for all data
REM R1 = 0.0557 for 3207 Fo > 4sig(Fo) and 0.0934 for all 4684 data
REM 334 parameters refined using 0 restraints

END  
     
WGHT      0.0556      0.4560 

REM Highest difference peak  0.294,  deepest hole -0.238,  1-sigma level  0.061
Q1    1   0.7041  0.7039  0.7032  11.00000  0.05    0.29
Q2    1   0.6650  0.8012  0.6789  11.00000  0.05    0.23
Q3    1   0.4923  0.4763  0.7303  11.00000  0.05    0.22
Q4    1   0.7510  0.8456  0.8183  11.00000  0.05    0.22
Q5    1   0.7017  0.3940  0.1230  11.00000  0.05    0.21
Q6    1   1.1715  0.5328  0.8626  11.00000  0.05    0.20
Q7    1   0.4616  0.7821  0.5541  11.00000  0.05    0.19
Q8    1   0.7201  0.7720  0.7642  11.00000  0.05    0.19
Q9    1   0.4011  0.5945  0.7663  11.00000  0.05    0.19
Q10   1   1.1250  0.6133  0.9599  11.00000  0.05    0.19
Q11   1   1.0410  0.4465  0.7793  11.00000  0.05    0.19
Q12   1   0.6174  0.9026  0.8217  11.00000  0.05    0.19
Q13   1   0.7605  0.8526  0.4971  11.00000  0.05    0.19
Q14   1   0.4304  0.7596  1.0015  11.00000  0.05    0.19
Q15   1   0.1781  0.7264  0.9979  11.00000  0.05    0.19
Q16   1   0.7798  0.4169  0.1631  11.00000  0.05    0.19
Q17   1   0.8752  0.4232  0.7295  11.00000  0.05    0.19
Q18   1   0.1784  0.8197  0.9422  11.00000  0.05    0.18
Q19   1   1.1762  0.5639  0.9598  11.00000  0.05    0.18
Q20   1   0.3785  0.5412  0.7395  11.00000  0.05    0.18

  REM The information below was added by Olex2.
  REM
  REM R1 = 0.0557 for 3207 Fo > 4sig(Fo) and 0.0934 for all 17198 data
  REM n/a parameters refined using n/a restraints
  REM Highest difference peak 0.29, deepest hole -0.24
  REM Mean Shift 0, Max Shift -0.001.

  REM +++ Tabular Listing of Refinement Information +++
  REM R1_all = 0.0934
  REM R1_gt = 0.0557
  REM wR_ref = 0.1751
  REM GOOF = 1.009
  REM Shift_max = -0.001
  REM Shift_mean = 0
  REM Reflections_all = 17198
  REM Reflections_gt = 3207
  REM Parameters = n/a
  REM Hole = -0.24
  REM Peak = 0.29
  REM Flack = n/a

  
;
_olex2_submission_special_instructions 'No special instructions were received'
