# Supplementary material for: Efficient, narrow-band, and stable electroluminescence from organoboron-nitrogen-carbonyl emitter
Source: Nat Commun. 2024 Jan 25;15:731. doi: 10.1038/s41467-024-44981-1 (PMC10810797; doi:10.1038/s41467-024-44981-1)
Supplement: Supplementary file 5 — Source Data [file 41467_2024_44981_MOESM5_ESM.zip]

Archive with 3 entries (2 files):
- Source data/
- Source data/SourceData_Fig2.xlsx
- Source data/SourceData_Fig3.xlsx
