# Supplementary material for: Efficient, narrow-band, and stable electroluminescence from organoboron-nitrogen-carbonyl emitter
Source: Nat Commun. 2024 Jan 25;15:731. doi: 10.1038/s41467-024-44981-1 (PMC10810797; doi:10.1038/s41467-024-44981-1)
Supplement: Supplementary file 5 — Source Data [file 41467_2024_44981_MOESM5_ESM.zip › Source data/SourceData_Fig2.xlsx]

## Sheet: 2a
Wavelength	Abs	Wavelength	Em
650	0.000679579	470	0.00115
649.5	0.000679579	471	0.00128
649	0.000679579	472	0.00158
648.5	0.000339789	473	0.00194
648	0.000339789	474	0.00233
647.5	0.000339789	475	0.00282
647	0	476	0.00347
646.5	0	477	0.00418
646	0	478	0.00505
645.5	0.000339789	479	0.00618
645	0.000339789	480	0.00744
644.5	0.000339789	481	0.00893
644	0.000339789	482	0.01087
643.5	0.000339789	483	0.01337
643	0.000339789	484	0.01631
642.5	0.000339789	485	0.01972
642	0.000339789	486	0.02381
641.5	0.000339789	487	0.02873
641	0.000339789	488	0.03448
640.5	0.000339789	489	0.04148
640	0.000339789	490	0.05003
639.5	0.000339789	491	0.05995
639	0.000339789	492	0.07162
638.5	0.000339789	493	0.086
638	0.000339789	494	0.1019
637.5	0.000339789	495	0.12108
637	0.000339789	496	0.14381
636.5	0.000339789	497	0.16997
636	0.000339789	498	0.20019
635.5	0.000339789	499	0.23456
635	0.000339789	500	0.2753
634.5	0.000339789	501	0.3181
634	0.000339789	502	0.36585
633.5	0.000339789	503	0.41989
633	0.000339789	504	0.47907
632.5	0.000339789	505	0.54254
632	0.000339789	506	0.60516
631.5	0.000339789	507	0.67063
631	0.000339789	508	0.73324
630.5	0.000339789	509	0.793
630	0.000339789	510	0.84675
629.5	0.000339789	511	0.89336
629	0.000339789	512	0.93424
628.5	0.000339789	513	0.96398
628	0.000339789	514	0.98771
627.5	0.000339789	515	0.99857
627	0.000339789	516	1
626.5	0.000339789	517	0.99571
626	0.000679579	518	0.9837
625.5	0.000339789	519	0.96455
625	0.000339789	520	0.93881
624.5	0.000339789	521	0.91051
624	0.000339789	522	0.88077
623.5	0.000339789	523	0.84704
623	0.000339789	524	0.80901
622.5	0.000339789	525	0.77327
622	0.000339789	526	0.73782
621.5	0.000339789	527	0.70294
621	0.000339789	528	0.66834
620.5	0.000339789	529	0.63375
620	0.000339789	530	0.60087
619.5	0.000339789	531	0.57113
619	0.000339789	532	0.54083
618.5	0.000339789	533	0.51224
618	0.000339789	534	0.48479
617.5	0.000339789	535	0.45991
617	0.000339789	536	0.43533
616.5	0	537	0.4136
616	0	538	0.39187
615.5	0	539	0.371
615	0.000339789	540	0.35298
614.5	0.000339789	541	0.33554
614	0.000339789	542	0.31896
613.5	0.000339789	543	0.30323
613	0.000339789	544	0.28894
612.5	0.000339789	545	0.27444
612	0.000339789	546	0.26101
611.5	0.000339789	547	0.24802
611	0.000339789	548	0.23602
610.5	0.000339789	549	0.22492
610	0.000339789	550	0.2136
609.5	0.000339789	551	0.20328
609	0.000339789	552	0.19344
608.5	0.000339789	553	0.18369
608	0.000339789	554	0.17369
607.5	0.000339789	555	0.16445
607	0.000339789	556	0.1567
606.5	0.000339789	557	0.14853
606	0.000339789	558	0.14024
605.5	0.000339789	559	0.13303
605	0.000339789	560	0.12588
604.5	0.000339789	561	0.11851
604	0.000339789	562	0.1121
603.5	0.000339789	563	0.1059
603	0.000339789	564	0.09961
602.5	0.000339789	565	0.09409
602	0.000339789	566	0.08889
601.5	0.000339789	567	0.08403
601	0.000339789	568	0.07914
600.5	0.000339789	569	0.07459
600	0.000339789	570	0.0703
599.5	0.000339789	571	0.0663
599	0.000339789	572	0.06227
598.5	0.000339789	573	0.05881
598	0.000339789	574	0.05509
597.5	0.000339789	575	0.05189
597	0.000339789	576	0.04889
596.5	0.000339789	577	0.04617
596	0.000339789	578	0.04363
595.5	0.000339789	579	0.04111
595	0.000339789	580	0.03877
594.5	0.000339789	581	0.03654
594	0.000339789	582	0.03448
593.5	0.000339789	583	0.03268
593	0.000339789	584	0.03096
592.5	0.000339789	585	0.02927
592	0.000339789	586	0.02756
591.5	0.000339789	587	0.02619
591	0.000339789	588	0.02474
590.5	0.000339789	589	0.02357
590	0.000339789	590	0.02216
589.5	0.000339789	591	0.02101
589	0.000339789	592	0.01994
588.5	0.000339789	593	0.01911
588	0.000339789	594	0.01797
587.5	0.000339789	595	0.01714
587	0.000339789	596	0.01612
586.5	0.000339789	597	0.01538
586	0.000339789	598	0.0146
585.5	0.000339789	599	0.01394
585	0.000339789	600	0.01317
584.5	0.000339789	601	0.01236
584	0.000339789	602	0.01182
583.5	0.000339789	603	0.0111
583	0.000339789	604	0.01057
582.5	0.000339789	605	0.01
582	0.000339789	606	0.00955
581.5	0.000339789	607	0.00915
581	0.000339789	608	0.00865
580.5	0.000339789	609	0.00823
580	0.000339789	610	0.00779
579.5	0.000339789	611	0.0074
579	0.000339789	612	0.00704
578.5	0.000339789	613	0.0066
578	0.000339789	614	0.00627
577.5	0.000339789	615	0.00598
577	0.000339789	616	0.00566
576.5	0.000339789	617	0.00535
576	0.000339789	618	0.00501
575.5	0.000339789	619	0.00476
575	0.000339789	620	0.00445
574.5	0.000339789	621	0.00426
574	0.000339789	622	0.00404
573.5	0.000339789	623	0.00378
573	0.000339789	624	0.0036
572.5	0.000339789	625	0.00341
572	0.000339789	626	0.00319
571.5	0.000339789	627	0.00304
571	0.000339789	628	0.0029
570.5	0.000339789	629	0.00269
570	0.000339789	630	0.00251
569.5	0.000339789	631	0.00239
569	0.000339789	632	0.00231
568.5	0.000339789	633	0.00217
568	0.000339789	634	0.00201
567.5	0.000339789	635	0.00189
567	0.000679579	636	0.00181
566.5	0.000679579	637	0.00168
566	0.000679579	638	0.00161
565.5	0.000339789	639	0.00151
565	0.000339789	640	0.00141
564.5	0.000339789	641	0.00136
564	0.000339789	642	0.00129
563.5	0.000339789	643	0.00122
563	0.000339789	644	0.00115
562.5	0.000339789	645	0.00109
562	0.000339789	646	0.00104
561.5	0.000339789	647	0.000995829
561	0.000339789	648	0.000925781
560.5	0.000339789	649	0.000857734
560	0.000339789	650	0.00081113
559.5	0.000339789	651	0.000794548
559	0.000339789	652	0.000753376
558.5	0.000339789	653	0.000707059
558	0.000339789	654	0.000683614
557.5	0.000339789	655	0.00061957
557	0.000339789	656	0.000573824
556.5	0.000339789	657	0.000525791
556	0.000339789	658	0.000519787
555.5	0.000339789	659	0.000504062
555	0.000339789	660	0.000460031
554.5	0.000339789	661	0.000432012
554	0.000339789	662	0.00040485
553.5	0.000339789	663	0.000369969
553	0.000339789	664	0.000361106
552.5	0.000339789	665	0.000349955
552	0.000339789	666	0.000320793
551.5	0.000339789	667	0.000315646
551	0.000339789	668	0.000286197
550.5	0.000339789	669	0.000262753
550	0.000679579	670	0.000257892
549.5	0.000679579	671	0.000250172
549	0.000679579	672	0.000229587
548.5	0.000679579	673	0.000211003
548	0.000679579	674	0.000200996
547.5	0.000679579	675	0.000181268
547	0.000679579	676	0.000159824
546.5	0.000679579	677	0.000154392
546	0.000679579	678	0.000145815
545.5	0.000679579	679	0.000130947
545	0.000679579	680	0.000121512
544.5	0.000679579	681	0.000110076
544	0.000679579	682	0.000107503
543.5	0.000679579	683	8.89184e-05
543	0.00102	684	8.40579e-05
542.5	0.00102	685	8.17706e-05
542	0.00102	686	8.20565e-05
541.5	0.00102	687	6.31864e-05
541	0.00136	688	5.94696e-05
540.5	0.00136	689	5.97555e-05
540	0.00136	690	3.63107e-05
539.5	0.00136	691	3.34516e-05
539	0.00136	692	3.48812e-05
538.5	0.0017	693	3.11643e-05
538	0.0017	694	2.14433e-05
537.5	0.00204	695	2.97348e-05
537	0.00204	696	1.40097e-05
536.5	0.00238	697	1.57251e-05
536	0.00238	698	1.42956e-05
535.5	0.00272	699	9.43507e-06
535	0.00272	700	0
534.5	0.00306		--
534	0.0034
533.5	0.00374
533	0.00408
532.5	0.00442
532	0.00476
531.5	0.0051
531	0.00578
530.5	0.00646
530	0.00714
529.5	0.00782
529	0.00849
528.5	0.00917
528	0.00985
527.5	0.01087
527	0.01189
526.5	0.01325
526	0.01427
525.5	0.01529
525	0.01665
524.5	0.01801
524	0.01937
523.5	0.02141
523	0.02379
522.5	0.02616
522	0.02888
521.5	0.03126
521	0.03364
520.5	0.03636
520	0.03942
519.5	0.04315
519	0.04757
518.5	0.05199
518	0.05708
517.5	0.06184
517	0.06626
516.5	0.07102
516	0.07611
515.5	0.08223
515	0.0897
514.5	0.09752
514	0.10635
513.5	0.11485
513	0.12368
512.5	0.13252
512	0.14271
511.5	0.15392
511	0.1682
510.5	0.18315
510	0.19946
509.5	0.21509
509	0.23072
508.5	0.24601
508	0.26198
507.5	0.27965
507	0.30207
506.5	0.32484
506	0.34896
505.5	0.37207
505	0.3945
504.5	0.4159
504	0.43697
503.5	0.46041
503	0.49201
502.5	0.52396
502	0.55827
501.5	0.59191
501	0.62351
500.5	0.65138
500	0.6755
499.5	0.69963
499	0.73564
498.5	0.76724
498	0.79884
497.5	0.82739
497	0.85151
496.5	0.8702
496	0.88481
495.5	0.89806
495	0.91845
494.5	0.93408
494	0.94801
493.5	0.95957
493	0.96874
492.5	0.97587
492	0.98097
491.5	0.98539
491	0.99083
490.5	0.99422
490	0.99694
489.5	0.99864
489	1
488.5	0.99898
488	0.99796
487.5	0.99592
487	0.99286
486.5	0.98709
486	0.98335
485.5	0.97927
485	0.97384
484.5	0.96704
484	0.95821
483.5	0.94597
483	0.93306
482.5	0.91675
482	0.90418
481.5	0.89127
481	0.87632
480.5	0.85797
480	0.83724
479.5	0.81346
479	0.78967
478.5	0.76487
478	0.7455
477.5	0.72749
477	0.70846
476.5	0.68875
476	0.66837
475.5	0.64662
475	0.62623
474.5	0.6055
474	0.58919
473.5	0.57424
473	0.55895
472.5	0.54366
472	0.52735
471.5	0.5107
471	0.49473
470.5	0.47978
470	0.46755
469.5	0.45668
469	0.44648
468.5	0.43663
468	0.42644
467.5	0.41556
467	0.40537
466.5	0.39551
466	0.3877
465.5	0.38056
465	0.37343
464.5	0.36629
464	0.35882
463.5	0.34998
463	0.34149
462.5	0.33299
462	0.32586
461.5	0.31906
461	0.31193
460.5	0.30479
460	0.29698
459.5	0.28814
459	0.27999
458.5	0.27149
458	0.26436
457.5	0.25756
457	0.2511
456.5	0.24431
456	0.23717
455.5	0.22902
455	0.2212
454.5	0.21339
454	0.20659
453.5	0.20014
453	0.19368
452.5	0.18688
452	0.18009
451.5	0.17227
451	0.1648
450.5	0.15766
450	0.15087
449.5	0.14543
449	0.14033
448.5	0.13524
448	0.1298
447.5	0.12402
447	0.11859
446.5	0.11349
446	0.10839
445.5	0.10432
445	0.10058
444.5	0.09718
444	0.09378
443.5	0.09004
443	0.08597
442.5	0.08223
442	0.07849
441.5	0.07543
441	0.07271
440.5	0.07034
440	0.06796
439.5	0.06558
439	0.06286
438.5	0.06014
438	0.05776
437.5	0.05573
437	0.05403
436.5	0.05233
436	0.05097
435.5	0.04927
435	0.04757
434.5	0.04587
434	0.04417
433.5	0.04281
433	0.04111
432.5	0.03976
432	0.03874
431.5	0.03738
431	0.03568
430.5	0.03432
430	0.0333
429.5	0.03194
429	0.03092
428.5	0.0299
428	0.02888
427.5	0.02786
427	0.02684
426.5	0.02582
426	0.02514
425.5	0.02413
425	0.02345
424.5	0.02277
424	0.02209
423.5	0.02107
423	0.02005
422.5	0.01937
422	0.01869
421.5	0.01801
421	0.01767
420.5	0.01733
420	0.01699
419.5	0.01665
419	0.01631
418.5	0.01597
418	0.01597
417.5	0.01597
417	0.01563
416.5	0.01597
416	0.01597
415.5	0.01597
415	0.01597
414.5	0.01631
414	0.01665
413.5	0.01699
413	0.01733
412.5	0.01767
412	0.01801
411.5	0.01835
411	0.01903
410.5	0.01937
410	0.02005
409.5	0.02005
409	0.02039
408.5	0.02039
408	0.02039
407.5	0.02039
407	0.02039
406.5	0.02005
406	0.02005
405.5	0.02005
405	0.02005
404.5	0.02005
404	0.01971
403.5	0.01937
403	0.01903
402.5	0.01869
402	0.01835
401.5	0.01835
401	0.01835
400.5	0.01801
400	0.01801
399.5	0.01801
399	0.01801
398.5	0.01801
398	0.01801
397.5	0.01835
397	0.01869
396.5	0.01869
396	0.01937
395.5	0.01971
395	0.02039
394.5	0.02107
394	0.02175
393.5	0.02243
393	0.02311
392.5	0.02379
392	0.0248
391.5	0.02582
391	0.02684
390.5	0.0282
390	0.02888
389.5	0.0299
389	0.03058
388.5	0.03126
388	0.0316
387.5	0.03228
387	0.03262
386.5	0.0333
386	0.0333
385.5	0.03364
385	0.0333
384.5	0.03296
384	0.03262
383.5	0.03228
383	0.0316
382.5	0.03092
382	0.03058
381.5	0.0299
381	0.02922
380.5	0.0282
380	0.02718
379.5	0.0265
379	0.02616
378.5	0.02548
378	0.02514
377.5	0.0248
377	0.0248
376.5	0.0248
376	0.0248
375.5	0.0248
375	0.02548
374.5	0.02582
374	0.0265
373.5	0.02752
373	0.02854
372.5	0.03024
372	0.03194
371.5	0.03432
371	0.03704
370.5	0.03976
370	0.04247
369.5	0.04621
369	0.05029
368.5	0.05539
368	0.0615
367.5	0.0683
367	0.07611
366.5	0.08359
366	0.09072
365.5	0.09888
365	0.10771
364.5	0.11757
364	0.1298
363.5	0.14271
363	0.15596
362.5	0.16854
362	0.18077
361.5	0.19198
361	0.20183
360.5	0.21101
360	0.2212
359.5	0.22834
359	0.23411
358.5	0.23751
358	0.23853
357.5	0.23717
357	0.23411
356.5	0.23038
356	0.22562
355.5	0.2195
355	0.21373
354.5	0.20761
354	0.2015
353.5	0.19436
353	0.18654
352.5	0.17873
352	0.17091
351.5	0.1631
351	0.15562
350.5	0.14883
350	0.14305
349.5	0.13761
349	0.1332
348.5	0.12878
348	0.12504
347.5	0.12198
347	0.11961
346.5	0.11723
346	0.11451
345.5	0.11281
345	0.11111
344.5	0.11009
344	0.10907
343.5	0.10839
343	0.10771
342.5	0.10703
342	0.10601
341.5	0.10533
341	0.10432
340.5	0.1033
340	0.10228
339.5	0.10092
339	0.09922
338.5	0.09684
338	0.09446
337.5	0.09174
337	0.08902
336.5	0.08665
336	0.08427
335.5	0.08189
335	0.07951
334.5	0.07713
334	0.07441
333.5	0.0717
333	0.06932
332.5	0.06762
332	0.06592
331.5	0.0649
331	0.06388
330.5	0.06354
330	0.06286
329.5	0.0632
329	0.06354
328.5	0.06388
328	0.06456
327.5	0.06592
327	0.06728
326.5	0.06898
326	0.07136
325.5	0.07373
325	0.07611
324.5	0.07849
324	0.08121
323.5	0.08461
323	0.08902
322.5	0.09446
322	0.10092
321.5	0.10839
321	0.11519
320.5	0.12266
320	0.13082
319.5	0.13999
319	0.15019
318.5	0.16242
318	0.17465
317.5	0.18722
317	0.19844
316.5	0.20795
316	0.21577
315.5	0.22222
315	0.22766
314.5	0.23411
314	0.23853
313.5	0.24193
313	0.24397
312.5	0.24499
312	0.24533
311.5	0.24499
311	0.24533
310.5	0.24567
310	0.24635
309.5	0.24703
309	0.24771
308.5	0.24873
308	0.25008
307.5	0.25178
307	0.25382
306.5	0.25688
306	0.2596
305.5	0.26334
305	0.26639
304.5	0.26979
304	0.27387
303.5	0.27829
303	0.28372
302.5	0.29018
302	0.29766
301.5	0.30513
301	0.31227
300.5	0.3177
300	0.32178
	--

## Sheet: 2b
Time (μs)	Emission
0	0
0.01221	0
0.02441	1
0.03662	0
0.04883	0
0.06104	1
0.07324	1
0.08545	0
0.09766	1
0.10986	0
0.12207	1
0.13428	1
0.14648	0
0.15869	0
0.1709	2
0.18311	0
0.19531	1
0.20752	1
0.21973	1
0.23193	1
0.24414	2
0.25635	1
0.26856	0
0.28076	0
0.29297	1
0.30518	0
0.31738	2
0.32959	0
0.3418	1
0.354	0
0.36621	0
0.37842	1
0.39063	3
0.40283	0
0.41504	0
0.42725	0
0.43945	0
0.45166	1
0.46387	1
0.47607	0
0.48828	1
0.50049	2
0.5127	0
0.5249	1
0.53711	0
0.54932	0
0.56152	3
0.57373	0
0.58594	2
0.59815	2
0.61035	2
0.62256	1
0.63477	1
0.64697	0
0.65918	1
0.67139	0
0.68359	1
0.6958	2
0.70801	1
0.72022	0
0.73242	1
0.74463	2
0.75684	0
0.76904	1
0.78125	1
0.79346	3
0.80566	0
0.81787	0
0.83008	0
0.84229	0
0.85449	1
0.8667	0
0.87891	2
0.89111	0
0.90332	1
0.91553	0
0.92773	0
0.93994	3
0.95215	0
0.96436	1
0.97656	0
0.98877	0
1.00098	0
1.01318	0
1.02539	0
1.0376	0
1.0498	0
1.06201	1
1.07422	2
1.08643	1
1.09863	0
1.11084	1
1.12305	1
1.13525	1
1.14746	2
1.15967	0
1.17188	0
1.18408	1
1.19629	0
1.2085	1
1.2207	1
1.23291	0
1.24512	0
1.25732	1
1.26953	0
1.28174	0
1.29395	0
1.30615	0
1.31836	0
1.33057	0
1.34277	0
1.35498	1
1.36719	2
1.37939	1
1.3916	1
1.40381	0
1.41602	0
1.42822	0
1.44043	4
1.45264	0
1.46484	1
1.47705	1
1.48926	1
1.50146	1
1.51367	0
1.52588	1
1.53809	0
1.55029	1
1.5625	0
1.57471	0
1.58691	0
1.59912	0
1.61133	1
1.62354	0
1.63574	2
1.64795	1
1.66016	0
1.67236	0
1.68457	0
1.69678	2
1.70898	1
1.72119	0
1.7334	1
1.74561	3
1.75781	2
1.77002	0
1.78223	1
1.79443	0
1.80664	1
1.81885	0
1.83105	0
1.84326	0
1.85547	2
1.86768	1
1.87988	1
1.89209	1
1.9043	0
1.9165	0
1.92871	0
1.94092	0
1.95313	1
1.96533	1
1.97754	2
1.98975	0
2.00195	1
2.01416	0
2.02637	0
2.03857	2
2.05078	0
2.06299	1
2.0752	1
2.0874	0
2.09961	2
2.11182	0
2.12402	0
2.13623	0
2.14844	0
2.16064	0
2.17285	0
2.18506	0
2.19727	0
2.20947	1
2.22168	1
2.23389	1
2.24609	0
2.2583	3
2.27051	3
2.28271	0
2.29492	0
2.30713	2
2.31934	0
2.33154	0
2.34375	1
2.35596	0
2.36816	0
2.38037	2
2.39258	1
2.40479	2
2.41699	0
2.4292	0
2.44141	0
2.45361	3
2.46582	1
2.47803	0
2.49023	0
2.50244	2
2.51465	1
2.52686	0
2.53906	0
2.55127	3
2.56348	1
2.57568	0
2.58789	0
2.6001	2
2.6123	2
2.62451	1
2.63672	2
2.64893	0
2.66113	0
2.67334	0
2.68555	1
2.69775	0
2.70996	1
2.72217	0
2.73438	0
2.74658	0
2.75879	0
2.771	0
2.7832	2
2.79541	0
2.80762	0
2.81982	0
2.83203	0
2.84424	0
2.85645	0
2.86865	1
2.88086	0
2.89307	1
2.90527	1
2.91748	1
2.92969	1
2.94189	0
2.9541	0
2.96631	1
2.97852	0
2.99072	0
3.00293	0
3.01514	0
3.02734	1
3.03955	1
3.05176	0
3.06396	1
3.07617	1
3.08838	1
3.10059	1
3.11279	1
3.125	0
3.13721	0
3.14941	1
3.16162	0
3.17383	1
3.18604	0
3.19824	1
3.21045	0
3.22266	1
3.23486	0
3.24707	1
3.25928	0
3.27148	2
3.28369	0
3.2959	0
3.30811	1
3.32031	1
3.33252	0
3.34473	0
3.35693	0
3.36914	0
3.38135	0
3.39355	2
3.40576	0
3.41797	1
3.43018	0
3.44238	3
3.45459	0
3.4668	0
3.479	2
3.49121	2
3.50342	2
3.51563	0
3.52783	2
3.54004	1
3.55225	0
3.56445	0
3.57666	1
3.58887	0
3.60107	0
3.61328	1
3.62549	0
3.6377	0
3.6499	1
3.66211	4
3.67432	0
3.68652	0
3.69873	1
3.71094	0
3.72314	1
3.73535	2
3.74756	4
3.75977	16
3.77197	32
3.78418	45
3.79639	110
3.80859	210
3.8208	3537
3.83301	53181
3.84521	78721
3.85742	23085
3.86963	4454
3.88184	1030
3.89404	361
3.90625	208
3.91846	156
3.93066	109
3.94287	110
3.95508	109
3.96729	90
3.97949	98
3.9917	112
4.00391	99
4.01611	71
4.02832	85
4.04053	110
4.05273	82
4.06494	73
4.07715	97
4.08936	88
4.10156	80
4.11377	68
4.12598	87
4.13818	93
4.15039	85
4.1626	83
4.1748	84
4.18701	79
4.19922	62
4.21143	94
4.22363	88
4.23584	69
4.24805	73
4.26025	52
4.27246	83
4.28467	75
4.29688	65
4.30908	88
4.32129	61
4.3335	78
4.3457	68
4.35791	75
4.37012	74
4.38232	61
4.39453	62
4.40674	55
4.41895	67
4.43115	67
4.44336	68
4.45557	79
4.46777	67
4.47998	80
4.49219	63
4.50439	52
4.5166	61
4.52881	68
4.54102	55
4.55322	71
4.56543	68
4.57764	71
4.58984	61
4.60205	61
4.61426	64
4.62646	63
4.63867	63
4.65088	53
4.66309	57
4.67529	63
4.6875	69
4.69971	55
4.71191	64
4.72412	39
4.73633	64
4.74854	59
4.76074	58
4.77295	66
4.78516	50
4.79736	57
4.80957	61
4.82178	50
4.83398	53
4.84619	54
4.8584	60
4.87061	70
4.88281	54
4.89502	46
4.90723	52
4.91943	54
4.93164	44
4.94385	48
4.95605	66
4.96826	49
4.98047	41
4.99268	60
5.00488	50
5.01709	51
5.0293	55
5.0415	54
5.05371	57
5.06592	50
5.07813	42
5.09033	48
5.10254	42
5.11475	54
5.12695	44
5.13916	44
5.15137	42
5.16357	52
5.17578	39
5.18799	53
5.2002	45
5.2124	36
5.22461	50
5.23682	39
5.24902	57
5.26123	38
5.27344	49
5.28564	44
5.29785	48
5.31006	45
5.32227	36
5.33447	32
5.34668	52
5.35889	44
5.37109	31
5.3833	40
5.39551	31
5.40771	44
5.41992	47
5.43213	39
5.44434	38
5.45654	46
5.46875	51
5.48096	41
5.49316	39
5.50537	39
5.51758	39
5.52979	52
5.54199	45
5.5542	43
5.56641	45
5.57861	32
5.59082	47
5.60303	34
5.61523	45
5.62744	47
5.63965	42
5.65186	36
5.66406	33
5.67627	40
5.68848	35
5.70068	37
5.71289	43
5.7251	38
5.7373	29
5.74951	37
5.76172	35
5.77393	36
5.78613	28
5.79834	35
5.81055	29
5.82275	41
5.83496	29
5.84717	35
5.85938	43
5.87158	40
5.88379	42
5.896	33
5.9082	40
5.92041	44
5.93262	41
5.94482	29
5.95703	33
5.96924	34
5.98145	26
5.99365	22
6.00586	38
6.01807	33
6.03027	35
6.04248	32
6.05469	38
6.06689	30
6.0791	37
6.09131	29
6.10352	28
6.11572	22
6.12793	43
6.14014	28
6.15234	24
6.16455	29
6.17676	26
6.18896	29
6.20117	24
6.21338	28
6.22559	21
6.23779	29
6.25	41
6.26221	25
6.27441	33
6.28662	36
6.29883	24
6.31104	28
6.32324	27
6.33545	25
6.34766	31
6.35986	29
6.37207	23
6.38428	29
6.39648	29
6.40869	31
6.4209	31
6.43311	22
6.44531	20
6.45752	25
6.46973	24
6.48193	23
6.49414	26
6.50635	22
6.51855	33
6.53076	29
6.54297	25
6.55518	29
6.56738	32
6.57959	25
6.5918	21
6.604	23
6.61621	15
6.62842	28
6.64063	20
6.65283	36
6.66504	23
6.67725	21
6.68945	19
6.70166	27
6.71387	27
6.72607	19
6.73828	22
6.75049	22
6.7627	20
6.7749	32
6.78711	29
6.79932	26
6.81152	21
6.82373	19
6.83594	32
6.84814	34
6.86035	19
6.87256	25
6.88477	28
6.89697	17
6.90918	24
6.92139	22
6.93359	24
6.9458	22
6.95801	21
6.97021	25
6.98242	23
6.99463	44
7.00684	26
7.01904	31
7.03125	29
7.04346	28
7.05566	13
7.06787	15
7.08008	25
7.09229	22
7.10449	17
7.1167	19
7.12891	28
7.14111	19
7.15332	19
7.16553	28
7.17773	27
7.18994	24
7.20215	29
7.21436	19
7.22656	15
7.23877	19
7.25098	16
7.26318	22
7.27539	27
7.2876	20
7.2998	17
7.31201	21
7.32422	21
7.33643	21
7.34863	23
7.36084	25
7.37305	19
7.38525	29
7.39746	18
7.40967	23
7.42188	24
7.43408	21
7.44629	17
7.4585	16
7.4707	17
7.48291	18
7.49512	14
7.50732	17
7.51953	22
7.53174	17
7.54395	17
7.55615	20
7.56836	13
7.58057	20
7.59277	30
7.60498	20
7.61719	20
7.62939	21
7.6416	17
7.65381	11
7.66602	19
7.67822	19
7.69043	11
7.70264	16
7.71484	14
7.72705	26
7.73926	14
7.75146	12
7.76367	22
7.77588	12
7.78809	26
7.80029	19
7.8125	18
7.82471	25
7.83691	16
7.84912	15
7.86133	19
7.87354	23
7.88574	21
7.89795	12
7.91016	18
7.92236	14
7.93457	27
7.94678	17
7.95898	19
7.97119	16
7.9834	17
7.99561	17
8.00781	12
8.02002	27
8.03223	13
8.04443	13
8.05664	16
8.06885	18
8.08105	19
8.09326	13
8.10547	19
8.11768	18
8.12988	21
8.14209	13
8.1543	18
8.1665	11
8.17871	12
8.19092	20
8.20313	16
8.21533	15
8.22754	9
8.23975	25
8.25195	19
8.26416	17
8.27637	21
8.28857	13
8.30078	21
8.31299	20
8.3252	18
8.3374	14
8.34961	18
8.36182	12
8.37402	13
8.38623	14
8.39844	18
8.41064	17
8.42285	13
8.43506	20
8.44727	13
8.45947	13
8.47168	17
8.48389	14
8.49609	14
8.5083	22
8.52051	17
8.53271	16
8.54492	16
8.55713	13
8.56934	17
8.58154	18
8.59375	22
8.60596	16
8.61816	16
8.63037	21
8.64258	12
8.65479	15
8.66699	13
8.6792	14
8.69141	12
8.70361	25
8.71582	24
8.72803	9
8.74023	11
8.75244	15
8.76465	13
8.77686	12
8.78906	9
8.80127	20
8.81348	11
8.82568	24
8.83789	15
8.8501	7
8.8623	12
8.87451	13
8.88672	17
8.89893	23
8.91113	9
8.92334	8
8.93555	12
8.94775	14
8.95996	8
8.97217	13
8.98438	17
8.99658	10
9.00879	20
9.021	10
9.0332	15
9.04541	12
9.05762	9
9.06982	8
9.08203	12
9.09424	17
9.10645	11
9.11865	12
9.13086	16
9.14307	13
9.15527	20
9.16748	18
9.17969	14
9.19189	12
9.2041	9
9.21631	10
9.22852	12
9.24072	19
9.25293	14
9.26514	23
9.27734	15
9.28955	14
9.30176	10
9.31396	15
9.32617	16
9.33838	12
9.35059	12
9.36279	11
9.375	12
9.38721	10
9.39941	13
9.41162	14
9.42383	12
9.43604	11
9.44824	15
9.46045	12
9.47266	15
9.48486	16
9.49707	12
9.50928	12
9.52148	13
9.53369	8
9.5459	19
9.55811	10
9.57031	13
9.58252	10
9.59473	15
9.60693	12
9.61914	12
9.63135	13
9.64355	12
9.65576	11
9.66797	10
9.68018	21
9.69238	6
9.70459	10
9.7168	13
9.729	13
9.74121	11
9.75342	13
9.76563	15
9.77783	5
9.79004	8
9.80225	11
9.81445	20
9.82666	9
9.83887	12
9.85107	14
9.86328	14
9.87549	13
9.8877	13
9.8999	16
9.91211	13
9.92432	9
9.93652	12
9.94873	7
9.96094	13
9.97314	10
9.98535	14
9.99756	11
10.0098	11
10.022	12
10.0342	12
10.0464	6
10.0586	13
10.0708	14
10.083	9
10.0952	14
10.1074	14
10.1196	3
10.1318	18
10.144	14
10.1563	13
10.1685	14
10.1807	7
10.1929	10
10.2051	17
10.2173	11
10.2295	13
10.2417	13
10.2539	17
10.2661	10
10.2783	17
10.2905	9
10.3027	11
10.3149	2
10.3271	7
10.3394	14
10.3516	14
10.3638	13
10.376	10
10.3882	13
10.4004	11
10.4126	12
10.4248	15
10.437	7
10.4492	11
10.4614	8
10.4736	10
10.4858	9
10.498	10
10.5103	13
10.5225	7
10.5347	6
10.5469	8
10.5591	9
10.5713	8
10.5835	6
10.5957	9
10.6079	13
10.6201	14
10.6323	10
10.6445	14
10.6567	10
10.6689	14
10.6812	6
10.6934	12
10.7056	14
10.7178	13
10.73	13
10.7422	12
10.7544	9
10.7666	14
10.7788	11
10.791	10
10.8032	7
10.8154	7
10.8276	15
10.8398	16
10.8521	8
10.8643	17
10.8765	15
10.8887	14
10.9009	9
10.9131	5
10.9253	13
10.9375	8
10.9497	12
10.9619	7
10.9741	9
10.9863	10
10.9985	13
11.0107	12
11.0229	10
11.0352	7
11.0474	9
11.0596	9
11.0718	5
11.084	11
11.0962	9
11.1084	8
11.1206	4
11.1328	6
11.145	7
11.1572	8
11.1694	12
11.1816	9
11.1938	7
11.2061	15
11.2183	10
11.2305	15
11.2427	13
11.2549	8
11.2671	9
11.2793	6
11.2915	8
11.3037	2
11.3159	9
11.3281	17
11.3403	8
11.3525	4
11.3647	14
11.377	11
11.3892	9
11.4014	7
11.4136	5
11.4258	5
11.438	11
11.4502	6
11.4624	8
11.4746	17
11.4868	5
11.499	12
11.5112	7
11.5234	15
11.5356	11
11.5479	9
11.5601	11
11.5723	14
11.5845	13
11.5967	5
11.6089	12
11.6211	13
11.6333	5
11.6455	8
11.6577	8
11.6699	5
11.6821	8
11.6943	6
11.7065	10
11.7188	7
11.731	9
11.7432	4
11.7554	8
11.7676	6
11.7798	9
11.792	4
11.8042	10
11.8164	9
11.8286	7
11.8408	9
11.853	8
11.8652	9
11.8774	15
11.8896	12
11.9019	12
11.9141	9
11.9263	6
11.9385	3
11.9507	10
11.9629	8
11.9751	4
11.9873	11
11.9995	7
12.0117	9
12.0239	8
12.0361	8
12.0483	6
12.0605	6
12.0728	8
12.085	9
12.0972	11
12.1094	6
12.1216	7
12.1338	8
12.146	11
12.1582	8
12.1704	14
12.1826	13
12.1948	7
12.207	7
12.2192	9
12.2314	11
12.2437	9
12.2559	13
12.2681	4
12.2803	6
12.2925	6
12.3047	13
12.3169	12
12.3291	11
12.3413	11
12.3535	8
12.3657	10
12.3779	8
12.3901	7
12.4023	13
12.4146	4
12.4268	5
12.439	4
12.4512	7
12.4634	10
12.4756	7
12.4878	8
12.5	7
12.5122	10
12.5244	13
12.5366	10
12.5488	10
12.561	9
12.5732	8
12.5854	4
12.5977	7
12.6099	9
12.6221	5
12.6343	6
12.6465	8
12.6587	6
12.6709	4
12.6831	12
12.6953	0
12.7075	7
12.7197	9
12.7319	8
12.7441	7
12.7563	9
12.7686	10
12.7808	8
12.793	10
12.8052	10
12.8174	10
12.8296	10
12.8418	8
12.854	8
12.8662	7
12.8784	9
12.8906	7
12.9028	7
12.915	6
12.9272	8
12.9395	5
12.9517	8
12.9639	11
12.9761	5
12.9883	7
13.0005	4
13.0127	8
13.0249	5
13.0371	6
13.0493	4
13.0615	6
13.0737	9
13.0859	14
13.0981	6
13.1104	7
13.1226	9
13.1348	9
13.147	7
13.1592	7
13.1714	8
13.1836	11
13.1958	4
13.208	5
13.2202	5
13.2324	9
13.2446	7
13.2568	11
13.269	7
13.2813	5
13.2935	7
13.3057	13
13.3179	13
13.3301	9
13.3423	7
13.3545	7
13.3667	6
13.3789	5
13.3911	10
13.4033	11
13.4155	10
13.4277	5
13.4399	8
13.4521	9
13.4644	11
13.4766	10
13.4888	12
13.501	8
13.5132	9
13.5254	5
13.5376	7
13.5498	4
13.562	10
13.5742	9
13.5864	9
13.5986	6
13.6108	5
13.623	6
13.6353	9
13.6475	2
13.6597	7
13.6719	5
13.6841	7
13.6963	13
13.7085	10
13.7207	4
13.7329	6
13.7451	19
13.7573	5
13.7695	7
13.7817	10
13.7939	5
13.8062	6
13.8184	6
13.8306	12
13.8428	4
13.855	7
13.8672	8
13.8794	7
13.8916	8
13.9038	5
13.916	6
13.9282	5
13.9404	9
13.9526	6
13.9648	2
13.9771	9
13.9893	5
14.0015	9
14.0137	7
14.0259	8
14.0381	10
14.0503	5
14.0625	5
14.0747	6
14.0869	4
14.0991	6
14.1113	9
14.1235	12
14.1357	6
14.1479	4
14.1602	4
14.1724	7
14.1846	9
14.1968	6
14.209	3
14.2212	6
14.2334	6
14.2456	9
14.2578	3
14.27	3
14.2822	4
14.2944	2
14.3066	8
14.3188	8
14.3311	4
14.3433	9
14.3555	10
14.3677	7
14.3799	5
14.3921	12
14.4043	2
14.4165	9
14.4287	8
14.4409	5
14.4531	11
14.4653	8
14.4775	7
14.4897	4
14.502	9
14.5142	6
14.5264	6
14.5386	7
14.5508	5
14.563	6
14.5752	5
14.5874	7
14.5996	9
14.6118	4
14.624	11
14.6362	8
14.6484	6
14.6606	7
14.6729	6
14.6851	4
14.6973	7
14.7095	4
14.7217	7
14.7339	10
14.7461	8
14.7583	13
14.7705	4
14.7827	5
14.7949	5
14.8071	9
14.8193	3
14.8315	9
14.8438	4
14.856	5
14.8682	4
14.8804	8
14.8926	9
14.9048	5
14.917	4
14.9292	7
14.9414	6
14.9536	5
14.9658	8
14.978	11
14.9902	5
15.0024	1
15.0146	4
15.0269	8
15.0391	4
15.0513	12
15.0635	7
15.0757	4
15.0879	1
15.1001	4
15.1123	6
15.1245	6
15.1367	4
15.1489	7
15.1611	8
15.1733	3
15.1855	3
15.1978	3
15.21	4
15.2222	11
15.2344	8
15.2466	4
15.2588	3
15.271	3
15.2832	5
15.2954	3
15.3076	5
15.3198	6
15.332	8
15.3442	11
15.3564	6
15.3687	8
15.3809	4
15.3931	2
15.4053	11
15.4175	6
15.4297	8
15.4419	9
15.4541	6
15.4663	8
15.4785	5
15.4907	5
15.5029	7
15.5151	6
15.5273	8
15.5396	8
15.5518	9
15.564	6
15.5762	10
15.5884	10
15.6006	11
15.6128	8
15.625	4
15.6372	6
15.6494	4
15.6616	6
15.6738	4
15.686	5
15.6982	5
15.7104	5
15.7227	5
15.7349	6
15.7471	7
15.7593	4
15.7715	8
15.7837	6
15.7959	6
15.8081	6
15.8203	4
15.8325	9
15.8447	9
15.8569	7
15.8691	7
15.8813	7
15.8936	5
15.9058	5
15.918	3
15.9302	7
15.9424	5
15.9546	8
15.9668	13
15.979	9
15.9912	6
16.0034	5
16.0156	7
16.0278	2
16.04	11
16.0522	6
16.0645	4
16.0767	6
16.0889	9
16.1011	7
16.1133	6
16.1255	8
16.1377	5
16.1499	5
16.1621	8
16.1743	4
16.1865	4
16.1987	5
16.2109	10
16.2231	7
16.2354	5
16.2476	5
16.2598	5
16.272	4
16.2842	7
16.2964	7
16.3086	5
16.3208	10
16.333	9
16.3452	6
16.3574	4
16.3696	5
16.3818	5
16.394	7
16.4063	5
16.4185	10
16.4307	2
16.4429	11
16.4551	3
16.4673	5
16.4795	6
16.4917	5
16.5039	5
16.5161	4
16.5283	5
16.5405	5
16.5527	7
16.5649	3
16.5771	13
16.5894	4
16.6016	7
16.6138	4
16.626	11
16.6382	6
16.6504	7
16.6626	7
16.6748	2
16.687	2
16.6992	5
16.7114	4
16.7236	11
16.7358	3
16.748	6
16.7603	10
16.7725	2
16.7847	7
16.7969	6
16.8091	6
16.8213	9
16.8335	8
16.8457	6
16.8579	6
16.8701	2
16.8823	4
16.8945	6
16.9067	4
16.9189	6
16.9312	7
16.9434	2
16.9556	13
16.9678	9
16.98	4
16.9922	12
17.0044	4
17.0166	4
17.0288	3
17.041	6
17.0532	3
17.0654	1
17.0776	6
17.0898	7
17.1021	6
17.1143	4
17.1265	8
17.1387	5
17.1509	6
17.1631	3
17.1753	7
17.1875	7
17.1997	7
17.2119	7
17.2241	4
17.2363	7
17.2485	3
17.2607	9
17.2729	7
17.2852	3
17.2974	3
17.3096	6
17.3218	4
17.334	5
17.3462	5
17.3584	4
17.3706	5
17.3828	5
17.395	1
17.4072	3
17.4194	8
17.4316	10
17.4438	5
17.4561	2
17.4683	5
17.4805	3
17.4927	5
17.5049	7
17.5171	4
17.5293	7
17.5415	6
17.5537	6
17.5659	6
17.5781	6
17.5903	2
17.6025	9
17.6147	3
17.627	9
17.6392	11
17.6514	10
17.6636	6
17.6758	4
17.688	7
17.7002	3
17.7124	5
17.7246	9
17.7368	6
17.749	2
17.7612	6
17.7734	7
17.7856	4
17.7979	4
17.8101	4
17.8223	4
17.8345	1
17.8467	16
17.8589	2
17.8711	5
17.8833	6
17.8955	1
17.9077	7
17.9199	9
17.9321	11
17.9443	6
17.9565	6
17.9688	5
17.981	3
17.9932	6
18.0054	5
18.0176	4
18.0298	5
18.042	4
18.0542	6
18.0664	9
18.0786	5
18.0908	7
18.103	4
18.1152	5
18.1274	5
18.1396	4
18.1519	2
18.1641	4
18.1763	8
18.1885	8
18.2007	4
18.2129	7
18.2251	8
18.2373	6
18.2495	3
18.2617	5
18.2739	4
18.2861	10
18.2983	5
18.3105	7
18.3228	5
18.335	7
18.3472	7
18.3594	7
18.3716	6
18.3838	4
18.396	6
18.4082	6
18.4204	5
18.4326	6
18.4448	4
18.457	10
18.4692	5
18.4814	4
18.4937	4
18.5059	5
18.5181	3
18.5303	7
18.5425	3
18.5547	3
18.5669	5
18.5791	3
18.5913	1
18.6035	8
18.6157	3
18.6279	3
18.6401	4
18.6523	6
18.6646	5
18.6768	3
18.689	5
18.7012	4
18.7134	7
18.7256	3
18.7378	6
18.75	2
18.7622	4
18.7744	2
18.7866	4
18.7988	4
18.811	7
18.8232	6
18.8354	7
18.8477	2
18.8599	5
18.8721	3
18.8843	4
18.8965	1
18.9087	9
18.9209	10
18.9331	8
18.9453	2
18.9575	9
18.9697	7
18.9819	2
18.9941	6
19.0063	4
19.0186	6
19.0308	7
19.043	5
19.0552	7
19.0674	4
19.0796	7
19.0918	8
19.104	8
19.1162	7
19.1284	4
19.1406	6
19.1528	5
19.165	5
19.1772	4
19.1895	9
19.2017	4
19.2139	1
19.2261	4
19.2383	3
19.2505	6
19.2627	5
19.2749	3
19.2871	3
19.2993	5
19.3115	4
19.3237	5
19.3359	6
19.3481	2
19.3604	8
19.3726	2
19.3848	5
19.397	5
19.4092	6
19.4214	8
19.4336	10
19.4458	7
19.458	7
19.4702	4
19.4824	4
19.4946	7
19.5068	6
19.519	3
19.5313	7
19.5435	2
19.5557	2
19.5679	6
19.5801	4
19.5923	5
19.6045	5
19.6167	8
19.6289	7
19.6411	7
19.6533	5
19.6655	4
19.6777	4
19.6899	2
19.7021	3
19.7144	4
19.7266	5
19.7388	7
19.751	5
19.7632	6
19.7754	2
19.7876	8
19.7998	3
19.812	5
19.8242	7
19.8364	5
19.8486	3
19.8608	4
19.873	5
19.8853	2
19.8975	5
19.9097	2
19.9219	9
19.9341	3
19.9463	5
19.9585	7
19.9707	6
19.9829	4
19.9951	4
20.0073	6
20.0195	2
20.0317	5
20.0439	5
20.0562	3
20.0684	5
20.0806	5
20.0928	3
20.105	3
20.1172	3
20.1294	14
20.1416	7
20.1538	3
20.166	2
20.1782	7
20.1904	5
20.2026	10
20.2148	5
20.2271	5
20.2393	6
20.2515	4
20.2637	3
20.2759	6
20.2881	5
20.3003	5
20.3125	5
20.3247	6
20.3369	5
20.3491	4
20.3613	5
20.3735	3
20.3857	3
20.3979	5
20.4102	6
20.4224	4
20.4346	4
20.4468	8
20.459	3
20.4712	2
20.4834	7
20.4956	7
20.5078	5
20.52	5
20.5322	7
20.5444	0
20.5566	5
20.5688	6
20.5811	0
20.5933	6
20.6055	5
20.6177	6
20.6299	5
20.6421	4
20.6543	3
20.6665	4
20.6787	5
20.6909	2
20.7031	4
20.7153	6
20.7275	1
20.7397	4
20.752	2
20.7642	4
20.7764	4
20.7886	7
20.8008	4
20.813	6
20.8252	4
20.8374	3
20.8496	3
20.8618	1
20.874	3
20.8862	5
20.8984	3
20.9106	1
20.9229	5
20.9351	6
20.9473	6
20.9595	7
20.9717	7
20.9839	2
20.9961	11
21.0083	6
21.0205	3
21.0327	8
21.0449	8
21.0571	5
21.0693	4
21.0815	2
21.0938	6
21.106	11
21.1182	1
21.1304	3
21.1426	7
21.1548	5
21.167	4
21.1792	3
21.1914	8
21.2036	2
21.2158	3
21.228	4
21.2402	9
21.2524	7
21.2646	6
21.2769	7
21.2891	7
21.3013	5
21.3135	4
21.3257	4
21.3379	2
21.3501	2
21.3623	8
21.3745	3
21.3867	3
21.3989	5
21.4111	5
21.4233	0
21.4355	4
21.4478	9
21.46	1
21.4722	6
21.4844	4
21.4966	2
21.5088	2
21.521	7
21.5332	6
21.5454	1
21.5576	5
21.5698	7
21.582	5
21.5942	7
21.6064	2
21.6187	3
21.6309	2
21.6431	7
21.6553	3
21.6675	3
21.6797	6
21.6919	6
21.7041	8
21.7163	4
21.7285	2
21.7407	1
21.7529	8
21.7651	4
21.7773	2
21.7896	2
21.8018	4
21.814	4
21.8262	6
21.8384	10
21.8506	2
21.8628	6
21.875	2
21.8872	4
21.8994	6
21.9116	4
21.9238	3
21.936	2
21.9482	8
21.9604	4
21.9727	4
21.9849	5
21.9971	4
22.0093	5
22.0215	5
22.0337	3
22.0459	4
22.0581	6
22.0703	3
22.0825	2
22.0947	5
22.1069	2
22.1191	4
22.1313	2
22.1436	3
22.1558	5
22.168	6
22.1802	6
22.1924	6
22.2046	6
22.2168	3
22.229	3
22.2412	4
22.2534	0
22.2656	2
22.2778	8
22.29	2
22.3022	7
22.3145	7
22.3267	5
22.3389	6
22.3511	4
22.3633	6
22.3755	2
22.3877	5
22.3999	5
22.4121	10
22.4243	3
22.4365	4
22.4487	2
22.4609	2
22.4731	7
22.4854	6
22.4976	1
22.5098	7
22.522	4
22.5342	4
22.5464	1
22.5586	2
22.5708	2
22.583	6
22.5952	4
22.6074	3
22.6196	6
22.6318	1
22.644	5
22.6563	4
22.6685	7
22.6807	4
22.6929	4
22.7051	7
22.7173	2
22.7295	3
22.7417	7
22.7539	4
22.7661	5
22.7783	3
22.7905	3
22.8027	3
22.8149	5
22.8271	2
22.8394	6
22.8516	6
22.8638	4
22.876	4
22.8882	1
22.9004	3
22.9126	6
22.9248	5
22.937	5
22.9492	9
22.9614	3
22.9736	3
22.9858	4
22.998	6
23.0103	5
23.0225	7
23.0347	3
23.0469	4
23.0591	8
23.0713	7
23.0835	1
23.0957	1
23.1079	2
23.1201	5
23.1323	1
23.1445	5
23.1567	6
23.1689	2
23.1812	8
23.1934	3
23.2056	2
23.2178	4
23.23	6
23.2422	1
23.2544	5
23.2666	5
23.2788	2
23.291	3
23.3032	4
23.3154	5
23.3276	7
23.3398	5
23.3521	9
23.3643	6
23.3765	6
23.3887	7
23.4009	4
23.4131	2
23.4253	4
23.4375	10
23.4497	10
23.4619	2
23.4741	3
23.4863	2
23.4985	3
23.5107	6
23.5229	4
23.5352	12
23.5474	2
23.5596	4
23.5718	7
23.584	0
23.5962	4
23.6084	3
23.6206	1
23.6328	3
23.645	5
23.6572	1
23.6694	5
23.6816	5
23.6938	5
23.7061	3
23.7183	8
23.7305	3
23.7427	3
23.7549	2
23.7671	5
23.7793	3
23.7915	4
23.8037	4
23.8159	4
23.8281	4
23.8403	6
23.8525	8
23.8647	4
23.877	2
23.8892	2
23.9014	3
23.9136	8
23.9258	4
23.938	2
23.9502	3
23.9624	5
23.9746	2
23.9868	8
23.999	3
24.0112	3
24.0234	3
24.0356	4
24.0479	4
24.0601	6
24.0723	1
24.0845	2
24.0967	2
24.1089	1
24.1211	3
24.1333	5
24.1455	1
24.1577	5
24.1699	2
24.1821	1
24.1943	5
24.2065	5
24.2188	3
24.231	3
24.2432	4
24.2554	3
24.2676	4
24.2798	6
24.292	3
24.3042	4
24.3164	4
24.3286	4
24.3408	4
24.353	4
24.3652	2
24.3774	2
24.3896	2
[truncated: 2,097 more rows]
