# Supplementary material for: Efficient, narrow-band, and stable electroluminescence from organoboron-nitrogen-carbonyl emitter
Source: Nat Commun. 2024 Jan 25;15:731. doi: 10.1038/s41467-024-44981-1 (PMC10810797; doi:10.1038/s41467-024-44981-1)
Supplement: Supplementary file 5 — Source Data [file 41467_2024_44981_MOESM5_ESM.zip › Source data/SourceData_Fig3.xlsx]

## Sheet: Fig.3b
BNCZ-EL spectrum		h-BNCO-1-EL spectrum
Wavelength/nm	Normalized Intensity	Wavelength/nm	Normalized Intensity
380	0.000818768	380	0.00107
384	4.73209e-05	384	0.0016
388	0	388	0.00195
392	0	392	0.00108
396	0.00195	396	0.00194
400	0.00261	400	0.0018
404	0	404	0.00151
408	0	408	0.0013
412	0	412	0.00224
416	0.00219	416	0.000822187
420	0.000370845	420	0.00153
424	0.00148	424	0.0015
428	0.00095702	428	0.00195
432	0.00105	432	0.0014
436	0	436	0.00106
440	0.00121	440	0.0012
444	0.00289	444	0.00129
448	0.00472	448	0.00137
452	0.01104	452	0.00159
456	0.02764	456	0.00181
460	0.07192	460	0.00179
464	0.1654	464	0.00182
468	0.32629	468	0.00219
472	0.55888	472	0.00238
476	0.79298	476	0.00271
480	0.94699	480	0.00442
484	1	484	0.00866
488	0.96347	488	0.01915
492	0.87106	492	0.04129
496	0.75215	496	0.08626
500	0.63417	500	0.16979
504	0.54405	504	0.28387
508	0.46705	508	0.42817
512	0.40129	512	0.58899
516	0.34348	516	0.74744
520	0.29305	520	0.88686
524	0.24663	524	0.97498
528	0.20888	528	1
532	0.17665	532	0.9679
536	0.14785	536	0.88891
540	0.12572	540	0.78175
544	0.10222	544	0.64831
548	0.08746	548	0.53879
552	0.07564	552	0.44705
556	0.06566	556	0.37168
560	0.05563	560	0.31031
564	0.04792	564	0.25555
568	0.0409	568	0.21149
572	0.036	572	0.17703
576	0.03098	576	0.14711
580	0.02727	580	0.12186
584	0.0239	584	0.09884
588	0.01943	588	0.07942
592	0.01774	592	0.0651
596	0.01588	596	0.05317
600	0.0122	600	0.04343
604	0.01122	604	0.03555
608	0.01017	608	0.02884
612	0.00836	612	0.02382
616	0.00817	616	0.02005
620	0.00794	620	0.0171
624	0.00609	624	0.0141
628	0.00664	628	0.01158
632	0.00556	632	0.00997
636	0.00748	636	0.00808
640	0.00529	640	0.00664
644	0.00629	644	0.00524
648	0.00516	648	0.00455
652	0.0062	652	0.00404
656	0.00602	656	0.0027
660	0.00559	660	0.00209
664	0.00352	664	0.00113
668	0.00163	668	0.000729504
672	0	672	0.000654131
676	0	676	0.000200472
680	0.00329	680	0.000126939
684	0.00295	684	0
688	0.00148	688	0
692	0.00142	692	0
696	0.00153	696	0
700	1.86032e-05	700	0
704	0	704	0
708	0.00155	708	0.0002214
712	0.0045	712	0.000434933
716	0.00176	716	0.000626121
720	0.0048	720	0.000492683
724	0.00436	724	0.000933281
728	0.00486	728	0.00121
732	0.00342	732	0.00125
736	0.004	736	0.00157
740	0.00465	740	0.00264
744	0.00372	744	0.00285
748	0.00628	748	0.00455
752	0.00241	752	0.00395
756	0.00055745	756	0.00501
760	0.0012	760	0.00539
764	0	764	0.00737
768	3.27364e-05	768	0.00567
772	0.00474	772	0.00563
776	0	776	0.00645
780	0	780	0.00762

## Sheet: Fig.3c
BNCZ		h-BNCO-1
Luminance [cd/m2]	EQE [%]	Luminance [cd/m2]	EQE [%]
1.443	12.0851	1.721	38.5062
9.043	11.9661	7.616	39.3133
35.64	12.1601	27.47	39.8858
100.9	11.4072	82.26	40.0887
227.5	9.50604	213.5	40.1165
438	7.80867	475.9	38.9501
741.6	6.64896	949.3	36.0795
1139	5.88672	1719	31.4402
1633	5.37549	2836	26.6116
2218	4.94446	4303	22.6155
2894	4.59589	6094	19.5785
3668	4.28429	8184	17.3278
4513	3.97427	10552	15.6391
5421	3.67211	13172	14.2945
6323	3.35509	16044	13.1996
7077	3.02397	19113	12.2326
7576	2.63204	22392	11.3877
		25804	10.5961
		29202	9.83755
		32455	9.10079
		35182	8.34358
		37144	7.61129
		37974	6.85714
